# Supplementary material for: Effects of Pin1 Loss in HdhQ111 Knock-in Mice
Source: Front Cell Neurosci. 2016 May 2;10:110. doi: 10.3389/fncel.2016.00110 (PMC4852193; doi:10.3389/fncel.2016.00110)
Supplement: Supplementary Table T1 — Differential gene expression in the striatum of HdhQ111 vs. HdhQ7 (Pin1WT background), Pin1WT vs. Pin1KO (HdhQ111 background) and Pin1WT vs. Pin1KO (HdhQ7 background) mice. Significantly differentially expressed gene lists were computed using EdgeR software (see methods). For each gene table we selected the genes with adjust p value < 0.001 and log fold change (logFC) higher than 0.7 or smaller than −0.7. A list of 621 genes (116 increase and 505 decreased) are identified as significantly altered in HdhQ111 vs. HdhQ7 (Pin1WT background) and a list of 145 genes (48 increased and 97 decreased) are identified as differentially regulated in Pin1WT vs. Pin1KO (HdhQ111 background). By comparing Pin1WT vs. Pin1KO (HdhQ7 background) 213 genes (121 increased and 92 decreased) are identified as significantly altered. [file Table_1.xlsx]

## Sheet: HdhQ111 vs HdhQ7 (Pin1WT)
Ensembl_Gene_ID	Ensembl_Transcript_ID	Description	MGI_symbol	logFC	logCPM	PValue	FDR
ENSMUSG00000095562	ENSMUST00000178789	predicted gene, 21887 [Source:MGI Symbol;Acc:MGI:5434051]	Gm21887	3.89572	-0.353127	7.30152e-21	2.59569e-18
ENSMUSG00000016458	ENSMUST00000111098	Wilms tumor 1 homolog [Source:MGI Symbol;Acc:MGI:98968]	Wt1	3.83643	1.01759	7.54573e-41	1.02423e-37
ENSMUSG00000043013	ENSMUST00000056006	one cut domain, family member 1 [Source:MGI Symbol;Acc:MGI:1196423]	Onecut1	3.77127	0.0869987	4.62415e-27	2.30144e-24
ENSMUSG00000079466	ENSMUST00000113470	PR domain containing 12 [Source:MGI Symbol;Acc:MGI:2685844]	Prdm12	3.00891	-0.300379	7.21905e-14	1.13461e-11
ENSMUSG00000090671	ENSMUST00000170449	predicted gene 5067 [Source:MGI Symbol;Acc:MGI:3644982]	Gm5067	2.56265	0.886303	9.61785e-24	3.88119e-21
ENSMUSG00000031736	ENSMUST00000034183	RIKEN cDNA 4933436C20 gene [Source:MGI Symbol;Acc:MGI:1918546]	4933436C20Rik	2.32459	0.495546	2.59259e-18	7.59019e-16
ENSMUSG00000006638	ENSMUST00000006814	abhydrolase domain containing 1 [Source:MGI Symbol;Acc:MGI:1931013]	Abhd1	2.26583	0.675818	1.34974e-17	3.66417e-15
ENSMUSG00000082305	ENSMUST00000119864	predicted gene 2420 [Source:MGI Symbol;Acc:MGI:3780587]	Gm2420	1.97316	0.0148872	1.06972e-10	1.09398e-08
ENSMUSG00000061808	ENSMUST00000075312	transthyretin [Source:MGI Symbol;Acc:MGI:98865]	Ttr	1.96533	6.58144	1.57665e-31	1.07005e-28
ENSMUSG00000059631	ENSMUST00000075081	RIKEN cDNA 1500035N22 gene [Source:MGI Symbol;Acc:MGI:1917508]	1500035N22Rik	1.76418	0.879597	1.53221e-12	2.11828e-10
ENSMUSG00000097134	ENSMUST00000181710	RIKEN cDNA 1110002J07 gene [Source:MGI Symbol;Acc:MGI:1915738]	1110002J07Rik	1.68462	-0.0382101	9.93148e-09	6.9619e-07
ENSMUSG00000026435	ENSMUST00000027695	solute carrier family 45, member 3 [Source:MGI Symbol;Acc:MGI:1922082]	Slc45a3	1.65779	1.51535	4.93244e-15	9.81951e-13
ENSMUSG00000048922	ENSMUST00000124045	cell division cycle associated 2 [Source:MGI Symbol;Acc:MGI:1919787]	Cdca2	1.60428	-0.317932	4.09284e-07	1.97768e-05
ENSMUSG00000036169	ENSMUST00000041407	sclerostin domain containing 1 [Source:MGI Symbol;Acc:MGI:1913292]	Sostdc1	1.49887	0.907947	1.97413e-10	1.95203e-08
ENSMUSG00000038932	ENSMUST00000037877	transcription factor-like 5 (basic helix-loop-helix) [Source:MGI Symbol;Acc:MGI:2672878]	Tcfl5	1.49358	-0.100725	4.03408e-06	0.000155239
ENSMUSG00000079553	ENSMUST00000114361	kinesin family member C1 [Source:MGI Symbol;Acc:MGI:109596]	Kifc1	1.4872	0.0749261	1.41291e-07	7.45448e-06
ENSMUSG00000086662	ENSMUST00000134646	cDNA sequence BC046251 [Source:MGI Symbol;Acc:MGI:3039598]	BC046251	1.47689	0.141748	8.59694e-08	4.95602e-06
ENSMUSG00000097180	ENSMUST00000181574	RIKEN cDNA 2700038G22 gene [Source:MGI Symbol;Acc:MGI:1914444]	2700038G22Rik	1.47508	0.0416186	1.39671e-07	7.39514e-06
ENSMUSG00000098061	ENSMUST00000183191	predicted gene, 26945 [Source:MGI Symbol;Acc:MGI:5504060]	Gm26945	1.47116	2.83449	1.49318e-15	3.23111e-13
ENSMUSG00000024866	ENSMUST00000054030	aspartoacylase (aminoacylase) 3 [Source:MGI Symbol;Acc:MGI:1918920]	Acy3	1.43864	1.26263	8.77119e-11	9.03191e-09
ENSMUSG00000075297	ENSMUST00000105522	histocompatibility 60b [Source:MGI Symbol;Acc:MGI:3649078]	H60b	1.42736	-0.144238	1.87986e-06	7.79671e-05
ENSMUSG00000035551	ENSMUST00000044297	insulin-like growth factor binding protein-like 1 [Source:MGI Symbol;Acc:MGI:1933198]	Igfbpl1	1.38742	0.813517	4.01006e-08	2.51573e-06
ENSMUSG00000032446	ENSMUST00000035020	eomesodermin homolog (Xenopus laevis) [Source:MGI Symbol;Acc:MGI:1201683]	Eomes	1.35182	-0.302855	1.30733e-05	0.000439269
ENSMUSG00000061186	ENSMUST00000041105	Scm-like with four mbt domains 2 [Source:MGI Symbol;Acc:MGI:2447794]	Sfmbt2	1.33756	3.03455	1.98785e-13	3.05985e-11
ENSMUSG00000043648	ENSMUST00000051493	phospholipase D family, member 6 [Source:MGI Symbol;Acc:MGI:2687283]	Pld6	1.33624	1.49743	6.68498e-10	6.0493e-08
ENSMUSG00000087242	ENSMUST00000152781	expressed sequence C78197 [Source:MGI Symbol;Acc:MGI:2144636]	C78197	1.33607	-0.0195267	3.90974e-06	0.000150843
ENSMUSG00000062157	ENSMUST00000074408	interferon lambda receptor 1 [Source:MGI Symbol;Acc:MGI:2429859]	Ifnlr1	1.3223	-0.310986	6.42394e-05	0.00180293
ENSMUSG00000047109	ENSMUST00000050962	claudin 14 [Source:MGI Symbol;Acc:MGI:1860425]	Cldn14	1.28141	0.646506	9.70056e-08	5.48633e-06
ENSMUSG00000073643	ENSMUST00000048820	WD repeat and FYVE domain containing 1 [Source:MGI Symbol;Acc:MGI:1916618]	Wdfy1	1.26962	5.56927	2.62094e-14	4.55038e-12
ENSMUSG00000078439	ENSMUST00000105322	RIKEN cDNA 2210404O07 gene [Source:MGI Symbol;Acc:MGI:1919523]	2210404O07Rik	1.25363	0.0567785	2.90406e-05	0.000883105
ENSMUSG00000032268	ENSMUST00000070390	transmembrane protease, serine 5 (spinesin) [Source:MGI Symbol;Acc:MGI:1933407]	Tmprss5	1.25022	1.82928	3.33903e-10	3.21645e-08
ENSMUSG00000027469	ENSMUST00000028969	TPX2, microtubule-associated protein homolog (Xenopus laevis) [Source:MGI Symbol;Acc:MGI:1919369]	Tpx2	1.16829	2.12797	2.04999e-09	1.67259e-07
ENSMUSG00000040258	ENSMUST00000095266	neurexophilin 4 [Source:MGI Symbol;Acc:MGI:1336197]	Nxph4	1.15623	2.48155	1.47028e-09	1.2333e-07
ENSMUSG00000029371	ENSMUST00000031318	chemokine (C-X-C motif) ligand 5 [Source:MGI Symbol;Acc:MGI:1096868]	Cxcl5	1.15425	-0.584028	0.000715503	0.0136788
ENSMUSG00000034739	ENSMUST00000034654	membrane-type frizzled-related protein [Source:MGI Symbol;Acc:MGI:2385957]	Mfrp	1.15084	1.31389	1.37895e-07	7.35325e-06
ENSMUSG00000074634	ENSMUST00000099147	predicted gene 7120 [Source:MGI Symbol;Acc:MGI:3648543]	Gm7120	1.1439	2.0517	9.36238e-09	6.65665e-07
ENSMUSG00000074136	ENSMUST00000098472	RIKEN cDNA 4930513N10 gene [Source:MGI Symbol;Acc:MGI:2443064]	4930513N10Rik	1.1431	0.570152	1.57058e-06	6.64316e-05
ENSMUSG00000022483	ENSMUST00000023123	collagen, type II, alpha 1 [Source:MGI Symbol;Acc:MGI:88452]	Col2a1	1.1421	2.41817	1.86986e-09	1.55105e-07
ENSMUSG00000000791	ENSMUST00000000808	interleukin 12 receptor, beta 1 [Source:MGI Symbol;Acc:MGI:104579]	Il12rb1	1.13898	1.1498	3.68524e-07	1.81001e-05
ENSMUSG00000026414	ENSMUST00000027671	troponin T2, cardiac [Source:MGI Symbol;Acc:MGI:104597]	Tnnt2	1.13345	2.76507	1.10719e-09	9.64359e-08
ENSMUSG00000030048	ENSMUST00000032127	gastrokine 3 [Source:MGI Symbol;Acc:MGI:1916138]	Gkn3	1.11275	-0.000895638	0.000154016	0.00379475
ENSMUSG00000068699	ENSMUST00000065090	filamin C, gamma [Source:MGI Symbol;Acc:MGI:95557]	Flnc	1.11001	2.2648	6.3171e-09	4.62421e-07
ENSMUSG00000025064	ENSMUST00000026045	collagen, type XVII, alpha 1 [Source:MGI Symbol;Acc:MGI:88450]	Col17a1	1.10952	1.40208	2.03998e-07	1.03602e-05
ENSMUSG00000026051	ENSMUST00000027217	RIKEN cDNA 1500015O10 gene [Source:MGI Symbol;Acc:MGI:1926146]	1500015O10Rik	1.09866	1.1262	8.9437e-07	3.99816e-05
ENSMUSG00000025453	ENSMUST00000069902	nicotinamide nucleotide transhydrogenase [Source:MGI Symbol;Acc:MGI:109279]	Nnt	1.08886	5.1543	6.78873e-11	7.23463e-09
ENSMUSG00000001827	ENSMUST00000001882	folate receptor 1 (adult) [Source:MGI Symbol;Acc:MGI:95568]	Folr1	1.0824	0.623445	1.2626e-05	0.000426513
ENSMUSG00000021763	ENSMUST00000078163	cDNA sequence BC067074 [Source:MGI Symbol;Acc:MGI:3040697]	BC067074	1.08127	2.63451	6.01649e-09	4.44714e-07
ENSMUSG00000055415	ENSMUST00000077659	ATPase, class V, type 10B [Source:MGI Symbol;Acc:MGI:2442688]	Atp10b	1.06735	2.10578	1.99538e-08	1.33004e-06
ENSMUSG00000038173	ENSMUST00000039840	ectonucleotide pyrophosphatase/phosphodiesterase 6 [Source:MGI Symbol;Acc:MGI:2445171]	Enpp6	1.03857	3.61101	2.7227e-09	2.16237e-07
ENSMUSG00000020395	ENSMUST00000020664	IL2 inducible T cell kinase [Source:MGI Symbol;Acc:MGI:96621]	Itk	1.03752	-0.233549	0.000700544	0.0134272
ENSMUSG00000066510	ENSMUST00000061766	ankyrin repeat and death domain containing 1A [Source:MGI Symbol;Acc:MGI:2686319]	Ankdd1a	1.01138	2.24056	1.56015e-07	8.0884e-06
ENSMUSG00000084890	ENSMUST00000126470	RIKEN cDNA A830036E02 gene [Source:MGI Symbol;Acc:MGI:3686876]	A830036E02Rik	1.00174	6.29854	1.11091e-09	9.64359e-08
ENSMUSG00000050010	ENSMUST00000087241	shisa homolog 3 (Xenopus laevis) [Source:MGI Symbol;Acc:MGI:3041225]	Shisa3	0.994266	0.247631	0.000291541	0.00644888
ENSMUSG00000017697	ENSMUST00000017841	adenosine deaminase [Source:MGI Symbol;Acc:MGI:87916]	Ada	0.988257	1.48339	4.73377e-06	0.000178937
ENSMUSG00000041482	ENSMUST00000046860	piezo-type mechanosensitive ion channel component 2 [Source:MGI Symbol;Acc:MGI:1918781]	Piezo2	0.979859	0.787098	1.37399e-05	0.000457925
ENSMUSG00000096768	ENSMUST00000177591	erythroid differentiation regulator 1 [Source:MGI Symbol;Acc:MGI:2384747]	Erdr1	0.940906	1.03602	6.40633e-05	0.00180137
ENSMUSG00000015970	ENSMUST00000067620	choline dehydrogenase [Source:MGI Symbol;Acc:MGI:1860776]	Chdh	0.940567	3.92376	4.15781e-08	2.5975e-06
ENSMUSG00000025213	ENSMUST00000026234	Kazal-type serine peptidase inhibitor domain 1 [Source:MGI Symbol;Acc:MGI:2147606]	Kazald1	0.934506	2.4918	8.48905e-07	3.81777e-05
ENSMUSG00000069911	ENSMUST00000093192	family with sequence similarity 196, member B [Source:MGI Symbol;Acc:MGI:3643491]	Fam196b	0.93265	3.56194	1.23444e-07	6.76628e-06
ENSMUSG00000074715	ENSMUST00000099241	chemokine (C-C motif) ligand 28 [Source:MGI Symbol;Acc:MGI:1861731]	Ccl28	0.931973	2.43376	8.77637e-07	3.93513e-05
ENSMUSG00000048126	ENSMUST00000056925	collagen, type VI, alpha 3 [Source:MGI Symbol;Acc:MGI:88461]	Col6a3	0.928417	3.17242	2.47102e-07	1.22982e-05
ENSMUSG00000074476	ENSMUST00000098942	SPC24, NDC80 kinetochore complex component, homolog (S. cerevisiae) [Source:MGI Symbol;Acc:MGI:1914879]	Spc24	0.920779	0.959184	7.18805e-05	0.00198677
ENSMUSG00000015966	ENSMUST00000016110	interleukin 17 receptor B [Source:MGI Symbol;Acc:MGI:1355292]	Il17rb	0.914119	1.66195	7.20632e-06	0.000260527
ENSMUSG00000048108	ENSMUST00000056623	transmembrane protein 72 [Source:MGI Symbol;Acc:MGI:2442707]	Tmem72	0.908051	0.397382	0.000584698	0.0114719
ENSMUSG00000052151	ENSMUST00000063879	phosphatidic acid phosphatase type 2C [Source:MGI Symbol;Acc:MGI:1354945]	Ppap2c	0.906915	2.22347	2.46121e-06	9.98598e-05
ENSMUSG00000030865	ENSMUST00000033152	calcineurin-like EF hand protein 2 [Source:MGI Symbol;Acc:MGI:1917511]	Chp2	0.904952	1.0408	3.56186e-05	0.00106152
ENSMUSG00000027699	ENSMUST00000108296	ect2 oncogene [Source:MGI Symbol;Acc:MGI:95281]	Ect2	0.904481	0.350089	0.000486806	0.0098223
ENSMUSG00000033450	ENSMUST00000036370	T cell activation Rho GTPase activating protein [Source:MGI Symbol;Acc:MGI:3615484]	Tagap	0.902164	0.24964	0.000448714	0.00914017
ENSMUSG00000044006	ENSMUST00000057831	cartilage intermediate layer protein 2 [Source:MGI Symbol;Acc:MGI:1915959]	Cilp2	0.901045	0.240827	0.000719351	0.0136998
ENSMUSG00000034457	ENSMUST00000037353	ectodysplasin A2 receptor [Source:MGI Symbol;Acc:MGI:2442860]	Eda2r	0.899918	0.684114	0.000106539	0.0027569
ENSMUSG00000037411	ENSMUST00000041388	serine (or cysteine) peptidase inhibitor, clade E, member 1 [Source:MGI Symbol;Acc:MGI:97608]	Serpine1	0.89934	1.60015	1.23408e-05	0.000418775
ENSMUSG00000023994	ENSMUST00000046719	nuclear transcription factor-Y alpha [Source:MGI Symbol;Acc:MGI:97316]	Nfya	0.893368	5.31717	7.07126e-08	4.20641e-06
ENSMUSG00000003665	ENSMUST00000003762	hyaluronan synthase1 [Source:MGI Symbol;Acc:MGI:106590]	Has1	0.889306	1.57058	9.56461e-06	0.000334448
ENSMUSG00000037795	ENSMUST00000087264	NEDD4 binding protein 2 [Source:MGI Symbol;Acc:MGI:2684414]	N4bp2	0.888764	4.69872	1.23715e-07	6.76628e-06
ENSMUSG00000093656	ENSMUST00000177363	predicted gene 20628 [Source:MGI Symbol;Acc:MGI:5313075]	Gm20628	0.886461	0.781736	0.000125611	0.0031842
ENSMUSG00000037664	ENSMUST00000037287	cyclin-dependent kinase inhibitor 1C (P57) [Source:MGI Symbol;Acc:MGI:104564]	Cdkn1c	0.882427	2.38827	2.89425e-06	0.000115855
ENSMUSG00000026628	ENSMUST00000027941	activating transcription factor 3 [Source:MGI Symbol;Acc:MGI:109384]	Atf3	0.881473	0.887857	0.000496651	0.00996707
ENSMUSG00000021123	ENSMUST00000021548	retinol dehydrogenase 12 [Source:MGI Symbol;Acc:MGI:1925224]	Rdh12	0.864043	1.93705	1.2984e-05	0.000437615
ENSMUSG00000028195	ENSMUST00000029846	cysteine rich protein 61 [Source:MGI Symbol;Acc:MGI:88613]	Cyr61	0.853685	2.72511	3.12993e-06	0.000123632
ENSMUSG00000044519	ENSMUST00000166737	zinc finger protein 488 [Source:MGI Symbol;Acc:MGI:2686052]	Zfp488	0.853191	2.72387	3.72957e-06	0.00014464
ENSMUSG00000019214	ENSMUST00000048054	CTF18, chromosome transmission fidelity factor 18 [Source:MGI Symbol;Acc:MGI:2384887]	Chtf18	0.849514	1.2747	9.10246e-05	0.00242262
ENSMUSG00000036863	ENSMUST00000039517	synapse defective 1, Rho GTPase, homolog 2 (C. elegans) [Source:MGI Symbol;Acc:MGI:3036264]	Syde2	0.842799	2.59649	5.44926e-06	0.000201893
ENSMUSG00000074646	ENSMUST00000086145	RIKEN cDNA 6430550D23 gene [Source:MGI Symbol;Acc:MGI:2443361]	6430550D23Rik	0.841661	1.18888	0.000166491	0.00404867
ENSMUSG00000094114	ENSMUST00000178948	predicted gene, 21967 [Source:MGI Symbol;Acc:MGI:5439436]	Gm21967	0.840933	3.34646	2.00029e-06	8.22765e-05
ENSMUSG00000038540	ENSMUST00000039317	transmembrane channel-like gene family 3 [Source:MGI Symbol;Acc:MGI:2669033]	Tmc3	0.839523	4.02536	7.83717e-07	3.54597e-05
ENSMUSG00000006398	ENSMUST00000006565	cell division cycle 20 [Source:MGI Symbol;Acc:MGI:1859866]	Cdc20	0.839361	0.510997	0.000672737	0.0129944
ENSMUSG00000038704	ENSMUST00000035929	aspartate dehydrogenase domain containing [Source:MGI Symbol;Acc:MGI:1915602]	Aspdh	0.836327	1.38493	0.000162331	0.00397339
ENSMUSG00000000409	ENSMUST00000067240	lymphocyte protein tyrosine kinase [Source:MGI Symbol;Acc:MGI:96756]	Lck	0.834022	1.00477	0.000238977	0.00547264
ENSMUSG00000022076	ENSMUST00000022666	kelch-like 1 [Source:MGI Symbol;Acc:MGI:2136335]	Klhl1	0.823624	4.02656	1.37046e-06	5.86314e-05
ENSMUSG00000033762	ENSMUST00000036852	RecQ protein-like 4 [Source:MGI Symbol;Acc:MGI:1931028]	Recql4	0.820828	2.09601	4.08591e-05	0.00119154
ENSMUSG00000073409	ENSMUST00000113879	histocompatibility 2, Q region locus 6 [Source:MGI Symbol;Acc:MGI:95935]	H2-Q6	0.813709	1.20235	0.000199326	0.0047262
ENSMUSG00000038775	ENSMUST00000051386	villin-like [Source:MGI Symbol;Acc:MGI:1201781]	Vill	0.807064	3.38708	7.25788e-06	0.000261757
ENSMUSG00000022371	ENSMUST00000023053	collagen, type XIV, alpha 1 [Source:MGI Symbol;Acc:MGI:1341272]	Col14a1	0.797776	1.20205	0.000197057	0.00468513
ENSMUSG00000051599	ENSMUST00000056522	protocadherin beta 2 [Source:MGI Symbol;Acc:MGI:2136735]	Pcdhb2	0.797067	2.58633	1.48486e-05	0.000490496
ENSMUSG00000042514	ENSMUST00000049105	kelch-like 14 [Source:MGI Symbol;Acc:MGI:1921249]	Klhl14	0.796538	1.69561	0.000129889	0.00326842
ENSMUSG00000097971	ENSMUST00000182520	predicted gene, 26917 [Source:MGI Symbol;Acc:MGI:5504032]	Gm26917	0.789328	1.40007	0.000279536	0.00623878
ENSMUSG00000038352	ENSMUST00000042971	ADP-ribosylation factor-like 5C [Source:MGI Symbol;Acc:MGI:3028577]	Arl5c	0.778646	1.96365	6.53806e-05	0.00183152
ENSMUSG00000027570	ENSMUST00000103059	collagen, type IX, alpha 3 [Source:MGI Symbol;Acc:MGI:894686]	Col9a3	0.767904	4.34832	6.0581e-06	0.0002228
ENSMUSG00000020908	ENSMUST00000007301	myosin, heavy polypeptide 3, skeletal muscle, embryonic [Source:MGI Symbol;Acc:MGI:1339709]	Myh3	0.766127	1.04539	0.000846601	0.0156637
ENSMUSG00000073910	ENSMUST00000102975	MOB kinase activator 3B [Source:MGI Symbol;Acc:MGI:2664539]	Mob3b	0.759756	2.98401	1.99733e-05	0.00063049
ENSMUSG00000045991	ENSMUST00000115145	one cut domain, family member 2 [Source:MGI Symbol;Acc:MGI:1891408]	Onecut2	0.753602	5.67152	4.53019e-06	0.000172552
ENSMUSG00000027297	ENSMUST00000028759	leukocyte tyrosine kinase [Source:MGI Symbol;Acc:MGI:96840]	Ltk	0.750558	4.28856	1.00836e-05	0.000349324
ENSMUSG00000067872	ENSMUST00000088653	coiled-coil domain containing 87 [Source:MGI Symbol;Acc:MGI:3026882]	Ccdc87	0.74922	1.45966	0.000432654	0.00884926
ENSMUSG00000026579	ENSMUST00000086040	coagulation factor V [Source:MGI Symbol;Acc:MGI:88382]	F5	0.746854	2.11462	0.000124133	0.00315208
ENSMUSG00000087095	ENSMUST00000136990	Emx2 opposite strand/antisense transcript (non-protein coding) [Source:MGI Symbol;Acc:MGI:3052329]	Emx2os	0.745824	2.0367	9.99789e-05	0.00261892
ENSMUSG00000027175	ENSMUST00000028597	t-complex 11 like 1 [Source:MGI Symbol;Acc:MGI:2444263]	Tcp11l1	0.744875	5.23499	6.51287e-06	0.00023718
ENSMUSG00000084862	ENSMUST00000148064	predicted gene 16278 [Source:MGI Symbol;Acc:MGI:3826602]	Gm16278	0.740445	1.153	0.000794787	0.0149082
ENSMUSG00000017868	ENSMUST00000018012	serum/glucocorticoid regulated kinase 2 [Source:MGI Symbol;Acc:MGI:1351318]	Sgk2	0.731983	1.59669	0.000270032	0.00609041
ENSMUSG00000029797	ENSMUST00000043676	SCO-spondin [Source:MGI Symbol;Acc:MGI:2674311]	Sspo	0.731415	3.17685	4.42027e-05	0.00127905
ENSMUSG00000035775	ENSMUST00000017743	keratin 20 [Source:MGI Symbol;Acc:MGI:1914059]	Krt20	0.723982	1.79023	0.000219676	0.00511698
ENSMUSG00000034755	ENSMUST00000050239	protocadherin 11 X-linked [Source:MGI Symbol;Acc:MGI:2442849]	Pcdh11x	0.717738	5.20592	1.53991e-05	0.000503116
ENSMUSG00000045328	ENSMUST00000062893	centromere protein E [Source:MGI Symbol;Acc:MGI:1098230]	Cenpe	0.715124	1.2877	0.00089352	0.0163662
ENSMUSG00000082286	ENSMUST00000119128	phosphatidylserine decarboxylase, pseudogene 1 [Source:MGI Symbol;Acc:MGI:3842428]	Pisd-ps1	0.710596	4.56922	2.25008e-05	0.000702843
ENSMUSG00000040312	ENSMUST00000045956	coiled-coil alpha-helical rod protein 1 [Source:MGI Symbol;Acc:MGI:2385321]	Cchcr1	0.707971	2.82925	0.000100453	0.00262672
ENSMUSG00000098973	ENSMUST00000184437	mmu-mir-6236 [Source:miRBase;Acc:MI0021583]	0	0.70624	2.92818	7.02047e-05	0.00194476
ENSMUSG00000040943	ENSMUST00000098603	tet methylcytosine dioxygenase 2 [Source:MGI Symbol;Acc:MGI:2443298]	Tet2	0.705164	6.21708	1.64032e-05	0.000528978
ENSMUSG00000049511	ENSMUST00000051005	5-hydroxytryptamine (serotonin) receptor 1B [Source:MGI Symbol;Acc:MGI:96274]	Htr1b	-0.700334	5.61096	2.19075e-05	0.000685748
ENSMUSG00000034361	ENSMUST00000048653	copine II [Source:MGI Symbol;Acc:MGI:2387578]	Cpne2	-0.700593	4.73205	2.87246e-05	0.000877071
ENSMUSG00000029055	ENSMUST00000105631	phospholipase C, eta 2 [Source:MGI Symbol;Acc:MGI:2443078]	Plch2	-0.700626	6.09125	1.86775e-05	0.00059716
ENSMUSG00000026824	ENSMUST00000067101	potassium inwardly-rectifying channel, subfamily J, member 3 [Source:MGI Symbol;Acc:MGI:104742]	Kcnj3	-0.701438	5.68772	1.9659e-05	0.000621882
ENSMUSG00000003949	ENSMUST00000004051	hepatic leukemia factor [Source:MGI Symbol;Acc:MGI:96108]	Hlf	-0.701529	7.85953	1.57066e-05	0.000509817
ENSMUSG00000025370	ENSMUST00000026432	cadherin 9 [Source:MGI Symbol;Acc:MGI:107433]	Cdh9	-0.701549	4.52654	3.15456e-05	0.000951531
ENSMUSG00000021680	ENSMUST00000045583	corticotropin releasing hormone binding protein [Source:MGI Symbol;Acc:MGI:88497]	Crhbp	-0.702063	2.83133	0.000113912	0.00291237
ENSMUSG00000021478	ENSMUST00000021932	dopamine receptor D1A [Source:MGI Symbol;Acc:MGI:99578]	Drd1a	-0.703078	7.16772	1.60556e-05	0.000518889
ENSMUSG00000041959	ENSMUST00000045756	S100 calcium binding protein A10 (calpactin) [Source:MGI Symbol;Acc:MGI:1339468]	S100a10	-0.703614	3.5824	5.01122e-05	0.00144167
ENSMUSG00000062098	ENSMUST00000075410	BTB (POZ) domain containing 3 [Source:MGI Symbol;Acc:MGI:2385155]	Btbd3	-0.704762	6.7028	1.5531e-05	0.000506317
ENSMUSG00000071226	ENSMUST00000100993	cat eye syndrome chromosome region, candidate 2 [Source:MGI Symbol;Acc:MGI:1923799]	Cecr2	-0.70514	2.35091	0.000157016	0.00385594
ENSMUSG00000044320	ENSMUST00000050003	RIKEN cDNA 1700001O22 gene [Source:MGI Symbol;Acc:MGI:1923631]	1700001O22Rik	-0.705493	1.8137	0.000575801	0.0113271
ENSMUSG00000031111	ENSMUST00000033442	immunoglobulin superfamily, member 1 [Source:MGI Symbol;Acc:MGI:2147913]	Igsf1	-0.707531	3.08408	8.12218e-05	0.00218903
ENSMUSG00000035237	ENSMUST00000038896	lecithin cholesterol acyltransferase [Source:MGI Symbol;Acc:MGI:96755]	Lcat	-0.707575	3.67009	3.7739e-05	0.0011136
ENSMUSG00000036834	ENSMUST00000048134	phospholipase C, eta 1 [Source:MGI Symbol;Acc:MGI:2683547]	Plch1	-0.708098	3.8206	3.38771e-05	0.00101367
ENSMUSG00000020396	ENSMUST00000093369	neurofilament, heavy polypeptide [Source:MGI Symbol;Acc:MGI:97309]	Nefh	-0.709069	6.56006	1.39555e-05	0.000464075
ENSMUSG00000027220	ENSMUST00000028648	synaptotagmin XIII [Source:MGI Symbol;Acc:MGI:1933945]	Syt13	-0.709109	7.23995	1.30919e-05	0.000439269
ENSMUSG00000087301	ENSMUST00000141149	predicted gene 13629 [Source:MGI Symbol;Acc:MGI:3650683]	Gm13629	-0.70987	2.86253	6.70595e-05	0.00187503
ENSMUSG00000020656	ENSMUST00000020985	grainyhead-like 1 (Drosophila) [Source:MGI Symbol;Acc:MGI:2182540]	Grhl1	-0.710989	2.85942	8.02835e-05	0.00217158
ENSMUSG00000024049	ENSMUST00000024847	myomesin 1 [Source:MGI Symbol;Acc:MGI:1341430]	Myom1	-0.713548	1.80625	0.000357902	0.00760719
ENSMUSG00000026278	ENSMUST00000027499	BCL2-related ovarian killer protein [Source:MGI Symbol;Acc:MGI:1858494]	Bok	-0.713569	4.75844	1.8886e-05	0.000602535
ENSMUSG00000024014	ENSMUST00000024811	proviral integration site 1 [Source:MGI Symbol;Acc:MGI:97584]	Pim1	-0.715169	1.33078	0.000611799	0.0119565
ENSMUSG00000021200	ENSMUST00000021617	ankyrin repeat and SOCS box-containing 2 [Source:MGI Symbol;Acc:MGI:1929743]	Asb2	-0.715364	1.80398	0.00030408	0.00665898
ENSMUSG00000059213	ENSMUST00000075444	dendrin [Source:MGI Symbol;Acc:MGI:108101]	Ddn	-0.717043	9.84774	9.65627e-06	0.000336079
ENSMUSG00000046352	ENSMUST00000055698	gap junction protein, beta 2 [Source:MGI Symbol;Acc:MGI:95720]	Gjb2	-0.717316	2.2984	0.000148317	0.00369088
ENSMUSG00000019880	ENSMUST00000092623	R-spondin 3 homolog (Xenopus laevis) [Source:MGI Symbol;Acc:MGI:1920030]	Rspo3	-0.718487	2.45684	0.000111964	0.00287733
ENSMUSG00000031119	ENSMUST00000033450	glypican 4 [Source:MGI Symbol;Acc:MGI:104902]	Gpc4	-0.719634	2.49885	0.000104801	0.00271664
ENSMUSG00000049148	ENSMUST00000061925	phosphatidylinositol-specific phospholipase C, X domain containing 3 [Source:MGI Symbol;Acc:MGI:2442605]	Plcxd3	-0.720827	2.76572	8.10577e-05	0.00218856
ENSMUSG00000037578	ENSMUST00000042026	polycystic kidney disease 2-like 1 [Source:MGI Symbol;Acc:MGI:1352448]	Pkd2l1	-0.720858	1.45072	0.000890488	0.0163541
ENSMUSG00000039087	ENSMUST00000037232	ras responsive element binding protein 1 [Source:MGI Symbol;Acc:MGI:2443664]	Rreb1	-0.720927	6.34584	1.03436e-05	0.000355035
ENSMUSG00000022150	ENSMUST00000078019	disabled 2, mitogen-responsive phosphoprotein [Source:MGI Symbol;Acc:MGI:109175]	Dab2	-0.721937	3.48653	3.30344e-05	0.000992428
ENSMUSG00000034520	ENSMUST00000068933	gap junction protein, gamma 1 [Source:MGI Symbol;Acc:MGI:95718]	Gjc1	-0.722664	2.8994	5.39814e-05	0.00153523
ENSMUSG00000035849	ENSMUST00000038214	keratin 222 [Source:MGI Symbol;Acc:MGI:2442728]	Krt222	-0.72638	5.47157	1.08862e-05	0.000371949
ENSMUSG00000027004	ENSMUST00000028389	frizzled-related protein [Source:MGI Symbol;Acc:MGI:892032]	Frzb	-0.726434	2.77875	5.2641e-05	0.00150284
ENSMUSG00000045731	ENSMUST00000059339	prepronociceptin [Source:MGI Symbol;Acc:MGI:105308]	Pnoc	-0.728043	2.263	0.000117139	0.00298464
ENSMUSG00000019966	ENSMUST00000020129	kit ligand [Source:MGI Symbol;Acc:MGI:96974]	Kitl	-0.728196	5.93838	8.99674e-06	0.000316071
ENSMUSG00000045827	ENSMUST00000006391	serine (or cysteine) peptidase inhibitor, clade B, member 9 [Source:MGI Symbol;Acc:MGI:106603]	Serpinb9	-0.728299	3.19256	4.14294e-05	0.00120581
ENSMUSG00000029084	ENSMUST00000030964	CD38 antigen [Source:MGI Symbol;Acc:MGI:107474]	Cd38	-0.728414	2.6251	7.19874e-05	0.00198677
ENSMUSG00000040536	ENSMUST00000041606	N-terminal EF-hand calcium binding protein 1 [Source:MGI Symbol;Acc:MGI:1916602]	Necab1	-0.728793	6.97606	7.73445e-06	0.000277604
ENSMUSG00000022231	ENSMUST00000067458	sema domain, seven thrombospondin repeats (type 1 and type 1-like), transmembrane domain (TM) and short cytoplasmic domain, (semaphorin) 5A [Source:MGI Symbol;Acc:MGI:107556]	Sema5a	-0.729956	5.41472	9.60178e-06	0.000334963
ENSMUSG00000032572	ENSMUST00000121963	collagen, type VI, alpha 4 [Source:MGI Symbol;Acc:MGI:1915803]	Col6a4	-0.730129	3.49244	5.54927e-05	0.00156924
ENSMUSG00000070803	ENSMUST00000094814	Cbp/p300-interacting transactivator, with Glu/Asp-rich carboxy-terminal domain, 4 [Source:MGI Symbol;Acc:MGI:1861694]	Cited4	-0.731545	1.44301	0.000644696	0.012485
ENSMUSG00000024691	ENSMUST00000025595	family with sequence similarity 111, member A [Source:MGI Symbol;Acc:MGI:1915508]	Fam111a	-0.73207	1.21779	0.000690843	0.0132754
ENSMUSG00000033849	ENSMUST00000038252	UDP-Gal:betaGlcNAc beta 1,3-galactosyltransferase, polypeptide 2 [Source:MGI Symbol;Acc:MGI:1349461]	B3galt2	-0.734766	5.03046	9.78426e-06	0.000339741
ENSMUSG00000059991	ENSMUST00000071782	neuronal pentraxin 2 [Source:MGI Symbol;Acc:MGI:1858209]	Nptx2	-0.735097	5.21328	8.84024e-06	0.000311306
ENSMUSG00000021098	ENSMUST00000044000	RIKEN cDNA 4930447C04 gene [Source:MGI Symbol;Acc:MGI:1923051]	4930447C04Rik	-0.736036	4.07329	1.48962e-05	0.000490983
ENSMUSG00000030905	ENSMUST00000033198	crystallin, mu [Source:MGI Symbol;Acc:MGI:102675]	Crym	-0.739341	6.24885	6.70512e-06	0.000243587
ENSMUSG00000045464	ENSMUST00000152313	RIKEN cDNA 2810002D19 gene [Source:MGI Symbol;Acc:MGI:1913707]	2810002D19Rik	-0.742953	1.34996	0.000518275	0.0103316
ENSMUSG00000021647	ENSMUST00000022150	CART prepropeptide [Source:MGI Symbol;Acc:MGI:1351330]	Cartpt	-0.743118	1.77801	0.000411064	0.00850029
ENSMUSG00000006386	ENSMUST00000071168	endothelial-specific receptor tyrosine kinase [Source:MGI Symbol;Acc:MGI:98664]	Tek	-0.744396	4.13627	1.21577e-05	0.000413502
ENSMUSG00000066438	ENSMUST00000140770	pleckstrin homology domain containing, family D (with coiled-coil domains) member 1 [Source:MGI Symbol;Acc:MGI:3036228]	Plekhd1	-0.745349	3.5161	1.7324e-05	0.000556267
ENSMUSG00000087231	ENSMUST00000130657	RIKEN cDNA E230016M11 gene [Source:MGI Symbol;Acc:MGI:2443524]	E230016M11Rik	-0.745786	1.39868	0.000376261	0.00792378
ENSMUSG00000060314	ENSMUST00000080651	zinc finger protein 941 [Source:MGI Symbol;Acc:MGI:3039601]	Zfp941	-0.746781	4.95346	7.42832e-06	0.000267259
ENSMUSG00000028364	ENSMUST00000030056	tenascin C [Source:MGI Symbol;Acc:MGI:101922]	Tnc	-0.747252	1.9943	0.000106736	0.00275723
ENSMUSG00000022212	ENSMUST00000074225	copine VI [Source:MGI Symbol;Acc:MGI:1334445]	Cpne6	-0.747921	6.61916	4.65824e-06	0.000176528
ENSMUSG00000044258	ENSMUST00000021880	cytotoxic T lymphocyte-associated protein 2 alpha [Source:MGI Symbol;Acc:MGI:88554]	Ctla2a	-0.748253	2.63408	3.10455e-05	0.00093834
ENSMUSG00000028464	ENSMUST00000030184	tropomyosin 2, beta [Source:MGI Symbol;Acc:MGI:98810]	Tpm2	-0.749551	3.37364	1.95004e-05	0.000618176
ENSMUSG00000035459	ENSMUST00000035288	stabilin 2 [Source:MGI Symbol;Acc:MGI:2178743]	Stab2	-0.750056	0.983059	0.000896125	0.016377
ENSMUSG00000073940	ENSMUST00000098192	hemoglobin, beta adult t chain [Source:MGI Symbol;Acc:MGI:5474850]	Hbb-bt	-0.754891	3.49962	1.52074e-05	0.000500137
ENSMUSG00000025140	ENSMUST00000026133	pyrroline-5-carboxylate reductase 1 [Source:MGI Symbol;Acc:MGI:2384795]	Pycr1	-0.755331	1.65973	0.00024246	0.00553543
ENSMUSG00000047228	ENSMUST00000060574	cDNA sequence BC048546 [Source:MGI Symbol;Acc:MGI:3039594]	BC048546	-0.757668	1.38427	0.000341578	0.00733828
ENSMUSG00000054027	ENSMUST00000099396	5'-nucleotidase domain containing 3 [Source:MGI Symbol;Acc:MGI:3513266]	Nt5dc3	-0.759395	6.95824	3.17816e-06	0.000125206
ENSMUSG00000000555	ENSMUST00000023128	integrin alpha 5 (fibronectin receptor alpha) [Source:MGI Symbol;Acc:MGI:96604]	Itga5	-0.762913	4.16562	7.80916e-06	0.000278944
ENSMUSG00000097075	ENSMUST00000180704	RIKEN cDNA D830044I16 gene [Source:MGI Symbol;Acc:MGI:2443610]	D830044I16Rik	-0.763571	1.36168	0.000218261	0.00509195
ENSMUSG00000016763	ENSMUST00000016907	signal peptide, CUB domain, EGF-like 1 [Source:MGI Symbol;Acc:MGI:1890616]	Scube1	-0.763624	4.45098	5.19265e-06	0.000194313
ENSMUSG00000040612	ENSMUST00000111416	immunoglobulin-like domain containing receptor 2 [Source:MGI Symbol;Acc:MGI:1196370]	Ildr2	-0.763718	7.09223	2.76571e-06	0.000111007
ENSMUSG00000028546	ENSMUST00000102722	ELAV (embryonic lethal, abnormal vision, Drosophila)-like 4 (Hu antigen D) [Source:MGI Symbol;Acc:MGI:107427]	Elavl4	-0.763928	5.74418	3.36649e-06	0.000132277
ENSMUSG00000048424	ENSMUST00000053308	RAN binding protein 3-like [Source:MGI Symbol;Acc:MGI:2444654]	Ranbp3l	-0.765171	1.63701	0.000142658	0.00356788
ENSMUSG00000043673	ENSMUST00000055673	potassium voltage-gated channel, delayed-rectifier, subfamily S, member 3 [Source:MGI Symbol;Acc:MGI:1098804]	Kcns3	-0.767235	2.20613	5.28897e-05	0.00150705
ENSMUSG00000054555	ENSMUST00000067680	a disintegrin and metallopeptidase domain 12 (meltrin alpha) [Source:MGI Symbol;Acc:MGI:105378]	Adam12	-0.768565	1.31751	0.000469159	0.00951769
ENSMUSG00000044968	ENSMUST00000060899	N-acyl phosphatidylethanolamine phospholipase D [Source:MGI Symbol;Acc:MGI:2140885]	Napepld	-0.768582	4.0946	5.41853e-06	0.000201254
ENSMUSG00000050721	ENSMUST00000068944	pleckstrin homology domain containing, family O member 2 [Source:MGI Symbol;Acc:MGI:2143132]	Plekho2	-0.770488	3.68	9.54567e-06	0.000334448
ENSMUSG00000028753	ENSMUST00000030533	von Willebrand factor A domain containing 5B1 [Source:MGI Symbol;Acc:MGI:1922968]	Vwa5b1	-0.770586	2.98916	1.91647e-05	0.000608827
ENSMUSG00000045871	ENSMUST00000078386	SLIT and NTRK-like family, member 6 [Source:MGI Symbol;Acc:MGI:2443198]	Slitrk6	-0.771837	3.73858	6.42817e-06	0.000234668
ENSMUSG00000090223	ENSMUST00000061739	Purkinje cell protein 4 [Source:MGI Symbol;Acc:MGI:97509]	Pcp4	-0.772066	7.13737	2.18343e-06	8.93173e-05
ENSMUSG00000063659	ENSMUST00000077225	zinc finger and BTB domain containing 18 [Source:MGI Symbol;Acc:MGI:1353609]	Zbtb18	-0.77423	6.85251	2.08121e-06	8.53698e-05
ENSMUSG00000049130	ENSMUST00000050770	complement component 5a receptor 1 [Source:MGI Symbol;Acc:MGI:88232]	C5ar1	-0.774505	0.77311	0.000769798	0.0145308
ENSMUSG00000026399	ENSMUST00000027650	CD55 antigen [Source:MGI Symbol;Acc:MGI:104850]	Cd55	-0.7774	1.77992	9.84488e-05	0.00258337
ENSMUSG00000039239	ENSMUST00000045288	transforming growth factor, beta 2 [Source:MGI Symbol;Acc:MGI:98726]	Tgfb2	-0.778768	3.70176	6.06311e-06	0.0002228
ENSMUSG00000074652	ENSMUST00000092995	myosin, heavy chain 7B, cardiac muscle, beta [Source:MGI Symbol;Acc:MGI:3710243]	Myh7b	-0.778953	3.38314	8.62717e-06	0.000305242
ENSMUSG00000038292	ENSMUST00000121017	coiled-coil domain containing 155 [Source:MGI Symbol;Acc:MGI:2687329]	Ccdc155	-0.781412	1.19004	0.000344679	0.00737755
ENSMUSG00000041798	ENSMUST00000102920	glucokinase [Source:MGI Symbol;Acc:MGI:1270854]	Gck	-0.782123	1.07571	0.000540118	0.0106956
ENSMUSG00000044534	ENSMUST00000050327	atypical chemokine receptor 2 [Source:MGI Symbol;Acc:MGI:1891697]	Ackr2	-0.782566	1.7314	0.000165435	0.00402954
ENSMUSG00000027276	ENSMUST00000028735	jagged 1 [Source:MGI Symbol;Acc:MGI:1095416]	Jag1	-0.783593	3.41739	7.79683e-06	0.000278944
ENSMUSG00000031465	ENSMUST00000033846	angiopoietin 2 [Source:MGI Symbol;Acc:MGI:1202890]	Angpt2	-0.784029	1.41539	0.000133262	0.0033441
ENSMUSG00000025789	ENSMUST00000026896	ST8 alpha-N-acetyl-neuraminide alpha-2,8-sialyltransferase 2 [Source:MGI Symbol;Acc:MGI:106020]	St8sia2	-0.784191	2.87732	2.11513e-05	0.000664864
ENSMUSG00000043301	ENSMUST00000095873	potassium inwardly-rectifying channel, subfamily J, member 6 [Source:MGI Symbol;Acc:MGI:104781]	Kcnj6	-0.784573	3.03612	1.01378e-05	0.000349579
ENSMUSG00000090291	ENSMUST00000171400	leucine rich repeat containing 10B [Source:MGI Symbol;Acc:MGI:2685551]	Lrrc10b	-0.785868	7.01297	1.48695e-06	6.32525e-05
ENSMUSG00000053519	ENSMUST00000065970	Kv channel-interacting protein 1 [Source:MGI Symbol;Acc:MGI:1917607]	Kcnip1	-0.789595	4.28595	3.07366e-06	0.000122055
ENSMUSG00000031344	ENSMUST00000033711	gamma-aminobutyric acid (GABA) A receptor, subunit theta [Source:MGI Symbol;Acc:MGI:1888498]	Gabrq	-0.79047	2.71567	2.98324e-05	0.00090534
ENSMUSG00000037940	ENSMUST00000042529	inositol polyphosphate-4-phosphatase, type II [Source:MGI Symbol;Acc:MGI:2158925]	Inpp4b	-0.791488	3.91222	3.50648e-06	0.000137416
ENSMUSG00000048483	ENSMUST00000095521	zinc finger, DHHC-type containing 22 [Source:MGI Symbol;Acc:MGI:2685108]	Zdhhc22	-0.792411	3.56742	4.80854e-06	0.000181304
ENSMUSG00000032006	ENSMUST00000058692	platelet-derived growth factor, D polypeptide [Source:MGI Symbol;Acc:MGI:1919035]	Pdgfd	-0.792718	2.21867	2.85584e-05	0.000873781
ENSMUSG00000027955	ENSMUST00000029567	family with sequence similarity 198, member B [Source:MGI Symbol;Acc:MGI:1915909]	Fam198b	-0.793454	2.78072	1.48446e-05	0.000490496
ENSMUSG00000007617	ENSMUST00000060490	homer homolog 1 (Drosophila) [Source:MGI Symbol;Acc:MGI:1347345]	Homer1	-0.794514	7.61474	1.0519e-06	4.59236e-05
ENSMUSG00000034317	ENSMUST00000107802	tripartite motif-containing 59 [Source:MGI Symbol;Acc:MGI:1914199]	Trim59	-0.7947	4.29755	2.69535e-06	0.000108768
ENSMUSG00000015090	ENSMUST00000015234	prostaglandin D2 synthase (brain) [Source:MGI Symbol;Acc:MGI:99261]	Ptgds	-0.79497	8.16379	1.00023e-06	4.37959e-05
ENSMUSG00000019865	ENSMUST00000020015	neuromedin B receptor [Source:MGI Symbol;Acc:MGI:1100525]	Nmbr	-0.802867	0.786596	0.000383003	0.00805346
ENSMUSG00000020042	ENSMUST00000020231	BTB (POZ) domain containing 11 [Source:MGI Symbol;Acc:MGI:1921257]	Btbd11	-0.803523	4.92131	1.35727e-06	5.82337e-05
ENSMUSG00000097280	ENSMUST00000181021	expressed sequence AI849053 [Source:MGI Symbol;Acc:MGI:2139818]	AI849053	-0.804255	1.31382	0.000265311	0.00599299
ENSMUSG00000044071	ENSMUST00000050756	family with sequence similarity 19, member A2 [Source:MGI Symbol;Acc:MGI:2143691]	Fam19a2	-0.804331	4.53693	1.61567e-06	6.7763e-05
ENSMUSG00000031530	ENSMUST00000033930	dual specificity phosphatase 4 [Source:MGI Symbol;Acc:MGI:2442191]	Dusp4	-0.806114	3.03794	6.22706e-06	0.000227883
ENSMUSG00000069917	ENSMUST00000093207	hemoglobin alpha, adult chain 2 [Source:MGI Symbol;Acc:MGI:96016]	Hba-a2	-0.809218	2.40684	1.52433e-05	0.000500215
ENSMUSG00000020053	ENSMUST00000062862	insulin-like growth factor 1 [Source:MGI Symbol;Acc:MGI:96432]	Igf1	-0.809372	2.4631	1.26196e-05	0.000426513
ENSMUSG00000033721	ENSMUST00000046864	vav 3 oncogene [Source:MGI Symbol;Acc:MGI:1888518]	Vav3	-0.810817	4.4902	1.31658e-06	5.66509e-05
ENSMUSG00000000567	ENSMUST00000000579	SRY-box containing gene 9 [Source:MGI Symbol;Acc:MGI:98371]	Sox9	-0.811084	4.82778	1.23998e-06	5.35093e-05
ENSMUSG00000037621	ENSMUST00000042646	atonal homolog 8 (Drosophila) [Source:MGI Symbol;Acc:MGI:1918343]	Atoh8	-0.811983	0.880396	0.000386928	0.00809907
ENSMUSG00000053441	ENSMUST00000052907	a disintegrin-like and metallopeptidase (reprolysin type) with thrombospondin type 1 motif, 19 [Source:MGI Symbol;Acc:MGI:2442875]	Adamts19	-0.812894	1.46919	9.32973e-05	0.00247191
ENSMUSG00000024650	ENSMUST00000010250	solute carrier family 22 (organic anion transporter), member 6 [Source:MGI Symbol;Acc:MGI:892001]	Slc22a6	-0.813847	0.660642	0.000568025	0.0112037
ENSMUSG00000032231	ENSMUST00000034756	annexin A2 [Source:MGI Symbol;Acc:MGI:88246]	Anxa2	-0.816036	3.80942	1.86641e-06	7.76248e-05
ENSMUSG00000031297	ENSMUST00000073927	solute carrier family 7 (cationic amino acid transporter, y+ system), member 3 [Source:MGI Symbol;Acc:MGI:1100521]	Slc7a3	-0.821186	2.87644	6.07325e-06	0.0002228
ENSMUSG00000033327	ENSMUST00000087399	tenascin XB [Source:MGI Symbol;Acc:MGI:1932137]	Tnxb	-0.821301	2.29482	1.33347e-05	0.000446412
ENSMUSG00000067786	ENSMUST00000088484	neuronatin [Source:MGI Symbol;Acc:MGI:104716]	Nnat	-0.82316	6.52869	5.02521e-07	2.37441e-05
ENSMUSG00000038530	ENSMUST00000027991	regulator of G-protein signaling 4 [Source:MGI Symbol;Acc:MGI:108409]	Rgs4	-0.825067	9.06655	3.77064e-07	1.83985e-05
ENSMUSG00000035200	ENSMUST00000034854	cholinergic receptor, nicotinic, beta polypeptide 4 [Source:MGI Symbol;Acc:MGI:87892]	Chrnb4	-0.82667	0.574287	0.000327072	0.00707756
ENSMUSG00000034040	ENSMUST00000086023	Williams-Beuren syndrome chromosome region 17 homolog (human) [Source:MGI Symbol;Acc:MGI:2137594]	Wbscr17	-0.828212	6.05137	4.50638e-07	2.14968e-05
ENSMUSG00000026785	ENSMUST00000045246	protein kinase N3 [Source:MGI Symbol;Acc:MGI:2388285]	Pkn3	-0.830449	1.46495	5.51844e-05	0.00156349
ENSMUSG00000054196	ENSMUST00000067072	collagen triple helix repeat containing 1 [Source:MGI Symbol;Acc:MGI:1915838]	Cthrc1	-0.830891	2.45405	6.97486e-06	0.000252771
ENSMUSG00000028475	ENSMUST00000131248	RIKEN cDNA 5430416O09 gene [Source:MGI Symbol;Acc:MGI:1918656]	5430416O09Rik	-0.831644	0.715649	0.000885382	0.0163004
ENSMUSG00000021209	ENSMUST00000021631	protein phosphatase 4, regulatory subunit 4 [Source:MGI Symbol;Acc:MGI:1921771]	Ppp4r4	-0.831727	5.89096	4.36823e-07	2.09045e-05
ENSMUSG00000000530	ENSMUST00000000542	activin A receptor, type II-like 1 [Source:MGI Symbol;Acc:MGI:1338946]	Acvrl1	-0.833755	4.93878	5.86845e-07	2.71275e-05
ENSMUSG00000036856	ENSMUST00000045747	wingless-related MMTV integration site 4 [Source:MGI Symbol;Acc:MGI:98957]	Wnt4	-0.833795	2.6172	4.64362e-06	0.000176422
ENSMUSG00000030237	ENSMUST00000032364	solute carrier organic anion transporter family, member 1a4 [Source:MGI Symbol;Acc:MGI:1351896]	Slco1a4	-0.834917	5.72558	4.18085e-07	2.01369e-05
ENSMUSG00000050558	ENSMUST00000049997	prokineticin receptor 2 [Source:MGI Symbol;Acc:MGI:2181363]	Prokr2	-0.834954	1.92297	1.8276e-05	0.000585576
ENSMUSG00000066760	ENSMUST00000071399	pregnancy specific glycoprotein 16 [Source:MGI Symbol;Acc:MGI:1347249]	Psg16	-0.836405	1.04758	0.000133544	0.00334554
ENSMUSG00000085782	ENSMUST00000145420	predicted gene 15624 [Source:MGI Symbol;Acc:MGI:3783068]	Gm15624	-0.83655	1.16422	0.000289488	0.0064225
ENSMUSG00000024087	ENSMUST00000024894	cytochrome P450, family 1, subfamily b, polypeptide 1 [Source:MGI Symbol;Acc:MGI:88590]	Cyp1b1	-0.837469	2.13536	1.69263e-05	0.000544671
ENSMUSG00000022376	ENSMUST00000023007	adenylate cyclase 8 [Source:MGI Symbol;Acc:MGI:1341110]	Adcy8	-0.837678	4.13214	7.48801e-07	3.40864e-05
ENSMUSG00000048332	ENSMUST00000059562	lipoma HMGIC fusion partner [Source:MGI Symbol;Acc:MGI:1920048]	Lhfp	-0.837782	4.55211	5.7829e-07	2.6815e-05
ENSMUSG00000063260	ENSMUST00000029441	synaptotagmin X [Source:MGI Symbol;Acc:MGI:1859546]	Syt10	-0.838415	3.50563	1.97579e-06	8.1493e-05
ENSMUSG00000045246	ENSMUST00000061828	potassium voltage-gated channel, subfamily G, member 4 [Source:MGI Symbol;Acc:MGI:1913983]	Kcng4	-0.841446	3.2544	1.59176e-06	6.69481e-05
ENSMUSG00000001029	ENSMUST00000001055	intercellular adhesion molecule 2 [Source:MGI Symbol;Acc:MGI:96394]	Icam2	-0.842994	1.3035	9.43049e-05	0.00248775
ENSMUSG00000069516	ENSMUST00000092163	lysozyme 2 [Source:MGI Symbol;Acc:MGI:96897]	Lyz2	-0.844085	3.65458	9.78521e-07	4.30775e-05
ENSMUSG00000029193	ENSMUST00000031093	cholecystokinin A receptor [Source:MGI Symbol;Acc:MGI:99478]	Cckar	-0.845832	0.705501	0.000346349	0.00738762
ENSMUSG00000078486	ENSMUST00000105572	RIKEN cDNA 2310042D19 gene [Source:MGI Symbol;Acc:MGI:1921433]	2310042D19Rik	-0.848901	2.47304	1.40486e-05	0.000466132
ENSMUSG00000046442	ENSMUST00000055438	protein phosphatase 1E (PP2C domain containing) [Source:MGI Symbol;Acc:MGI:2444096]	Ppm1e	-0.849774	7.43313	1.8374e-07	9.3953e-06
ENSMUSG00000087885	ENSMUST00000157260	predicted gene, 23600 [Source:MGI Symbol;Acc:MGI:5453377]	Gm23600	-0.850583	1.15456	0.000108413	0.00279572
ENSMUSG00000035168	ENSMUST00000037526	tetratricopeptide repeat, ankyrin repeat and coiled-coil containing 1 [Source:MGI Symbol;Acc:MGI:1914110]	Tanc1	-0.851093	5.88934	2.21118e-07	1.10789e-05
ENSMUSG00000022220	ENSMUST00000002398	adenylate cyclase 4 [Source:MGI Symbol;Acc:MGI:99674]	Adcy4	-0.853266	2.52617	4.31564e-06	0.000165223
ENSMUSG00000032532	ENSMUST00000035120	cholecystokinin [Source:MGI Symbol;Acc:MGI:88297]	Cck	-0.853713	5.77473	2.0945e-07	1.05325e-05
ENSMUSG00000045333	ENSMUST00000052250	zinc finger protein 423 [Source:MGI Symbol;Acc:MGI:1891217]	Zfp423	-0.854872	4.15228	4.92762e-07	2.33569e-05
ENSMUSG00000010175	ENSMUST00000010319	prospero-related homeobox 1 [Source:MGI Symbol;Acc:MGI:97772]	Prox1	-0.856691	5.56466	2.02529e-07	1.03207e-05
ENSMUSG00000015484	ENSMUST00000015628	family with sequence similarity 163, member A [Source:MGI Symbol;Acc:MGI:3618859]	Fam163a	-0.859948	3.47225	7.79951e-07	3.53965e-05
ENSMUSG00000032238	ENSMUST00000034766	RAR-related orphan receptor alpha [Source:MGI Symbol;Acc:MGI:104661]	Rora	-0.861769	6.78955	1.32058e-07	7.09267e-06
ENSMUSG00000051669	ENSMUST00000050160	expressed sequence AU021092 [Source:MGI Symbol;Acc:MGI:2146559]	AU021092	-0.862592	1.15952	9.30018e-05	0.00247084
ENSMUSG00000022419	ENSMUST00000023056	DEP domain containing MTOR-interacting protein [Source:MGI Symbol;Acc:MGI:2146322]	Deptor	-0.863083	5.0404	2.06486e-07	1.0451e-05
ENSMUSG00000047746	ENSMUST00000075869	F-box protein 40 [Source:MGI Symbol;Acc:MGI:2443753]	Fbxo40	-0.8662	0.221081	0.000863544	0.0159377
ENSMUSG00000089633	ENSMUST00000159422	RIKEN cDNA A230009B12 gene [Source:MGI Symbol;Acc:MGI:2442666]	A230009B12Rik	-0.867034	0.826482	0.000225881	0.00522888
ENSMUSG00000033316	ENSMUST00000040001	UDP-N-acetyl-alpha-D-galactosamine:polypeptide N-acetylgalactosaminyltransferase 9 [Source:MGI Symbol;Acc:MGI:2677965]	Galnt9	-0.867263	5.52923	1.45518e-07	7.59698e-06
ENSMUSG00000038354	ENSMUST00000048427	ankyrin repeat domain 35 [Source:MGI Symbol;Acc:MGI:2442590]	Ankrd35	-0.868216	3.67908	5.8963e-07	2.71721e-05
ENSMUSG00000021732	ENSMUST00000022246	fibroblast growth factor 10 [Source:MGI Symbol;Acc:MGI:1099809]	Fgf10	-0.869129	2.34956	3.55282e-06	0.000138668
ENSMUSG00000036594	ENSMUST00000040655	histocompatibility 2, class II antigen A, alpha [Source:MGI Symbol;Acc:MGI:95895]	H2-Aa	-0.869369	0.490839	0.000527318	0.010456
ENSMUSG00000025969	ENSMUST00000027112	neuropilin 2 [Source:MGI Symbol;Acc:MGI:1100492]	Nrp2	-0.870825	4.64526	2.09507e-07	1.05325e-05
ENSMUSG00000028871	ENSMUST00000030687	R-spondin homolog (Xenopus laevis) [Source:MGI Symbol;Acc:MGI:2183426]	Rspo1	-0.871561	2.13438	5.21865e-06	0.000194313
ENSMUSG00000038543	ENSMUST00000036360	cDNA sequence BC028528 [Source:MGI Symbol;Acc:MGI:2385885]	BC028528	-0.871958	0.291334	0.000813076	0.0151925
ENSMUSG00000013076	ENSMUST00000013220	angiomotin-like 1 [Source:MGI Symbol;Acc:MGI:1922973]	Amotl1	-0.87238	6.5144	9.94353e-08	5.60252e-06
ENSMUSG00000049928	ENSMUST00000021289	glucagon-like peptide 2 receptor [Source:MGI Symbol;Acc:MGI:2136733]	Glp2r	-0.873215	1.0633	7.41824e-05	0.0020286
ENSMUSG00000019876	ENSMUST00000066028	protein kinase inhibitor beta, cAMP dependent, testis specific [Source:MGI Symbol;Acc:MGI:101937]	Pkib	-0.874413	2.40855	2.94628e-06	0.000117623
ENSMUSG00000039395	ENSMUST00000048860	melanoregulin [Source:MGI Symbol;Acc:MGI:2151839]	Mreg	-0.876293	2.16714	3.78512e-06	0.000146414
ENSMUSG00000036111	ENSMUST00000036992	LIM domain only 1 [Source:MGI Symbol;Acc:MGI:102812]	Lmo1	-0.876552	1.34939	3.65559e-05	0.00108416
ENSMUSG00000025475	ENSMUST00000026548	G protein-coupled receptor 123 [Source:MGI Symbol;Acc:MGI:1277167]	Gpr123	-0.878323	5.71097	9.62248e-08	5.46301e-06
ENSMUSG00000018339	ENSMUST00000082430	glutathione peroxidase 3 [Source:MGI Symbol;Acc:MGI:105102]	Gpx3	-0.882955	3.26349	7.96383e-07	3.59238e-05
ENSMUSG00000032503	ENSMUST00000035085	cyclic AMP-regulated phosphoprotein, 21 [Source:MGI Symbol;Acc:MGI:107562]	Arpp21	-0.883313	9.5846	5.44646e-08	3.33283e-06
ENSMUSG00000015396	ENSMUST00000015540	CD83 antigen [Source:MGI Symbol;Acc:MGI:1328316]	Cd83	-0.885858	3.4483	4.05444e-07	1.96548e-05
ENSMUSG00000060780	ENSMUST00000020400	leucine rich repeat transmembrane neuronal 1 [Source:MGI Symbol;Acc:MGI:2389173]	Lrrtm1	-0.886476	5.9077	7.21143e-08	4.25588e-06
ENSMUSG00000079018	ENSMUST00000065408	lymphocyte antigen 6 complex, locus C1 [Source:MGI Symbol;Acc:MGI:96882]	Ly6c1	-0.887346	5.27793	8.91471e-08	5.11944e-06
ENSMUSG00000032338	ENSMUST00000034889	hyperpolarization-activated, cyclic nucleotide-gated K+ 4 [Source:MGI Symbol;Acc:MGI:1298209]	Hcn4	-0.887669	2.80363	9.14596e-07	4.07637e-05
ENSMUSG00000078490	ENSMUST00000105619	RIKEN cDNA C030017K20 gene [Source:MGI Symbol;Acc:MGI:2686516]	C030017K20Rik	-0.888715	2.6786	3.6632e-06	0.000142435
ENSMUSG00000097993	ENSMUST00000086432	protein tyrosine phosphatase, receptor type, V [Source:MGI Symbol;Acc:MGI:108027]	Ptprv	-0.89073	5.14051	9.62275e-08	5.46301e-06
ENSMUSG00000020098	ENSMUST00000020298	pterin 4 alpha carbinolamine dehydratase/dimerization cofactor of hepatocyte nuclear factor 1 alpha (TCF1) 1 [Source:MGI Symbol;Acc:MGI:94873]	Pcbd1	-0.897062	2.11421	3.55703e-06	0.000138668
ENSMUSG00000021115	ENSMUST00000021539	vaccinia related kinase 1 [Source:MGI Symbol;Acc:MGI:1261847]	Vrk1	-0.897654	4.95873	8.00668e-08	4.66711e-06
ENSMUSG00000020178	ENSMUST00000105420	adenosine A2a receptor [Source:MGI Symbol;Acc:MGI:99402]	Adora2a	-0.898492	7.39926	3.7881e-08	2.38651e-06
ENSMUSG00000030771	ENSMUST00000033033	MICAL C-terminal like [Source:MGI Symbol;Acc:MGI:1918127]	Micalcl	-0.898558	1.15916	3.8599e-05	0.00113004
ENSMUSG00000021676	ENSMUST00000068603	IQ motif containing GTPase activating protein 2 [Source:MGI Symbol;Acc:MGI:2449975]	Iqgap2	-0.899134	4.959	7.29172e-08	4.28633e-06
ENSMUSG00000047907	ENSMUST00000109157	teashirt zinc finger family member 2 [Source:MGI Symbol;Acc:MGI:2153084]	Tshz2	-0.899376	2.60083	1.23967e-06	5.35093e-05
ENSMUSG00000031803	ENSMUST00000034260	UDP-GlcNAc:betaGal beta-1,3-N-acetylglucosaminyltransferase 3 [Source:MGI Symbol;Acc:MGI:2152535]	B3gnt3	-0.906606	0.531646	0.000319318	0.00693994
ENSMUSG00000028681	ENSMUST00000030443	patched homolog 2 [Source:MGI Symbol;Acc:MGI:1095405]	Ptch2	-0.908132	1.62431	1.56791e-05	0.000509817
ENSMUSG00000049892	ENSMUST00000062405	RAS, dexamethasone-induced 1 [Source:MGI Symbol;Acc:MGI:1270848]	Rasd1	-0.908664	3.66686	1.30403e-07	7.02905e-06
ENSMUSG00000049871	ENSMUST00000096308	NLR family, CARD domain containing 3 [Source:MGI Symbol;Acc:MGI:2444070]	Nlrc3	-0.910476	0.996619	7.96958e-05	0.00216746
ENSMUSG00000025494	ENSMUST00000097958	single immunoglobulin and toll-interleukin 1 receptor (TIR) domain [Source:MGI Symbol;Acc:MGI:1344402]	Sigirr	-0.910974	0.556257	0.000231181	0.00533108
ENSMUSG00000049154	ENSMUST00000060581	family with sequence similarity 183, member B [Source:MGI Symbol;Acc:MGI:1922679]	Fam183b	-0.911282	0.378222	0.000373259	0.00787166
ENSMUSG00000032487	ENSMUST00000035065	prostaglandin-endoperoxide synthase 2 [Source:MGI Symbol;Acc:MGI:97798]	Ptgs2	-0.911435	3.14791	2.80498e-07	1.3914e-05
ENSMUSG00000050541	ENSMUST00000067258	adrenergic receptor, alpha 1b [Source:MGI Symbol;Acc:MGI:104774]	Adra1b	-0.911498	3.64067	1.35247e-07	7.23789e-06
ENSMUSG00000000805	ENSMUST00000103194	carbonic anhydrase 4 [Source:MGI Symbol;Acc:MGI:1096574]	Car4	-0.913516	3.70417	1.03934e-07	5.79045e-06
ENSMUSG00000036902	ENSMUST00000109686	neuropilin (NRP) and tolloid (TLL)-like 2 [Source:MGI Symbol;Acc:MGI:1921763]	Neto2	-0.913893	6.63262	2.45507e-08	1.59377e-06
ENSMUSG00000041703	ENSMUST00000039118	zinc finger protein of the cerebellum 5 [Source:MGI Symbol;Acc:MGI:1929518]	Zic5	-0.914633	1.92311	2.28582e-06	9.32503e-05
ENSMUSG00000016356	ENSMUST00000108856	collagen, type XX, alpha 1 [Source:MGI Symbol;Acc:MGI:1920618]	Col20a1	-0.916371	2.07997	2.54469e-06	0.000102967
ENSMUSG00000073421	ENSMUST00000040828	histocompatibility 2, class II antigen A, beta 1 [Source:MGI Symbol;Acc:MGI:103070]	H2-Ab1	-0.917417	0.429578	0.000373259	0.00787166
ENSMUSG00000052087	ENSMUST00000063771	regulator of G-protein signaling 14 [Source:MGI Symbol;Acc:MGI:1859709]	Rgs14	-0.917982	5.60286	2.95895e-08	1.89614e-06
ENSMUSG00000071713	ENSMUST00000096355	colony stimulating factor 2 receptor, beta, low-affinity (granulocyte-macrophage) [Source:MGI Symbol;Acc:MGI:1339759]	Csf2rb	-0.918574	0.843013	9.33734e-05	0.00247191
ENSMUSG00000033063	ENSMUST00000091554	contactin associated protein-like 3 [Source:MGI Symbol;Acc:MGI:3588199]	Cntnap3	-0.919034	4.49772	5.55856e-08	3.38755e-06
ENSMUSG00000034810	ENSMUST00000042792	sodium channel, voltage-gated, type VII, alpha [Source:MGI Symbol;Acc:MGI:102965]	Scn7a	-0.919864	2.1547	1.46381e-06	6.24463e-05
ENSMUSG00000002831	ENSMUST00000002908	perilipin 4 [Source:MGI Symbol;Acc:MGI:1929709]	Plin4	-0.920322	5.77789	2.52828e-08	1.63419e-06
ENSMUSG00000027171	ENSMUST00000028593	proline rich Gla (G-carboxyglutamic acid) 4 (transmembrane) [Source:MGI Symbol;Acc:MGI:2442211]	Prrg4	-0.92058	0.574094	8.86409e-05	0.00237186
ENSMUSG00000032586	ENSMUST00000049348	TRAF-interacting protein [Source:MGI Symbol;Acc:MGI:1096377]	Traip	-0.921777	4.28017	5.82273e-08	3.5198e-06
ENSMUSG00000022206	ENSMUST00000066529	natriuretic peptide receptor 3 [Source:MGI Symbol;Acc:MGI:97373]	Npr3	-0.922637	2.46814	5.59268e-07	2.60314e-05
ENSMUSG00000007656	ENSMUST00000007800	cAMP-regulated phosphoprotein 19 [Source:MGI Symbol;Acc:MGI:1891691]	Arpp19	-0.922793	8.76926	1.42809e-08	9.73646e-07
ENSMUSG00000025608	ENSMUST00000026698	podocalyxin-like [Source:MGI Symbol;Acc:MGI:1351317]	Podxl	-0.923201	5.82127	2.19816e-08	1.4395e-06
ENSMUSG00000003541	ENSMUST00000003635	immediate early response 3 [Source:MGI Symbol;Acc:MGI:104814]	Ier3	-0.923602	2.83847	3.75321e-07	1.83735e-05
ENSMUSG00000048376	ENSMUST00000059193	coagulation factor II (thrombin) receptor [Source:MGI Symbol;Acc:MGI:101802]	F2r	-0.924312	3.3847	1.38679e-07	7.36874e-06
ENSMUSG00000055409	ENSMUST00000081872	NEL-like 1 [Source:MGI Symbol;Acc:MGI:2443902]	Nell1	-0.924522	5.57116	2.15366e-08	1.41658e-06
ENSMUSG00000020437	ENSMUST00000003459	myosin IG [Source:MGI Symbol;Acc:MGI:1927091]	Myo1g	-0.935391	0.299615	0.000400645	0.00834313
ENSMUSG00000028755	ENSMUST00000030535	cytidine deaminase [Source:MGI Symbol;Acc:MGI:1919519]	Cda	-0.937592	0.00836262	0.000345383	0.00737755
ENSMUSG00000050830	ENSMUST00000056344	von Willebrand factor C domain containing 2 [Source:MGI Symbol;Acc:MGI:2442987]	Vwc2	-0.941543	3.01406	1.44283e-07	7.56527e-06
ENSMUSG00000091996	ENSMUST00000164650	cDNA sequence BC049352 [Source:MGI Symbol;Acc:MGI:3040681]	BC049352	-0.94193	1.06655	7.33646e-05	0.00201001
ENSMUSG00000029334	ENSMUST00000031277	protein kinase, cGMP-dependent, type II [Source:MGI Symbol;Acc:MGI:108173]	Prkg2	-0.943807	3.25743	8.03327e-08	4.66711e-06
ENSMUSG00000020566	ENSMUST00000020884	ATPase, H+ transporting, lysosomal V1 subunit C2 [Source:MGI Symbol;Acc:MGI:1916025]	Atp6v1c2	-0.944629	0.825366	0.000199418	0.0047262
ENSMUSG00000049225	ENSMUST00000056050	pyruvate dehyrogenase phosphatase catalytic subunit 1 [Source:MGI Symbol;Acc:MGI:2685870]	Pdp1	-0.945194	7.79588	6.79817e-09	4.92736e-07
ENSMUSG00000044164	ENSMUST00000059986	ring finger protein 182 [Source:MGI Symbol;Acc:MGI:3045355]	Rnf182	-0.945648	3.4839	5.66615e-08	3.43908e-06
ENSMUSG00000001930	ENSMUST00000001995	Von Willebrand factor homolog [Source:MGI Symbol;Acc:MGI:98941]	Vwf	-0.948102	5.59617	1.10102e-08	7.6108e-07
ENSMUSG00000032289	ENSMUST00000034829	thrombospondin, type I, domain containing 4 [Source:MGI Symbol;Acc:MGI:2672033]	Thsd4	-0.948215	3.68725	3.48468e-08	2.21403e-06
ENSMUSG00000032085	ENSMUST00000034590	transgelin [Source:MGI Symbol;Acc:MGI:106012]	Tagln	-0.948904	3.0585	1.09069e-07	6.03153e-06
ENSMUSG00000029769	ENSMUST00000096084	coiled-coil domain containing 136 [Source:MGI Symbol;Acc:MGI:1918128]	Ccdc136	-0.952509	6.15953	6.62591e-09	4.82593e-07
ENSMUSG00000026730	ENSMUST00000028063	phosphotriesterase related [Source:MGI Symbol;Acc:MGI:107372]	Pter	-0.955003	4.43915	1.37772e-08	9.43609e-07
ENSMUSG00000031139	ENSMUST00000033478	mcf.2 transforming sequence [Source:MGI Symbol;Acc:MGI:96932]	Mcf2	-0.956587	3.431	4.46654e-08	2.77875e-06
ENSMUSG00000041378	ENSMUST00000043577	claudin 5 [Source:MGI Symbol;Acc:MGI:1276112]	Cldn5	-0.95677	4.45296	1.6756e-08	1.1372e-06
ENSMUSG00000056306	ENSMUST00000070342	serine rich and transmembrane domain containing 1 [Source:MGI Symbol;Acc:MGI:3607715]	Sertm1	-0.957881	3.93921	2.14911e-08	1.41658e-06
ENSMUSG00000030413	ENSMUST00000032573	peptidoglycan recognition protein 1 [Source:MGI Symbol;Acc:MGI:1345092]	Pglyrp1	-0.959378	2.9292	1.11572e-07	6.14714e-06
ENSMUSG00000067149	ENSMUST00000087033	immunoglobulin joining chain [Source:MGI Symbol;Acc:MGI:96493]	Igj	-0.961236	0.129347	0.000211105	0.00497162
ENSMUSG00000039358	ENSMUST00000041646	dopamine receptor D5 [Source:MGI Symbol;Acc:MGI:94927]	Drd5	-0.965393	1.02708	1.90707e-05	0.00060713
ENSMUSG00000023868	ENSMUST00000024647	phosphodiesterase 10A [Source:MGI Symbol;Acc:MGI:1345143]	Pde10a	-0.966922	10.0452	2.79158e-09	2.20535e-07
ENSMUSG00000009628	ENSMUST00000009772	testis expressed gene 15 [Source:MGI Symbol;Acc:MGI:1934816]	Tex15	-0.96847	0.670047	3.79992e-05	0.00111686
ENSMUSG00000046607	ENSMUST00000054836	harakiri, BCL2 interacting protein (contains only BH3 domain) [Source:MGI Symbol;Acc:MGI:1201608]	Hrk	-0.969406	5.49836	5.4511e-09	4.06952e-07
ENSMUSG00000029659	ENSMUST00000093110	mesenteric estrogen dependent adipogenesis [Source:MGI Symbol;Acc:MGI:1917967]	Medag	-0.971455	2.59253	1.01611e-07	5.70359e-06
ENSMUSG00000026768	ENSMUST00000028106	integrin alpha 8 [Source:MGI Symbol;Acc:MGI:109442]	Itga8	-0.972485	1.84045	7.47362e-07	3.40864e-05
ENSMUSG00000013611	ENSMUST00000013755	sorting nexin 31 [Source:MGI Symbol;Acc:MGI:1913946]	Snx31	-0.973671	-0.12308	0.000152454	0.0037687
ENSMUSG00000019866	ENSMUST00000020017	absent in melanoma 1 [Source:MGI Symbol;Acc:MGI:109544]	Aim1	-0.974715	1.56338	1.7181e-06	7.17804e-05
ENSMUSG00000032343	ENSMUST00000085289	interphotoreceptor matrix proteoglycan 1 [Source:MGI Symbol;Acc:MGI:1926876]	Impg1	-0.975953	1.94899	9.5729e-07	4.25396e-05
ENSMUSG00000042417	ENSMUST00000038404	cyclin O [Source:MGI Symbol;Acc:MGI:2145534]	Ccno	-0.976385	1.30316	1.08852e-05	0.000371949
ENSMUSG00000034324	ENSMUST00000119026	transmembrane protein 132C [Source:MGI Symbol;Acc:MGI:2443061]	Tmem132c	-0.976727	3.19694	3.6703e-08	2.32209e-06
ENSMUSG00000005892	ENSMUST00000006046	thyrotropin releasing hormone [Source:MGI Symbol;Acc:MGI:98823]	Trh	-0.978451	2.49663	1.67402e-07	8.61889e-06
ENSMUSG00000030110	ENSMUST00000032201	ret proto-oncogene [Source:MGI Symbol;Acc:MGI:97902]	Ret	-0.982322	3.80828	1.12437e-08	7.73641e-07
ENSMUSG00000027577	ENSMUST00000067120	cholinergic receptor, nicotinic, alpha polypeptide 4 [Source:MGI Symbol;Acc:MGI:87888]	Chrna4	-0.984304	5.23522	3.04002e-09	2.37647e-07
ENSMUSG00000016179	ENSMUST00000016323	calcium/calmodulin-dependent protein kinase I gamma [Source:MGI Symbol;Acc:MGI:2388073]	Camk1g	-0.984395	5.14322	3.96896e-09	3.05467e-07
ENSMUSG00000040310	ENSMUST00000042078	aristaless-like homeobox 4 [Source:MGI Symbol;Acc:MGI:108359]	Alx4	-0.984515	-0.124393	0.000412945	0.00850439
ENSMUSG00000026999	ENSMUST00000028382	nucleoporin 35 [Source:MGI Symbol;Acc:MGI:1916732]	Nup35	-0.986545	1.75378	1.58064e-06	6.66683e-05
ENSMUSG00000047496	ENSMUST00000058688	ring finger protein 152 [Source:MGI Symbol;Acc:MGI:2443787]	Rnf152	-0.987929	4.44202	4.30591e-09	3.297e-07
ENSMUSG00000060591	ENSMUST00000081649	interferon induced transmembrane protein 2 [Source:MGI Symbol;Acc:MGI:1933382]	Ifitm2	-0.988081	1.58266	1.94973e-06	8.06409e-05
ENSMUSG00000038583	ENSMUST00000046221	phospholamban [Source:MGI Symbol;Acc:MGI:97622]	Pln	-0.98987	0.689163	2.03732e-05	0.000641757
ENSMUSG00000079363	ENSMUST00000100962	guanylate binding protein 4 [Source:MGI Symbol;Acc:MGI:97072]	Gbp4	-0.991103	1.36613	5.57155e-06	0.000205913
ENSMUSG00000072812	ENSMUST00000101010	AHNAK nucleoprotein 2 [Source:MGI Symbol;Acc:MGI:2144831]	Ahnak2	-0.996633	0.882179	1.34954e-05	0.000450784
ENSMUSG00000042793	ENSMUST00000044828	leucine-rich repeat-containing G protein-coupled receptor 6 [Source:MGI Symbol;Acc:MGI:2441805]	Lgr6	-1.00023	0.805325	2.13753e-05	0.000670493
ENSMUSG00000022421	ENSMUST00000023057	neuronal pentraxin receptor [Source:MGI Symbol;Acc:MGI:1920590]	Nptxr	-1.00031	7.99177	8.70793e-10	7.73917e-08
ENSMUSG00000031340	ENSMUST00000064780	gamma-aminobutyric acid (GABA) A receptor, subunit epsilon [Source:MGI Symbol;Acc:MGI:1330235]	Gabre	-1.00155	1.13908	3.38238e-05	0.00101367
ENSMUSG00000060402	ENSMUST00000078686	carbohydrate (N-acetylgalactosamine 4-0) sulfotransferase 8 [Source:MGI Symbol;Acc:MGI:1916197]	Chst8	-1.00309	2.90531	2.08007e-08	1.38034e-06
ENSMUSG00000028602	ENSMUST00000030339	tumor necrosis factor receptor superfamily, member 8 [Source:MGI Symbol;Acc:MGI:99908]	Tnfrsf8	-1.00599	-0.223277	0.000789123	0.0148206
ENSMUSG00000030351	ENSMUST00000032501	tetraspanin 11 [Source:MGI Symbol;Acc:MGI:1915748]	Tspan11	-1.00769	1.46081	1.08946e-06	4.7425e-05
ENSMUSG00000021567	ENSMUST00000022051	naked cuticle 2 homolog (Drosophila) [Source:MGI Symbol;Acc:MGI:1919543]	Nkd2	-1.01002	1.86753	2.36464e-07	1.18082e-05
ENSMUSG00000026994	ENSMUST00000028378	UDP-N-acetyl-alpha-D-galactosamine:polypeptide N-acetylgalactosaminyltransferase 3 [Source:MGI Symbol;Acc:MGI:894695]	Galnt3	-1.01368	0.0923272	0.000128599	0.00325444
ENSMUSG00000030218	ENSMUST00000032342	matrix Gla protein [Source:MGI Symbol;Acc:MGI:96976]	Mgp	-1.01508	3.28373	9.93159e-09	6.9619e-07
ENSMUSG00000045648	ENSMUST00000053922	von Willebrand factor C domain-containing protein 2-like [Source:MGI Symbol;Acc:MGI:2444069]	Vwc2l	-1.02003	3.22907	9.13468e-09	6.52583e-07
ENSMUSG00000075270	ENSMUST00000099992	phosphodiesterase 11A [Source:MGI Symbol;Acc:MGI:3036251]	Pde11a	-1.02265	1.97013	1.44404e-07	7.56527e-06
ENSMUSG00000037358	ENSMUST00000044188	RIKEN cDNA 4930578C19 gene [Source:MGI Symbol;Acc:MGI:1923155]	4930578C19Rik	-1.02271	0.849754	1.60022e-05	0.000518283
ENSMUSG00000066197	ENSMUST00000084650	G protein-coupled receptor 139 [Source:MGI Symbol;Acc:MGI:2685341]	Gpr139	-1.02424	1.68736	5.59646e-07	2.60314e-05
ENSMUSG00000044461	ENSMUST00000053949	shisa homolog 2 (Xenopus laevis) [Source:MGI Symbol;Acc:MGI:2444716]	Shisa2	-1.02471	2.23352	1.4709e-07	7.65228e-06
ENSMUSG00000049630	ENSMUST00000061545	C1q-like 3 [Source:MGI Symbol;Acc:MGI:2387350]	C1ql3	-1.02507	4.63762	9.65501e-10	8.47994e-08
ENSMUSG00000097929	ENSMUST00000180458	RIKEN cDNA 2810011L19 gene [Source:MGI Symbol;Acc:MGI:1917202]	2810011L19Rik	-1.0296	4.17525	1.32413e-09	1.12975e-07
ENSMUSG00000026322	ENSMUST00000027560	5 hydroxytryptamine (serotonin) receptor 4 [Source:MGI Symbol;Acc:MGI:109246]	Htr4	-1.03078	2.10698	7.84788e-08	4.59516e-06
ENSMUSG00000033633	ENSMUST00000039597	C-type lectin domain family 18, member A [Source:MGI Symbol;Acc:MGI:2672935]	Clec18a	-1.03222	0.809407	4.21573e-06	0.000161813
ENSMUSG00000062760	ENSMUST00000080751	RIKEN cDNA 1810041L15 gene [Source:MGI Symbol;Acc:MGI:1919551]	1810041L15Rik	-1.03285	6.11807	3.45624e-10	3.30802e-08
ENSMUSG00000034112	ENSMUST00000095171	ATPase, Ca++ transporting, type 2C, member 2 [Source:MGI Symbol;Acc:MGI:1916297]	Atp2c2	-1.03366	-0.395594	0.000741399	0.014048
ENSMUSG00000027931	ENSMUST00000029540	natriuretic peptide receptor 1 [Source:MGI Symbol;Acc:MGI:97371]	Npr1	-1.03369	1.77407	2.83969e-07	1.40396e-05
ENSMUSG00000036872	ENSMUST00000080115	ATP-binding cassette, sub-family C (CFTR/MRP), member 12 [Source:MGI Symbol;Acc:MGI:2441679]	Abcc12	-1.03375	1.93149	4.33786e-07	2.08259e-05
ENSMUSG00000032373	ENSMUST00000071889	carbonic anyhydrase 12 [Source:MGI Symbol;Acc:MGI:1923709]	Car12	-1.03424	5.4618	4.85949e-10	4.47883e-08
ENSMUSG00000039943	ENSMUST00000035646	phospholipase C, beta 4 [Source:MGI Symbol;Acc:MGI:107464]	Plcb4	-1.03452	6.60876	2.83091e-10	2.76264e-08
ENSMUSG00000039109	ENSMUST00000037491	coagulation factor XIII, A1 subunit [Source:MGI Symbol;Acc:MGI:1921395]	F13a1	-1.03802	1.44765	7.39119e-07	3.38521e-05
ENSMUSG00000058420	ENSMUST00000081574	synaptotagmin XVII [Source:MGI Symbol;Acc:MGI:104966]	Syt17	-1.03925	3.45825	2.83932e-09	2.23125e-07
ENSMUSG00000018648	ENSMUST00000018792	dual specificity phosphatase 14 [Source:MGI Symbol;Acc:MGI:1927168]	Dusp14	-1.04021	4.62208	6.78232e-10	6.10041e-08
ENSMUSG00000058818	ENSMUST00000078451	paired Ig-like receptor B [Source:MGI Symbol;Acc:MGI:894311]	Pirb	-1.04097	-0.332174	0.000494998	0.00994726
ENSMUSG00000042485	ENSMUST00000040715	musculoskeletal, embryonic nuclear protein 1 [Source:MGI Symbol;Acc:MGI:1913425]	Mustn1	-1.04185	-0.209784	0.000328759	0.00710377
ENSMUSG00000074939	ENSMUST00000099589	cholinergic receptor, muscarinic 5 [Source:MGI Symbol;Acc:MGI:109248]	Chrm5	-1.04388	0.560241	7.32163e-05	0.00201001
ENSMUSG00000022041	ENSMUST00000022620	cholinergic receptor, nicotinic, alpha polypeptide 2 (neuronal) [Source:MGI Symbol;Acc:MGI:87886]	Chrna2	-1.04446	0.37115	0.000314983	0.00686572
ENSMUSG00000046318	ENSMUST00000061103	collagen and calcium binding EGF domains 1 [Source:MGI Symbol;Acc:MGI:2445053]	Ccbe1	-1.04613	1.8432	1.06865e-07	5.93163e-06
ENSMUSG00000019929	ENSMUST00000105287	decorin [Source:MGI Symbol;Acc:MGI:94872]	Dcn	-1.04621	3.14643	2.70712e-09	2.16149e-07
ENSMUSG00000025810	ENSMUST00000026917	neuropilin 1 [Source:MGI Symbol;Acc:MGI:106206]	Nrp1	-1.04913	4.78507	3.66328e-10	3.46823e-08
ENSMUSG00000043659	ENSMUST00000059650	neuropeptide S receptor 1 [Source:MGI Symbol;Acc:MGI:2441738]	Npsr1	-1.05156	0.998057	8.39842e-06	0.000297855
ENSMUSG00000085996	ENSMUST00000131498	RIKEN cDNA A830012C17 gene [Source:MGI Symbol;Acc:MGI:2441830]	A830012C17Rik	-1.05244	0.233395	0.000214963	0.00504655
ENSMUSG00000037610	ENSMUST00000119310	potassium large conductance calcium-activated channel, subfamily M, beta member 2 [Source:MGI Symbol;Acc:MGI:1919663]	Kcnmb2	-1.05926	1.73444	1.25711e-07	6.82637e-06
ENSMUSG00000061353	ENSMUST00000073043	chemokine (C-X-C motif) ligand 12 [Source:MGI Symbol;Acc:MGI:103556]	Cxcl12	-1.05955	6.19819	1.3003e-10	1.303e-08
ENSMUSG00000033644	ENSMUST00000048129	piwi-like RNA-mediated gene silencing 2 [Source:MGI Symbol;Acc:MGI:1930036]	Piwil2	-1.06171	0.842758	2.45272e-05	0.000756644
ENSMUSG00000036972	ENSMUST00000066384	zinc finger protein of the cerebellum 4 [Source:MGI Symbol;Acc:MGI:107201]	Zic4	-1.06275	3.34692	1.84254e-09	1.53693e-07
ENSMUSG00000030270	ENSMUST00000041203	copine family member IX [Source:MGI Symbol;Acc:MGI:2443052]	Cpne9	-1.06349	5.01711	1.66671e-10	1.65905e-08
ENSMUSG00000006369	ENSMUST00000057410	fibulin 1 [Source:MGI Symbol;Acc:MGI:95487]	Fbln1	-1.06362	3.1301	2.2718e-09	1.83353e-07
ENSMUSG00000033590	ENSMUST00000036555	myosin VC [Source:MGI Symbol;Acc:MGI:2442485]	Myo5c	-1.06548	3.07897	5.01912e-09	3.78487e-07
ENSMUSG00000072591	ENSMUST00000091324	RIKEN cDNA 5930412G12 gene [Source:MGI Symbol;Acc:MGI:2442398]	5930412G12Rik	-1.07199	0.809829	2.73422e-06	0.000110039
ENSMUSG00000044288	ENSMUST00000057188	cannabinoid receptor 1 (brain) [Source:MGI Symbol;Acc:MGI:104615]	Cnr1	-1.07204	7.90477	5.45487e-11	5.85948e-09
ENSMUSG00000031506	ENSMUST00000049449	protein tyrosine phosphatase, non-receptor type 7 [Source:MGI Symbol;Acc:MGI:2156893]	Ptpn7	-1.0726	2.39459	1.96945e-08	1.31865e-06
ENSMUSG00000050370	ENSMUST00000050562	cholesterol 25-hydroxylase [Source:MGI Symbol;Acc:MGI:1333869]	Ch25h	-1.07457	-0.0939533	0.000458837	0.00933364
ENSMUSG00000044317	ENSMUST00000060225	G protein-coupled receptor 4 [Source:MGI Symbol;Acc:MGI:2441992]	Gpr4	-1.08013	2.3279	9.83548e-09	6.95988e-07
ENSMUSG00000073599	ENSMUST00000097618	endothelial cell surface expressed chemotaxis and apoptosis regulator [Source:MGI Symbol;Acc:MGI:1915795]	Ecscr	-1.08138	0.975351	3.03933e-06	0.000121014
ENSMUSG00000042842	ENSMUST00000017184	serine (or cysteine) peptidase inhibitor, clade B, member 6b [Source:MGI Symbol;Acc:MGI:894688]	Serpinb6b	-1.08259	0.927803	4.43871e-06	0.0001695
ENSMUSG00000029360	ENSMUST00000031305	predicted gene 9754 [Source:MGI Symbol;Acc:MGI:3704256]	Gm9754	-1.0867	0.531127	2.43508e-05	0.00075432
ENSMUSG00000053063	ENSMUST00000065289	C-type lectin domain family 12, member a [Source:MGI Symbol;Acc:MGI:3040968]	Clec12a	-1.0935	1.53704	9.76682e-07	4.30775e-05
ENSMUSG00000071714	ENSMUST00000096356	colony stimulating factor 2 receptor, beta 2, low-affinity (granulocyte-macrophage) [Source:MGI Symbol;Acc:MGI:1339760]	Csf2rb2	-1.09459	0.259262	2.28478e-05	0.000712192
ENSMUSG00000044921	ENSMUST00000055355	Ras association (RalGDS/AF-6) domain family (N-terminal) member 9 [Source:MGI Symbol;Acc:MGI:2384307]	Rassf9	-1.09608	0.752644	5.21582e-06	0.000194313
ENSMUSG00000031654	ENSMUST00000034076	cerebellin 1 precursor protein [Source:MGI Symbol;Acc:MGI:88281]	Cbln1	-1.09999	3.64437	2.20687e-10	2.16781e-08
ENSMUSG00000035681	ENSMUST00000092175	potassium voltage gated channel, Shaw-related subfamily, member 2 [Source:MGI Symbol;Acc:MGI:96668]	Kcnc2	-1.10144	6.90736	1.86799e-11	2.19613e-09
ENSMUSG00000006522	ENSMUST00000006697	inter-alpha trypsin inhibitor, heavy chain 3 [Source:MGI Symbol;Acc:MGI:96620]	Itih3	-1.10924	5.57926	2.35567e-11	2.72655e-09
ENSMUSG00000038152	ENSMUST00000038032	RIKEN cDNA 5033430I15 gene [Source:MGI Symbol;Acc:MGI:1923250]	5033430I15Rik	-1.10933	0.546249	7.91297e-06	0.000281306
ENSMUSG00000074060	ENSMUST00000056745	F-box and WD-40 domain protein 15 [Source:MGI Symbol;Acc:MGI:3505701]	Fbxw15	-1.11148	1.53569	1.59303e-07	8.23028e-06
ENSMUSG00000097794	ENSMUST00000180662	predicted gene 2990 [Source:MGI Symbol;Acc:MGI:3781168]	Gm2990	-1.11398	-0.359944	0.000282895	0.00628558
ENSMUSG00000027859	ENSMUST00000035952	nerve growth factor [Source:MGI Symbol;Acc:MGI:97321]	Ngf	-1.11688	0.274285	7.91297e-06	0.000281306
ENSMUSG00000035498	ENSMUST00000039229	CUB domain containing protein 1 [Source:MGI Symbol;Acc:MGI:2442010]	Cdcp1	-1.11732	0.00926799	0.000154016	0.00379475
ENSMUSG00000014747	ENSMUST00000014891	ankyrin repeat domain 53 [Source:MGI Symbol;Acc:MGI:1922555]	Ankrd53	-1.11818	0.69279	4.91869e-06	0.00018499
ENSMUSG00000024538	ENSMUST00000025419	peptidylprolyl isomerase C [Source:MGI Symbol;Acc:MGI:97751]	Ppic	-1.12386	0.287776	1.03265e-05	0.000355035
ENSMUSG00000068227	ENSMUST00000089398	interleukin 2 receptor, beta chain [Source:MGI Symbol;Acc:MGI:96550]	Il2rb	-1.13192	-0.522026	0.000824564	0.0153511
ENSMUSG00000034825	ENSMUST00000033331	nuclear receptor interacting protein 3 [Source:MGI Symbol;Acc:MGI:1925843]	Nrip3	-1.13246	7.05903	5.04825e-12	6.55438e-10
ENSMUSG00000037984	ENSMUST00000044767	neurogenic differentiation 6 [Source:MGI Symbol;Acc:MGI:106593]	Neurod6	-1.13289	4.15219	2.65835e-11	3.02991e-09
ENSMUSG00000061859	ENSMUST00000030290	InaD-like (Drosophila) [Source:MGI Symbol;Acc:MGI:1277960]	Inadl	-1.13501	5.00676	1.09495e-11	1.35113e-09
ENSMUSG00000024798	ENSMUST00000099505	5-hydroxytryptamine (serotonin) receptor 7 [Source:MGI Symbol;Acc:MGI:99841]	Htr7	-1.13509	3.3405	1.12808e-10	1.14581e-08
ENSMUSG00000097727	ENSMUST00000180519	RIKEN cDNA F630040K05 gene [Source:MGI Symbol;Acc:MGI:4437734]	F630040K05Rik	-1.13626	0.698416	3.12338e-06	0.000123632
ENSMUSG00000009075	ENSMUST00000009219	calcium binding protein 7 [Source:MGI Symbol;Acc:MGI:2183437]	Cabp7	-1.13684	4.22307	1.99585e-11	2.32813e-09
ENSMUSG00000059852	ENSMUST00000077962	potassium voltage-gated channel, subfamily G, member 2 [Source:MGI Symbol;Acc:MGI:3694646]	Kcng2	-1.14625	1.50385	3.18358e-08	2.03137e-06
ENSMUSG00000037568	ENSMUST00000047409	vasohibin 2 [Source:MGI Symbol;Acc:MGI:2444826]	Vash2	-1.155	2.04718	2.46185e-09	1.97623e-07
ENSMUSG00000041324	ENSMUST00000042603	inhibin beta-A [Source:MGI Symbol;Acc:MGI:96570]	Inhba	-1.15562	3.10975	1.14842e-10	1.15859e-08
ENSMUSG00000025270	ENSMUST00000066337	aminolevulinic acid synthase 2, erythroid [Source:MGI Symbol;Acc:MGI:87990]	Alas2	-1.15629	2.76061	2.94327e-10	2.85364e-08
ENSMUSG00000038537	ENSMUST00000038532	melanocortin 3 receptor [Source:MGI Symbol;Acc:MGI:96929]	Mc3r	-1.16872	0.131997	4.33566e-05	0.001257
ENSMUSG00000033427	ENSMUST00000039925	ureidopropionase, beta [Source:MGI Symbol;Acc:MGI:2143535]	Upb1	-1.16904	1.33923	1.26186e-07	6.82637e-06
ENSMUSG00000025128	ENSMUST00000026120	basic helix-loop-helix family, member e22 [Source:MGI Symbol;Acc:MGI:1930001]	Bhlhe22	-1.17422	3.35345	1.66896e-11	1.99354e-09
ENSMUSG00000051029	ENSMUST00000016951	serine (or cysteine) peptidase inhibitor, clade B, member 1b [Source:MGI Symbol;Acc:MGI:2445361]	Serpinb1b	-1.17537	1.49255	9.4462e-08	5.40388e-06
ENSMUSG00000014813	ENSMUST00000014957	stanniocalcin 1 [Source:MGI Symbol;Acc:MGI:109131]	Stc1	-1.1776	2.24334	1.37807e-09	1.16248e-07
ENSMUSG00000075602	ENSMUST00000023248	lymphocyte antigen 6 complex, locus A [Source:MGI Symbol;Acc:MGI:107527]	Ly6a	-1.17839	4.51108	3.34102e-12	4.41458e-10
ENSMUSG00000032679	ENSMUST00000040423	CD59a antigen [Source:MGI Symbol;Acc:MGI:109177]	Cd59a	-1.17986	2.9466	6.83198e-11	7.23463e-09
ENSMUSG00000097098	ENSMUST00000180409	RIKEN cDNA 9330111N05 gene [Source:MGI Symbol;Acc:MGI:2443112]	9330111N05Rik	-1.18375	1.24979	5.8768e-08	3.53817e-06
ENSMUSG00000025432	ENSMUST00000026500	advillin [Source:MGI Symbol;Acc:MGI:1333798]	Avil	-1.18724	-0.132765	0.000231367	0.00533108
ENSMUSG00000021186	ENSMUST00000021603	fibulin 5 [Source:MGI Symbol;Acc:MGI:1346091]	Fbln5	-1.19347	3.09648	3.25695e-11	3.5757e-09
ENSMUSG00000024659	ENSMUST00000025561	annexin A1 [Source:MGI Symbol;Acc:MGI:96819]	Anxa1	-1.19401	1.02735	8.5351e-08	4.93944e-06
ENSMUSG00000070637	ENSMUST00000094544	predicted gene 694 [Source:MGI Symbol;Acc:MGI:2685540]	Gm694	-1.19605	1.2442	4.81906e-08	2.98562e-06
ENSMUSG00000027985	ENSMUST00000029611	lymphoid enhancer binding factor 1 [Source:MGI Symbol;Acc:MGI:96770]	Lef1	-1.19638	3.50364	7.7631e-12	9.82295e-10
ENSMUSG00000023192	ENSMUST00000023959	glutamate receptor, metabotropic 2 [Source:MGI Symbol;Acc:MGI:1351339]	Grm2	-1.20175	3.60087	3.52616e-12	4.61834e-10
ENSMUSG00000051517	ENSMUST00000054538	Rho guanine nucleotide exchange factor (GEF) 39 [Source:MGI Symbol;Acc:MGI:3036286]	Arhgef39	-1.2036	1.01389	3.35033e-07	1.65095e-05
ENSMUSG00000017737	ENSMUST00000017881	matrix metallopeptidase 9 [Source:MGI Symbol;Acc:MGI:97011]	Mmp9	-1.20913	0.714086	9.67695e-07	4.28744e-05
ENSMUSG00000067578	ENSMUST00000087950	cerebellin 4 precursor protein [Source:MGI Symbol;Acc:MGI:2154433]	Cbln4	-1.21573	3.26436	8.49783e-12	1.06623e-09
ENSMUSG00000026175	ENSMUST00000027366	villin 1 [Source:MGI Symbol;Acc:MGI:98930]	Vil1	-1.21669	0.39632	2.31609e-06	9.42276e-05
ENSMUSG00000085565	ENSMUST00000138406	predicted gene 15721 [Source:MGI Symbol;Acc:MGI:3783165]	Gm15721	-1.22031	1.88556	6.31799e-09	4.62421e-07
ENSMUSG00000031170	ENSMUST00000033512	solute carrier family 38, member 5 [Source:MGI Symbol;Acc:MGI:2148066]	Slc38a5	-1.22284	1.76906	3.08011e-09	2.39527e-07
ENSMUSG00000030157	ENSMUST00000032260	C-type lectin domain family 2, member d [Source:MGI Symbol;Acc:MGI:2135589]	Clec2d	-1.22308	1.991	1.22122e-09	1.05399e-07
ENSMUSG00000007279	ENSMUST00000007423	signal peptide, CUB domain, EGF-like 2 [Source:MGI Symbol;Acc:MGI:1928765]	Scube2	-1.22792	1.34644	1.01304e-08	7.06805e-07
ENSMUSG00000062960	ENSMUST00000113516	kinase insert domain protein receptor [Source:MGI Symbol;Acc:MGI:96683]	Kdr	-1.2283	3.88374	1.39616e-12	1.95692e-10
ENSMUSG00000042717	ENSMUST00000045096	protein phosphatase 1, regulatory (inhibitor) subunit 3A [Source:MGI Symbol;Acc:MGI:2153588]	Ppp1r3a	-1.22874	0.0122993	4.99031e-06	0.000187212
ENSMUSG00000042353	ENSMUST00000039695	Fras1 related extracellular matrix protein 3 [Source:MGI Symbol;Acc:MGI:2685641]	Frem3	-1.23006	2.62532	4.44261e-11	4.80671e-09
ENSMUSG00000045930	ENSMUST00000062254	C-type lectin domain family 14, member a [Source:MGI Symbol;Acc:MGI:1914114]	Clec14a	-1.23295	2.09989	4.54573e-10	4.21567e-08
ENSMUSG00000032034	ENSMUST00000034533	potassium inwardly-rectifying channel, subfamily J, member 5 [Source:MGI Symbol;Acc:MGI:104755]	Kcnj5	-1.24266	1.68085	3.16878e-09	2.45145e-07
ENSMUSG00000049709	ENSMUST00000055745	NLR family, pyrin domain containing 10 [Source:MGI Symbol;Acc:MGI:2444084]	Nlrp10	-1.24311	-0.176911	7.33678e-05	0.00201001
ENSMUSG00000026697	ENSMUST00000028020	myocilin [Source:MGI Symbol;Acc:MGI:1202864]	Myoc	-1.24347	1.89504	7.73329e-11	8.13139e-09
ENSMUSG00000039114	ENSMUST00000037623	neuritin 1 [Source:MGI Symbol;Acc:MGI:1915654]	Nrn1	-1.24362	5.82185	5.79008e-14	9.39693e-12
ENSMUSG00000033453	ENSMUST00000065112	a disintegrin-like and metallopeptidase (reprolysin type) with thrombospondin type 1 motif, 15 [Source:MGI Symbol;Acc:MGI:2449569]	Adamts15	-1.24517	2.60296	1.45313e-11	1.76396e-09
ENSMUSG00000032368	ENSMUST00000034927	zinc finger protein of the cerebellum 1 [Source:MGI Symbol;Acc:MGI:106683]	Zic1	-1.2452	6.13844	4.83966e-14	7.94076e-12
ENSMUSG00000030551	ENSMUST00000032768	nuclear receptor subfamily 2, group F, member 2 [Source:MGI Symbol;Acc:MGI:1352452]	Nr2f2	-1.24539	4.25826	2.40204e-13	3.65968e-11
ENSMUSG00000038760	ENSMUST00000038856	thyrotropin releasing hormone receptor [Source:MGI Symbol;Acc:MGI:98824]	Trhr	-1.25686	1.66771	1.99122e-09	1.63357e-07
ENSMUSG00000027654	ENSMUST00000029183	family with sequence similarity 83, member D [Source:MGI Symbol;Acc:MGI:1919128]	Fam83d	-1.26272	1.96487	3.87823e-10	3.64188e-08
ENSMUSG00000041479	ENSMUST00000035351	synaptotagmin XV [Source:MGI Symbol;Acc:MGI:2442166]	Syt15	-1.26449	-0.0690029	8.74378e-06	0.000308637
ENSMUSG00000054488	ENSMUST00000008011	predicted gene 9946 [Source:MGI Symbol;Acc:MGI:3643134]	Gm9946	-1.26654	-0.283957	4.63474e-05	0.00133593
ENSMUSG00000023886	ENSMUST00000024660	SPARC related modular calcium binding 2 [Source:MGI Symbol;Acc:MGI:1929881]	Smoc2	-1.27458	2.21055	1.46534e-11	1.76444e-09
ENSMUSG00000046480	ENSMUST00000060125	sodium channel, type IV, beta [Source:MGI Symbol;Acc:MGI:2687406]	Scn4b	-1.27996	9.77399	5.54208e-15	1.0888e-12
ENSMUSG00000019232	ENSMUST00000072271	ethanolamine phosphate phospholyase [Source:MGI Symbol;Acc:MGI:1919010]	Etnppl	-1.28085	5.91959	1.25972e-14	2.29377e-12
ENSMUSG00000031722	ENSMUST00000074898	haptoglobin [Source:MGI Symbol;Acc:MGI:96211]	Hp	-1.28108	-0.146792	1.01278e-05	0.000349579
ENSMUSG00000028004	ENSMUST00000029633	neuropeptide Y receptor Y2 [Source:MGI Symbol;Acc:MGI:108418]	Npy2r	-1.28395	3.46038	3.88559e-13	5.63259e-11
ENSMUSG00000010080	ENSMUST00000010224	epsin 3 [Source:MGI Symbol;Acc:MGI:1919139]	Epn3	-1.29177	2.54495	2.90563e-12	3.90846e-10
ENSMUSG00000097636	ENSMUST00000180489	RIKEN cDNA 5830416P10 gene [Source:MGI Symbol;Acc:MGI:1922001]	5830416P10Rik	-1.2933	0.711631	6.4785e-08	3.88476e-06
ENSMUSG00000046338	ENSMUST00000110373	glycerol-3-phosphate acyltransferase 2, mitochondrial [Source:MGI Symbol;Acc:MGI:2684962]	Gpat2	-1.29885	0.535403	1.82454e-07	9.3616e-06
ENSMUSG00000040624	ENSMUST00000042438	pleckstrin homology domain containing, family G (with RhoGef domain) member 1 [Source:MGI Symbol;Acc:MGI:2676551]	Plekhg1	-1.30487	5.97745	3.44817e-15	7.15065e-13
ENSMUSG00000073164	ENSMUST00000127001	RIKEN cDNA 2410018L13 gene [Source:MGI Symbol;Acc:MGI:1916982]	2410018L13Rik	-1.30727	0.0964009	1.17672e-05	0.000401134
ENSMUSG00000035258	ENSMUST00000048471	ABI gene family, member 3 (NESH) binding protein [Source:MGI Symbol;Acc:MGI:2444583]	Abi3bp	-1.30788	3.93506	6.64508e-14	1.05551e-11
ENSMUSG00000035456	ENSMUST00000112959	PR domain containing 8 [Source:MGI Symbol;Acc:MGI:1924880]	Prdm8	-1.30793	2.74305	3.55458e-13	5.20524e-11
ENSMUSG00000030790	ENSMUST00000033054	adrenomedullin [Source:MGI Symbol;Acc:MGI:108058]	Adm	-1.30922	1.22901	5.64115e-09	4.19045e-07
ENSMUSG00000061524	ENSMUST00000075888	zinc finger protein of the cerebellum 2 [Source:MGI Symbol;Acc:MGI:106679]	Zic2	-1.31051	3.8229	3.88474e-14	6.44479e-12
ENSMUSG00000074508	ENSMUST00000128327	predicted gene 10706 [Source:MGI Symbol;Acc:MGI:3642794]	Gm10706	-1.31172	0.304217	1.16078e-06	5.03826e-05
ENSMUSG00000015340	ENSMUST00000015484	cytochrome b-245, beta polypeptide [Source:MGI Symbol;Acc:MGI:88574]	Cybb	-1.31215	0.702909	2.82611e-08	1.81882e-06
ENSMUSG00000031980	ENSMUST00000063278	angiotensinogen (serpin peptidase inhibitor, clade A, member 8) [Source:MGI Symbol;Acc:MGI:87963]	Agt	-1.31338	5.40877	4.09699e-15	8.26651e-13
ENSMUSG00000020732	ENSMUST00000021076	RAB37, member of RAS oncogene family [Source:MGI Symbol;Acc:MGI:1929945]	Rab37	-1.31517	3.99622	2.47302e-14	4.34407e-12
ENSMUSG00000090061	ENSMUST00000159584	RIKEN cDNA 3110047P20 gene [Source:MGI Symbol;Acc:MGI:1920464]	3110047P20Rik	-1.31956	4.11834	1.06281e-14	1.95912e-12
ENSMUSG00000049796	ENSMUST00000061294	corticotropin releasing hormone [Source:MGI Symbol;Acc:MGI:88496]	Crh	-1.32271	1.37502	4.85459e-09	3.67938e-07
ENSMUSG00000035305	ENSMUST00000039630	receptor tyrosine kinase-like orphan receptor 1 [Source:MGI Symbol;Acc:MGI:1347520]	Ror1	-1.32518	2.3257	7.54527e-12	9.62893e-10
ENSMUSG00000060969	ENSMUST00000077337	Iroquois related homeobox 1 (Drosophila) [Source:MGI Symbol;Acc:MGI:1197515]	Irx1	-1.32708	0.131571	5.15789e-07	2.42942e-05
ENSMUSG00000055489	ENSMUST00000043944	anoctamin 5 [Source:MGI Symbol;Acc:MGI:3576659]	Ano5	-1.32726	1.83048	2.47071e-11	2.8377e-09
ENSMUSG00000058620	ENSMUST00000071902	adrenergic receptor, alpha 2b [Source:MGI Symbol;Acc:MGI:87935]	Adra2b	-1.33134	1.38636	4.19941e-10	3.91884e-08
ENSMUSG00000055045	ENSMUST00000132487	predicted gene 11190 [Source:MGI Symbol;Acc:MGI:3651694]	Gm11190	-1.33165	-0.252999	2.54065e-05	0.000782154
ENSMUSG00000024647	ENSMUST00000068423	cerebellin 2 precursor protein [Source:MGI Symbol;Acc:MGI:88282]	Cbln2	-1.33179	3.58415	2.93677e-14	5.04011e-12
ENSMUSG00000020660	ENSMUST00000020990	pro-opiomelanocortin-alpha [Source:MGI Symbol;Acc:MGI:97742]	Pomc	-1.33311	1.26867	7.15979e-08	4.24217e-06
ENSMUSG00000060044	ENSMUST00000080995	transmembrane protein 26 [Source:MGI Symbol;Acc:MGI:2143537]	Tmem26	-1.33368	-0.354182	9.08787e-05	0.00242262
ENSMUSG00000007030	ENSMUST00000007245	von Willebrand factor A domain containing 7 [Source:MGI Symbol;Acc:MGI:1306798]	Vwa7	-1.33692	1.36835	1.3616e-09	1.15512e-07
ENSMUSG00000029641	ENSMUST00000031646	RAS-like, family 11, member A [Source:MGI Symbol;Acc:MGI:1916145]	Rasl11a	-1.33949	1.23927	6.57781e-10	5.98861e-08
ENSMUSG00000048218	ENSMUST00000053106	adhesion molecule with Ig like domain 2 [Source:MGI Symbol;Acc:MGI:2145995]	Amigo2	-1.33963	3.86517	1.03385e-14	1.92955e-12
ENSMUSG00000042489	ENSMUST00000048391	claspin [Source:MGI Symbol;Acc:MGI:2445153]	Clspn	-1.34326	3.73398	2.31552e-14	4.11584e-12
ENSMUSG00000027009	ENSMUST00000099972	integrin alpha 4 [Source:MGI Symbol;Acc:MGI:96603]	Itga4	-1.34533	2.5939	3.55592e-13	5.20524e-11
ENSMUSG00000031304	ENSMUST00000033664	interleukin 2 receptor, gamma chain [Source:MGI Symbol;Acc:MGI:96551]	Il2rg	-1.3468	-0.424922	1.53474e-05	0.000502525
ENSMUSG00000021765	ENSMUST00000022287	follistatin [Source:MGI Symbol;Acc:MGI:95586]	Fst	-1.35226	1.55244	7.15539e-10	6.39743e-08
ENSMUSG00000037492	ENSMUST00000042352	zinc finger, matrin type 4 [Source:MGI Symbol;Acc:MGI:2443497]	Zmat4	-1.35227	5.46994	4.94269e-16	1.13537e-13
ENSMUSG00000037095	ENSMUST00000041357	leucine-rich alpha-2-glycoprotein 1 [Source:MGI Symbol;Acc:MGI:1924155]	Lrg1	-1.35717	0.788103	4.91491e-08	3.03242e-06
ENSMUSG00000037868	ENSMUST00000048289	early growth response 2 [Source:MGI Symbol;Acc:MGI:95296]	Egr2	-1.36563	2.87518	1.52886e-13	2.37786e-11
ENSMUSG00000025491	ENSMUST00000026564	interferon induced transmembrane protein 1 [Source:MGI Symbol;Acc:MGI:1915963]	Ifitm1	-1.36612	0.199628	3.88831e-07	1.89108e-05
ENSMUSG00000026117	ENSMUST00000027291	zeta-chain (TCR) associated protein kinase [Source:MGI Symbol;Acc:MGI:99613]	Zap70	-1.36912	1.18648	5.05167e-10	4.62739e-08
ENSMUSG00000043461	ENSMUST00000051239	serine palmitoyltransferase, small subunit B [Source:MGI Symbol;Acc:MGI:1913433]	Sptssb	-1.37394	1.70645	1.08557e-11	1.35072e-09
ENSMUSG00000045573	ENSMUST00000070375	preproenkephalin [Source:MGI Symbol;Acc:MGI:104629]	Penk	-1.38275	9.28765	3.9029e-17	1.00473e-14
ENSMUSG00000024907	ENSMUST00000025842	galanin [Source:MGI Symbol;Acc:MGI:95637]	Gal	-1.38967	0.0829649	1.72108e-06	7.17804e-05
ENSMUSG00000059187	ENSMUST00000075080	family with sequence similarity 19, member A1 [Source:MGI Symbol;Acc:MGI:2443695]	Fam19a1	-1.39164	2.67734	3.36138e-14	5.67961e-12
ENSMUSG00000076609	ENSMUST00000103410	immunoglobulin kappa constant [Source:MGI Symbol;Acc:MGI:96495]	Igkc	-1.39475	-0.0196025	1.25741e-07	6.82637e-06
ENSMUSG00000056043	ENSMUST00000069912	regulator of G-protein signalling 9 binding protein [Source:MGI Symbol;Acc:MGI:2384418]	Rgs9bp	-1.39685	-0.14883	9.80937e-07	4.30775e-05
ENSMUSG00000037405	ENSMUST00000086399	intercellular adhesion molecule 1 [Source:MGI Symbol;Acc:MGI:96392]	Icam1	-1.40526	2.15318	1.24959e-12	1.77692e-10
ENSMUSG00000050315	ENSMUST00000051443	synaptopodin 2 [Source:MGI Symbol;Acc:MGI:2153070]	Synpo2	-1.41402	5.92592	1.84656e-17	4.83702e-15
ENSMUSG00000006014	ENSMUST00000006171	proteoglycan 4 (megakaryocyte stimulating factor, articular superficial zone protein) [Source:MGI Symbol;Acc:MGI:1891344]	Prg4	-1.42068	1.17975	8.62409e-11	8.9421e-09
ENSMUSG00000039304	ENSMUST00000046383	tumor necrosis factor (ligand) superfamily, member 10 [Source:MGI Symbol;Acc:MGI:107414]	Tnfsf10	-1.4377	1.76763	7.21364e-12	9.28508e-10
ENSMUSG00000000263	ENSMUST00000075603	glycine receptor, alpha 1 subunit [Source:MGI Symbol;Acc:MGI:95747]	Glra1	-1.4469	0.315075	1.89547e-08	1.27483e-06
ENSMUSG00000025400	ENSMUST00000026466	tachykinin 2 [Source:MGI Symbol;Acc:MGI:98476]	Tac2	-1.44822	2.3413	2.89621e-13	4.32434e-11
ENSMUSG00000062542	ENSMUST00000073459	synaptotagmin IX [Source:MGI Symbol;Acc:MGI:1926373]	Syt9	-1.45532	4.45527	1.20142e-17	3.32194e-15
ENSMUSG00000046764	ENSMUST00000060147	RIKEN cDNA A530053G22 gene [Source:MGI Symbol;Acc:MGI:2443347]	A530053G22Rik	-1.46223	0.455109	1.89547e-08	1.27483e-06
ENSMUSG00000058400	ENSMUST00000091227	pyroglutamylated RFamide peptide receptor [Source:MGI Symbol;Acc:MGI:2677633]	Qrfpr	-1.47104	0.20211	6.87854e-08	4.10814e-06
ENSMUSG00000030592	ENSMUST00000032813	ryanodine receptor 1, skeletal muscle [Source:MGI Symbol;Acc:MGI:99659]	Ryr1	-1.47366	5.73488	1.4033e-18	4.19054e-16
ENSMUSG00000048482	ENSMUST00000053317	brain derived neurotrophic factor [Source:MGI Symbol;Acc:MGI:88145]	Bdnf	-1.4856	3.386	5.3357e-17	1.35029e-14
ENSMUSG00000026564	ENSMUST00000085992	dual specificity phosphatase 27 (putative) [Source:MGI Symbol;Acc:MGI:2685055]	Dusp27	-1.48738	0.281735	8.24886e-09	5.94994e-07
ENSMUSG00000085555	ENSMUST00000135485	RIKEN cDNA 2610035F20 gene [Source:MGI Symbol;Acc:MGI:1916498]	2610035F20Rik	-1.48875	1.07428	3.13507e-11	3.46738e-09
ENSMUSG00000038764	ENSMUST00000075637	protein tyrosine phosphatase, non-receptor type 3 [Source:MGI Symbol;Acc:MGI:105307]	Ptpn3	-1.49031	6.11523	3.02148e-19	1.00253e-16
ENSMUSG00000046561	ENSMUST00000093976	arylsulfatase J [Source:MGI Symbol;Acc:MGI:2443513]	Arsj	-1.49511	0.333983	4.7291e-09	3.60256e-07
ENSMUSG00000012428	ENSMUST00000115421	STEAP family member 4 [Source:MGI Symbol;Acc:MGI:1923560]	Steap4	-1.49549	-0.248622	1.51517e-06	6.42698e-05
ENSMUSG00000027335	ENSMUST00000103184	adrenergic receptor, alpha 1d [Source:MGI Symbol;Acc:MGI:106673]	Adra1d	-1.49868	2.8316	1.3037e-16	3.0415e-14
ENSMUSG00000010825	ENSMUST00000010969	glutamate receptor, ionotropic, delta 2 (Grid2) interacting protein 1 [Source:MGI Symbol;Acc:MGI:2176213]	Grid2ip	-1.51976	3.20934	1.84172e-17	4.83702e-15
ENSMUSG00000014782	ENSMUST00000014927	pleckstrin homology domain containing, family G (with RhoGef domain) member 4 [Source:MGI Symbol;Acc:MGI:2142544]	Plekhg4	-1.52963	2.75349	2.12808e-15	4.47526e-13
ENSMUSG00000098758	ENSMUST00000184229	0	0	-1.52997	-0.369231	6.98257e-07	3.2079e-05
ENSMUSG00000024256	ENSMUST00000064775	adenylate cyclase activating polypeptide 1 [Source:MGI Symbol;Acc:MGI:105094]	Adcyap1	-1.53037	1.53164	2.75177e-13	4.15017e-11
ENSMUSG00000005611	ENSMUST00000005751	MRV integration site 1 [Source:MGI Symbol;Acc:MGI:1338023]	Mrvi1	-1.53154	2.84042	6.16642e-17	1.53451e-14
ENSMUSG00000081683	ENSMUST00000117102	frizzled homolog 10 (Drosophila) [Source:MGI Symbol;Acc:MGI:2136761]	Fzd10	-1.53241	0.847737	3.75814e-11	4.09582e-09
ENSMUSG00000026841	ENSMUST00000028188	fibrinogen C domain containing 1 [Source:MGI Symbol;Acc:MGI:2138953]	Fibcd1	-1.53333	4.17503	3.6361e-19	1.15911e-16
ENSMUSG00000060735	ENSMUST00000058007	relaxin family peptide receptor 3 [Source:MGI Symbol;Acc:MGI:2441827]	Rxfp3	-1.54832	1.01786	2.97894e-11	3.31929e-09
ENSMUSG00000067597	ENSMUST00000037541	diacylglycerol O-acyltransferase 2-like 6 [Source:MGI Symbol;Acc:MGI:3045268]	Dgat2l6	-1.55874	0.407197	5.10208e-09	3.8281e-07
ENSMUSG00000034701	ENSMUST00000041099	neurogenic differentiation 1 [Source:MGI Symbol;Acc:MGI:1339708]	Neurod1	-1.56248	1.46922	2.10096e-14	3.77945e-12
ENSMUSG00000090486	ENSMUST00000170511	cDNA sequence BC035947 [Source:MGI Symbol;Acc:MGI:2652858]	BC035947	-1.57102	0.829686	2.96738e-11	3.31929e-09
ENSMUSG00000027994	ENSMUST00000029624	coiled-coil domain containing 109B [Source:MGI Symbol;Acc:MGI:1914065]	Ccdc109b	-1.58489	0.468638	3.67009e-10	3.46823e-08
ENSMUSG00000022479	ENSMUST00000023119	vitamin D receptor [Source:MGI Symbol;Acc:MGI:103076]	Vdr	-1.59243	-0.306834	5.43476e-07	2.5485e-05
ENSMUSG00000050074	ENSMUST00000055821	serine peptidase inhibitor, Kazal type 8 [Source:MGI Symbol;Acc:MGI:1925959]	Spink8	-1.60409	0.867994	2.69516e-11	3.04859e-09
ENSMUSG00000050534	ENSMUST00000055884	5-hydroxytryptamine (serotonin) receptor 5B [Source:MGI Symbol;Acc:MGI:96284]	Htr5b	-1.60435	-0.265977	1.06909e-08	7.42444e-07
ENSMUSG00000056947	ENSMUST00000075422	mab-21-like 1 (C. elegans) [Source:MGI Symbol;Acc:MGI:1333773]	Mab21l1	-1.6202	0.128317	2.43589e-08	1.58822e-06
ENSMUSG00000019368	ENSMUST00000019512	SEC14-like 4 (S. cerevisiae) [Source:MGI Symbol;Acc:MGI:2144095]	Sec14l4	-1.62503	-0.362789	5.44485e-07	2.5485e-05
ENSMUSG00000041046	ENSMUST00000045374	receptor (calcitonin) activity modifying protein 3 [Source:MGI Symbol;Acc:MGI:1860292]	Ramp3	-1.63335	3.76984	1.2839e-20	4.45811e-18
ENSMUSG00000022468	ENSMUST00000023105	endonuclease, polyU-specific [Source:MGI Symbol;Acc:MGI:97746]	Endou	-1.6349	1.50467	3.81517e-15	7.80333e-13
ENSMUSG00000031074	ENSMUST00000105898	fibroblast growth factor 3 [Source:MGI Symbol;Acc:MGI:95517]	Fgf3	-1.6355	1.53358	6.24594e-14	1.00278e-11
ENSMUSG00000001741	ENSMUST00000001792	interleukin 16 [Source:MGI Symbol;Acc:MGI:1270855]	Il16	-1.65445	1.49462	1.29881e-15	2.85183e-13
ENSMUSG00000020651	ENSMUST00000001253	solute carrier family 26, member 4 [Source:MGI Symbol;Acc:MGI:1346029]	Slc26a4	-1.65652	1.10653	3.38548e-14	5.67961e-12
ENSMUSG00000019936	ENSMUST00000020094	epiphycan [Source:MGI Symbol;Acc:MGI:107942]	Epyc	-1.66875	2.94457	7.79435e-19	2.42453e-16
ENSMUSG00000024727	ENSMUST00000040489	transient receptor potential cation channel, subfamily M, member 6 [Source:MGI Symbol;Acc:MGI:2675603]	Trpm6	-1.67848	1.2983	6.45645e-15	1.25196e-12
ENSMUSG00000027217	ENSMUST00000028646	tetraspanin 18 [Source:MGI Symbol;Acc:MGI:1917186]	Tspan18	-1.69732	2.49215	1.56013e-19	5.29417e-17
ENSMUSG00000095079	ENSMUST00000178282	immunoglobulin heavy constant alpha [Source:MGI Symbol;Acc:MGI:96444]	Igha	-1.70406	0.415601	3.00705e-12	4.00877e-10
ENSMUSG00000026475	ENSMUST00000027748	regulator of G-protein signaling 16 [Source:MGI Symbol;Acc:MGI:108407]	Rgs16	-1.70789	4.62662	9.27311e-24	3.84602e-21
ENSMUSG00000085042	ENSMUST00000136022	RIKEN cDNA 2010001M06 gene [Source:MGI Symbol;Acc:MGI:1917062]	2010001M06Rik	-1.71141	1.80576	7.24813e-16	1.63972e-13
ENSMUSG00000053930	ENSMUST00000066679	shisa homolog 6 (Xenopus laevis) [Source:MGI Symbol;Acc:MGI:2685725]	Shisa6	-1.74303	4.61278	1.50159e-24	6.79402e-22
ENSMUSG00000032921	ENSMUST00000038932	outer dense fiber of sperm tails 4 [Source:MGI Symbol;Acc:MGI:2182079]	Odf4	-1.74504	0.177923	1.9737e-09	1.62814e-07
ENSMUSG00000032303	ENSMUST00000034851	cholinergic receptor, nicotinic, alpha polypeptide 3 [Source:MGI Symbol;Acc:MGI:87887]	Chrna3	-1.7601	1.09723	1.07088e-15	2.38647e-13
ENSMUSG00000046500	ENSMUST00000089295	family with sequence similarity 19, member A4 [Source:MGI Symbol;Acc:MGI:2444563]	Fam19a4	-1.76576	1.23408	1.72365e-15	3.67654e-13
ENSMUSG00000033383	ENSMUST00000038730	receptor transporter protein 1 [Source:MGI Symbol;Acc:MGI:2685450]	Rtp1	-1.79704	-0.145598	8.75906e-09	6.28757e-07
ENSMUSG00000075707	ENSMUST00000097228	deiodinase, iodothyronine type III [Source:MGI Symbol;Acc:MGI:1306782]	Dio3	-1.80705	-0.136689	9.41246e-10	8.31582e-08
ENSMUSG00000032496	ENSMUST00000035077	lactotransferrin [Source:MGI Symbol;Acc:MGI:96837]	Ltf	-1.81829	1.35978	1.20959e-16	2.86672e-14
ENSMUSG00000072844	ENSMUST00000154810	RIKEN cDNA G530011O06 gene [Source:MGI Symbol;Acc:MGI:3603513]	G530011O06Rik	-1.83134	-0.605697	1.02539e-07	5.73412e-06
ENSMUSG00000045345	ENSMUST00000061947	RIKEN cDNA 9530056K15 gene [Source:MGI Symbol;Acc:MGI:2444456]	9530056K15Rik	-1.83774	1.53973	2.74022e-18	7.86811e-16
ENSMUSG00000049103	ENSMUST00000055918	chemokine (C-C motif) receptor 2 [Source:MGI Symbol;Acc:MGI:106185]	Ccr2	-1.87339	-0.69297	4.59587e-07	2.18538e-05
ENSMUSG00000068037	ENSMUST00000089015	MAS1 oncogene [Source:MGI Symbol;Acc:MGI:96918]	Mas1	-1.87835	3.01883	2.13712e-24	9.38512e-22
ENSMUSG00000001504	ENSMUST00000074372	Iroquois related homeobox 2 (Drosophila) [Source:MGI Symbol;Acc:MGI:1197526]	Irx2	-1.89757	-0.0868852	1.17288e-11	1.43543e-09
ENSMUSG00000047591	ENSMUST00000062002	v-maf musculoaponeurotic fibrosarcoma oncogene family, protein A (avian) [Source:MGI Symbol;Acc:MGI:2673307]	Mafa	-1.91329	-0.667453	5.07045e-08	3.11551e-06
ENSMUSG00000029082	ENSMUST00000101237	bone marrow stromal cell antigen 1 [Source:MGI Symbol;Acc:MGI:105370]	Bst1	-1.92797	-0.0139306	2.18794e-09	1.77545e-07
ENSMUSG00000063681	ENSMUST00000059825	crumbs homolog 1 (Drosophila) [Source:MGI Symbol;Acc:MGI:2136343]	Crb1	-1.93224	0.636267	6.60604e-15	1.26455e-12
ENSMUSG00000046818	ENSMUST00000053855	DNA-damage-inducible transcript 4-like [Source:MGI Symbol;Acc:MGI:1920534]	Ddit4l	-1.94894	3.92076	1.40313e-27	7.75929e-25
ENSMUSG00000059901	ENSMUST00000092486	a disintegrin-like and metallopeptidase (reprolysin type) with thrombospondin type 1 motif, 14 [Source:MGI Symbol;Acc:MGI:2179942]	Adamts14	-1.95773	-0.298395	1.76454e-11	2.09098e-09
ENSMUSG00000032776	ENSMUST00000079323	multiple C2 domains, transmembrane 2 [Source:MGI Symbol;Acc:MGI:2685335]	Mctp2	-1.97006	1.99523	7.20887e-23	2.83252e-20
ENSMUSG00000034796	NA	NA	NA	-1.97716	6.20996	8.11696e-32	6.05972e-29
ENSMUSG00000030730	ENSMUST00000032974	ATPase, Ca++ transporting, cardiac muscle, fast twitch 1 [Source:MGI Symbol;Acc:MGI:105058]	Atp2a1	-1.99937	0.100175	1.70821e-12	2.33993e-10
ENSMUSG00000032484	ENSMUST00000035061	neutrophilic granule protein [Source:MGI Symbol;Acc:MGI:105983]	Ngp	-2.00653	1.36247	3.64865e-19	1.15911e-16
ENSMUSG00000021948	ENSMUST00000022521	protein kinase C, delta [Source:MGI Symbol;Acc:MGI:97598]	Prkcd	-2.01846	6.70583	3.9119e-33	3.24492e-30
ENSMUSG00000027833	ENSMUST00000029422	short stature homeobox 2 [Source:MGI Symbol;Acc:MGI:1201673]	Shox2	-2.02985	4.22631	3.81697e-31	2.47788e-28
ENSMUSG00000059857	ENSMUST00000072596	netrin G1 [Source:MGI Symbol;Acc:MGI:1934028]	Ntng1	-2.07552	5.36386	3.40161e-34	3.38597e-31
ENSMUSG00000016942	ENSMUST00000017086	transmembrane serine protease 6 [Source:MGI Symbol;Acc:MGI:1919003]	Tmprss6	-2.13942	1.25529	8.82304e-17	2.12479e-14
ENSMUSG00000095105	ENSMUST00000179308	EDAR (ectodysplasin-A receptor)-associated death domain [Source:MGI Symbol;Acc:MGI:1931001]	Edaradd	-2.14052	0.139168	6.76975e-15	1.27948e-12
ENSMUSG00000022061	ENSMUST00000022646	NK-3 transcription factor, locus 1 (Drosophila) [Source:MGI Symbol;Acc:MGI:97352]	Nkx3-1	-2.14892	-0.163357	1.80486e-12	2.44985e-10
ENSMUSG00000003657	ENSMUST00000003754	calbindin 2 [Source:MGI Symbol;Acc:MGI:101914]	Calb2	-2.18051	4.80695	8.58105e-37	9.15169e-34
ENSMUSG00000024517	ENSMUST00000025395	gastrin releasing peptide [Source:MGI Symbol;Acc:MGI:95833]	Grp	-2.18199	0.342435	9.02428e-18	2.54229e-15
ENSMUSG00000056071	ENSMUST00000069960	S100 calcium binding protein A9 (calgranulin B) [Source:MGI Symbol;Acc:MGI:1338947]	S100a9	-2.21554	2.30297	6.19671e-29	3.55858e-26
ENSMUSG00000054986	ENSMUST00000068322	SEC14-like 3 (S. cerevisiae) [Source:MGI Symbol;Acc:MGI:3617848]	Sec14l3	-2.27482	2.54019	1.58284e-27	8.4405e-25
ENSMUSG00000064179	ENSMUST00000071798	troponin T1, skeletal, slow [Source:MGI Symbol;Acc:MGI:1333868]	Tnnt1	-2.28939	2.89423	9.33798e-34	8.20149e-31
ENSMUSG00000036907	ENSMUST00000037286	complement component 1, q subcomponent-like 2 [Source:MGI Symbol;Acc:MGI:3032521]	C1ql2	-2.30093	2.33502	9.14956e-32	6.50533e-29
ENSMUSG00000011171	ENSMUST00000011315	vasoactive intestinal peptide receptor 2 [Source:MGI Symbol;Acc:MGI:107166]	Vipr2	-2.36568	1.53663	6.17551e-27	2.97441e-24
ENSMUSG00000074796	ENSMUST00000099362	solute carrier family 4, sodium bicarbonate transporter-like, member 11 [Source:MGI Symbol;Acc:MGI:2138987]	Slc4a11	-2.36664	3.25273	6.6903e-33	5.25752e-30
ENSMUSG00000032548	ENSMUST00000035148	solute carrier organic anion transporter family, member 2a1 [Source:MGI Symbol;Acc:MGI:1346021]	Slco2a1	-2.36696	1.38792	7.01245e-25	3.27196e-22
ENSMUSG00000022715	ENSMUST00000023400	claudin 26 [Source:MGI Symbol;Acc:MGI:1921970]	Cldn26	-2.41279	-0.549496	1.10739e-12	1.58985e-10
ENSMUSG00000018486	ENSMUST00000018630	wingless-type MMTV integration site 9B [Source:MGI Symbol;Acc:MGI:1197020]	Wnt9b	-2.43932	0.899371	2.62254e-24	1.11877e-21
ENSMUSG00000090121	ENSMUST00000161541	abhydrolase domain containing 12B [Source:MGI Symbol;Acc:MGI:2685650]	Abhd12b	-2.47392	3.21413	2.73061e-39	3.39756e-36
ENSMUSG00000030500	ENSMUST00000032710	solute carrier family 17 (sodium-dependent inorganic phosphate cotransporter), member 6 [Source:MGI Symbol;Acc:MGI:2156052]	Slc17a6	-2.48709	6.07295	1.53493e-47	2.86476e-44
ENSMUSG00000024985	ENSMUST00000041717	transcription factor 7 like 2, T cell specific, HMG box [Source:MGI Symbol;Acc:MGI:1202879]	Tcf7l2	-2.49177	5.20419	5.87041e-47	9.73902e-44
ENSMUSG00000021342	ENSMUST00000018061	prolactin [Source:MGI Symbol;Acc:MGI:97762]	Prl	-2.50895	3.15407	2.16728e-41	3.23596e-38
ENSMUSG00000056054	ENSMUST00000069927	S100 calcium binding protein A8 (calgranulin A) [Source:MGI Symbol;Acc:MGI:88244]	S100a8	-2.54016	2.1594	8.54745e-34	7.97637e-31
ENSMUSG00000005800	ENSMUST00000018765	matrix metallopeptidase 8 [Source:MGI Symbol;Acc:MGI:1202395]	Mmp8	-2.54649	-0.336691	1.40239e-12	1.95692e-10
ENSMUSG00000042816	ENSMUST00000054738	G protein-coupled receptor 151 [Source:MGI Symbol;Acc:MGI:2441887]	Gpr151	-2.54944	0.808661	2.69753e-27	1.38886e-24
ENSMUSG00000057457	ENSMUST00000079945	phosphate regulating gene with homologies to endopeptidases on the X chromosome (hypophosphatemia, vitamin D resistant rickets) [Source:MGI Symbol;Acc:MGI:107489]	Phex	-2.57279	1.89851	2.45669e-30	1.52837e-27
ENSMUSG00000095134	ENSMUST00000167967	predicted gene, 21857 [Source:MGI Symbol;Acc:MGI:5434021]	Gm21857	-2.5771	-0.30855	8.36341e-11	8.73245e-09
ENSMUSG00000048349	ENSMUST00000053016	POU domain, class 4, transcription factor 1 [Source:MGI Symbol;Acc:MGI:102525]	Pou4f1	-2.75234	-0.380666	1.37599e-18	4.19054e-16
ENSMUSG00000022651	ENSMUST00000065666	resistin like gamma [Source:MGI Symbol;Acc:MGI:2667763]	Retnlg	-2.78948	-0.167015	7.94047e-17	1.94359e-14
ENSMUSG00000034486	ENSMUST00000036954	gastrulation brain homeobox 2 [Source:MGI Symbol;Acc:MGI:95668]	Gbx2	-2.88193	1.68262	5.20484e-39	5.97796e-36
ENSMUSG00000084349	ENSMUST00000120557	ribosomal protein L3, pseudogene 1 [Source:MGI Symbol;Acc:MGI:3644217]	Rpl3-ps1	-3.01103	0.881875	2.12006e-21	7.72065e-19
ENSMUSG00000048540	ENSMUST00000066187	nescient helix loop helix 2 [Source:MGI Symbol;Acc:MGI:97324]	Nhlh2	-3.01674	0.510408	9.39261e-30	5.60964e-27
ENSMUSG00000031492	ENSMUST00000060943	cholinergic receptor, nicotinic, beta polypeptide 3 [Source:MGI Symbol;Acc:MGI:106212]	Chrnb3	-3.04007	-0.103281	2.34515e-22	8.97833e-20
ENSMUSG00000036961	ENSMUST00000041163	wingless related MMTV integration site 8b [Source:MGI Symbol;Acc:MGI:109485]	Wnt8b	-3.1718	0.150842	1.61866e-21	6.04205e-19
ENSMUSG00000035299	ENSMUST00000036753	midline 1 [Source:MGI Symbol;Acc:MGI:1100537]	Mid1	-3.28791	2.98372	3.54137e-58	1.05752e-54
ENSMUSG00000019230	ENSMUST00000019374	LIM homeobox protein 9 [Source:MGI Symbol;Acc:MGI:1316721]	Lhx9	-3.3717	2.58527	8.81228e-61	4.38587e-57
ENSMUSG00000026822	ENSMUST00000050785	lipocalin 2 [Source:MGI Symbol;Acc:MGI:96757]	Lcn2	-3.58863	3.43419	3.55105e-68	2.65104e-64
ENSMUSG00000004341	ENSMUST00000004453	glutathione peroxidase 6 [Source:MGI Symbol;Acc:MGI:1922762]	Gpx6	-3.83424	1.68636	4.08859e-50	8.72097e-47
ENSMUSG00000027301	ENSMUST00000028764	oxytocin [Source:MGI Symbol;Acc:MGI:97453]	Oxt	-4.42244	1.55271	1.5952e-58	5.95447e-55
ENSMUSG00000037727	ENSMUST00000046001	arginine vasopressin [Source:MGI Symbol;Acc:MGI:88121]	Avp	-4.48507	1.77184	1.82772e-52	4.54827e-49
ENSMUSG00000020713	ENSMUST00000103071	growth hormone [Source:MGI Symbol;Acc:MGI:95707]	Gh	-4.99273	2.09545	1.43039e-86	2.13571e-82

## Sheet: Pin1WT vs Pin1KO (HdhQ111)
Ensembl_Gene_ID	Ensembl_Transcript_ID	Description	MGI_symbol	logFC	logCPM	PValue	FDR
ENSMUSG00000032171	ENSMUST00000034689	protein (peptidyl-prolyl cis/trans isomerase) NIMA-interacting 1 [Source:MGI Symbol;Acc:MGI:1346036]	Pin1	9.63283	4.86388	3.71e-216	5.54e-212
ENSMUSG00000061808	ENSMUST00000075312	transthyretin [Source:MGI Symbol;Acc:MGI:98865]	Ttr	3.1143	6.58144	5.05e-70	3.77e-66
ENSMUSG00000035383	ENSMUST00000048621	pro-melanin-concentrating hormone [Source:MGI Symbol;Acc:MGI:97629]	Pmch	2.37496	0.457991	4.35e-12	5.9e-09
ENSMUSG00000090667	ENSMUST00000164491	predicted gene 765 [Source:MGI Symbol;Acc:MGI:2685611]	Gm765	1.93332	-0.582552	4.23e-06	0.00108445
ENSMUSG00000048108	ENSMUST00000056623	transmembrane protein 72 [Source:MGI Symbol;Acc:MGI:2442707]	Tmem72	1.92143	0.397382	5.87e-11	4.87e-08
ENSMUSG00000034739	ENSMUST00000034654	membrane-type frizzled-related protein [Source:MGI Symbol;Acc:MGI:2385957]	Mfrp	1.82535	1.31389	1.61e-15	3.43e-12
ENSMUSG00000001827	ENSMUST00000001882	folate receptor 1 (adult) [Source:MGI Symbol;Acc:MGI:95568]	Folr1	1.61217	0.623445	2.41e-10	1.72e-07
ENSMUSG00000036169	ENSMUST00000041407	sclerostin domain containing 1 [Source:MGI Symbol;Acc:MGI:1913292]	Sostdc1	1.598	0.907947	9.81e-12	1.13e-08
ENSMUSG00000026051	ENSMUST00000027217	RIKEN cDNA 1500015O10 gene [Source:MGI Symbol;Acc:MGI:1926146]	1500015O10Rik	1.34364	1.1262	3.11e-09	1.79e-06
ENSMUSG00000026579	ENSMUST00000086040	coagulation factor V [Source:MGI Symbol;Acc:MGI:88382]	F5	1.26909	2.11462	2.2e-10	1.64e-07
ENSMUSG00000098284	ENSMUST00000184346	0	0	1.13563	0.246479	6.19e-05	0.0103764
ENSMUSG00000032172	ENSMUST00000034692	olfactomedin 2 [Source:MGI Symbol;Acc:MGI:3045350]	Olfm2	1.12706	4.53057	2.39e-11	2.23e-08
ENSMUSG00000007877	ENSMUST00000008021	titin-cap [Source:MGI Symbol;Acc:MGI:1330233]	Tcap	1.07285	-0.268559	0.000652074	0.0611474
ENSMUSG00000029843	ENSMUST00000031868	solute carrier family 13 (sodium/sulfate symporters), member 4 [Source:MGI Symbol;Acc:MGI:2442367]	Slc13a4	1.06866	2.01257	1.2e-07	5.27e-05
ENSMUSG00000051985	ENSMUST00000124134	immunoglobulin-like and fibronectin type III domain containing 1 [Source:MGI Symbol;Acc:MGI:3045352]	Igfn1	1.05379	3.29941	6.98e-09	3.6e-06
ENSMUSG00000030789	ENSMUST00000033053	integrin alpha X [Source:MGI Symbol;Acc:MGI:96609]	Itgax	0.977535	-0.0717809	0.000725768	0.0656754
ENSMUSG00000063171	ENSMUST00000071745	ribosomal protein S4, Y-linked 2 [Source:MGI Symbol;Acc:MGI:1913434]	Rps4y2	0.968771	2.16403	5.14e-07	0.000178313
ENSMUSG00000033633	ENSMUST00000039597	C-type lectin domain family 18, member A [Source:MGI Symbol;Acc:MGI:2672935]	Clec18a	0.94073	0.809407	0.000520733	0.0521816
ENSMUSG00000027318	ENSMUST00000052104	a disintegrin and metallopeptidase domain 33 [Source:MGI Symbol;Acc:MGI:1341813]	Adam33	0.935575	1.55546	1.27e-05	0.00286607
ENSMUSG00000070780	ENSMUST00000094756	RNA binding motif protein 47 [Source:MGI Symbol;Acc:MGI:2384294]	Rbm47	0.931474	0.37015	0.000207801	0.0260729
ENSMUSG00000098168	ENSMUST00000182403	RIKEN cDNA D630036G22 gene [Source:MGI Symbol;Acc:MGI:3045265]	D630036G22Rik	0.914447	0.303828	0.000314184	0.0352713
ENSMUSG00000068196	ENSMUST00000089332	collagen, type VIII, alpha 1 [Source:MGI Symbol;Acc:MGI:88463]	Col8a1	0.909575	1.54944	1.68e-05	0.00363451
ENSMUSG00000066687	ENSMUST00000093852	zinc finger and BTB domain containing 16 [Source:MGI Symbol;Acc:MGI:103222]	Zbtb16	0.90924	5.83706	3.27e-08	1.58e-05
ENSMUSG00000058488	ENSMUST00000078856	klotho [Source:MGI Symbol;Acc:MGI:1101771]	Kl	0.8973	3.31291	4.62e-07	0.000164314
ENSMUSG00000041482	ENSMUST00000046860	piezo-type mechanosensitive ion channel component 2 [Source:MGI Symbol;Acc:MGI:1918781]	Piezo2	0.85321	0.787098	0.000100782	0.014469
ENSMUSG00000002289	ENSMUST00000002360	angiopoietin-like 4 [Source:MGI Symbol;Acc:MGI:1888999]	Angptl4	0.846175	1.75965	4.52e-05	0.00853978
ENSMUSG00000028125	ENSMUST00000013995	ATP-binding cassette, sub-family A (ABC1), member 4 [Source:MGI Symbol;Acc:MGI:109424]	Abca4	0.839753	1.99854	1.59e-05	0.00354283
ENSMUSG00000033726	ENSMUST00000045942	empty spiracles homeobox 1 [Source:MGI Symbol;Acc:MGI:95387]	Emx1	0.831517	1.56745	8.6e-05	0.0132444
ENSMUSG00000044177	ENSMUST00000061469	WAP, follistatin/kazal, immunoglobulin, kunitz and netrin domain containing 2 [Source:MGI Symbol;Acc:MGI:2669209]	Wfikkn2	0.825459	0.482019	0.000775027	0.0688805
ENSMUSG00000098973	ENSMUST00000184437	mmu-mir-6236 [Source:miRBase;Acc:MI0021583]	0	0.825073	2.92818	3.51e-06	0.00093468
ENSMUSG00000074874	ENSMUST00000021884	cytotoxic T lymphocyte-associated protein 2 beta [Source:MGI Symbol;Acc:MGI:88555]	Ctla2b	0.813166	0.70443	0.000642642	0.0607297
ENSMUSG00000025128	ENSMUST00000026120	basic helix-loop-helix family, member e22 [Source:MGI Symbol;Acc:MGI:1930001]	Bhlhe22	0.811194	3.35345	9.86e-06	0.00227704
ENSMUSG00000070564	ENSMUST00000107742	netrin 5 [Source:MGI Symbol;Acc:MGI:2685330]	Ntn5	0.805504	1.29229	0.000431913	0.0455368
ENSMUSG00000028197	ENSMUST00000029848	collagen, type XXIV, alpha 1 [Source:MGI Symbol;Acc:MGI:1918605]	Col24a1	0.802944	3.79191	4.29e-06	0.00108445
ENSMUSG00000023886	ENSMUST00000024660	SPARC related modular calcium binding 2 [Source:MGI Symbol;Acc:MGI:1929881]	Smoc2	0.792093	2.21055	0.000130632	0.0178942
ENSMUSG00000026315	ENSMUST00000000514	serine (or cysteine) peptidase inhibitor, clade B, member 8 [Source:MGI Symbol;Acc:MGI:894657]	Serpinb8	0.784117	2.36154	5.9e-05	0.0101324
ENSMUSG00000026697	ENSMUST00000028020	myocilin [Source:MGI Symbol;Acc:MGI:1202864]	Myoc	0.780779	1.89504	0.000295205	0.0341683
ENSMUSG00000030111	ENSMUST00000032203	alpha-2-macroglobulin [Source:MGI Symbol;Acc:MGI:2449119]	A2m	0.779637	2.64861	4.74e-05	0.00880534
ENSMUSG00000000791	ENSMUST00000000808	interleukin 12 receptor, beta 1 [Source:MGI Symbol;Acc:MGI:104579]	Il12rb1	0.758018	1.1498	0.000292622	0.0341339
ENSMUSG00000029759	ENSMUST00000031773	paraoxonase 3 [Source:MGI Symbol;Acc:MGI:106686]	Pon3	0.755096	1.28082	0.000412063	0.0439466
ENSMUSG00000047246	ENSMUST00000051091	histone cluster 1, H2be [Source:MGI Symbol;Acc:MGI:2448380]	Hist1h2be	0.745688	3.03913	2.26e-05	0.00481936
ENSMUSG00000086324	ENSMUST00000144134	predicted gene 15564 [Source:MGI Symbol;Acc:MGI:3783013]	Gm15564	0.731461	2.10448	0.000142199	0.0191277
ENSMUSG00000020080	ENSMUST00000020277	hexokinase domain containing 1 [Source:MGI Symbol;Acc:MGI:2384910]	Hkdc1	0.722162	1.61881	0.000386348	0.0415004
ENSMUSG00000054889	ENSMUST00000124830	desmoplakin [Source:MGI Symbol;Acc:MGI:109611]	Dsp	0.719457	1.63258	0.000310911	0.0352713
ENSMUSG00000034009	ENSMUST00000078527	relaxin/insulin-like family peptide receptor 1 [Source:MGI Symbol;Acc:MGI:2682211]	Rxfp1	0.704821	3.79619	5.51e-05	0.00967564
ENSMUSG00000035456	ENSMUST00000112959	PR domain containing 8 [Source:MGI Symbol;Acc:MGI:1924880]	Prdm8	0.703301	2.74305	0.000313041	0.0352713
ENSMUSG00000024521	ENSMUST00000025399	phorbol-12-myristate-13-acetate-induced protein 1 [Source:MGI Symbol;Acc:MGI:1930146]	Pmaip1	0.700888	2.25991	0.000232141	0.0277287
ENSMUSG00000061462	ENSMUST00000020732	obscurin, cytoskeletal calmodulin and titin-interacting RhoGEF [Source:MGI Symbol;Acc:MGI:2681862]	Obscn	0.700751	4.37828	3.06e-05	0.00622198
ENSMUSG00000028158	ENSMUST00000029805	microsomal triglyceride transfer protein [Source:MGI Symbol;Acc:MGI:106926]	Mttp	-0.702725	4.29656	3.51e-05	0.00689995
ENSMUSG00000020098	ENSMUST00000020298	pterin 4 alpha carbinolamine dehydratase/dimerization cofactor of hepatocyte nuclear factor 1 alpha (TCF1) 1 [Source:MGI Symbol;Acc:MGI:94873]	Pcbd1	-0.71737	2.11421	0.00023723	0.0281118
ENSMUSG00000046167	ENSMUST00000056740	gliomedin [Source:MGI Symbol;Acc:MGI:2388361]	Gldn	-0.717795	1.26447	0.00058653	0.05742
ENSMUSG00000064179	ENSMUST00000071798	troponin T1, skeletal, slow [Source:MGI Symbol;Acc:MGI:1333868]	Tnnt1	-0.719264	2.89423	0.000179772	0.0231394
ENSMUSG00000086095	ENSMUST00000144006	predicted gene 15328 [Source:MGI Symbol;Acc:MGI:3705182]	Gm15328	-0.720562	2.83484	8.39e-05	0.0131898
ENSMUSG00000018339	ENSMUST00000082430	glutathione peroxidase 3 [Source:MGI Symbol;Acc:MGI:105102]	Gpx3	-0.721867	3.26349	5.48e-05	0.00967564
ENSMUSG00000067724	ENSMUST00000088311	gastrulation brain homeobox 1 [Source:MGI Symbol;Acc:MGI:95667]	Gbx1	-0.730403	1.85586	0.00035757	0.0389699
ENSMUSG00000062470	ENSMUST00000054947	RIKEN cDNA 5730577I03 gene [Source:MGI Symbol;Acc:MGI:1913912]	5730577I03Rik	-0.736073	1.59622	0.000433074	0.0455368
ENSMUSG00000035711	ENSMUST00000047877	docking protein 3 [Source:MGI Symbol;Acc:MGI:1351490]	Dok3	-0.73877	2.77178	6.99e-05	0.0115988
ENSMUSG00000085586	ENSMUST00000134427	predicted gene 11613 [Source:MGI Symbol;Acc:MGI:3651819]	Gm11613	-0.745738	2.82479	4.47e-05	0.00853978
ENSMUSG00000097280	ENSMUST00000181021	expressed sequence AI849053 [Source:MGI Symbol;Acc:MGI:2139818]	AI849053	-0.758	1.31382	0.000518926	0.0521816
ENSMUSG00000059857	ENSMUST00000072596	netrin G1 [Source:MGI Symbol;Acc:MGI:1934028]	Ntng1	-0.760414	5.36386	5.04e-06	0.00125458
ENSMUSG00000002324	ENSMUST00000002395	REC8 homolog (yeast) [Source:MGI Symbol;Acc:MGI:1929645]	Rec8	-0.762142	2.34416	7.07e-05	0.0116044
ENSMUSG00000020389	ENSMUST00000063303	cyclin-dependent kinase-like 3 [Source:MGI Symbol;Acc:MGI:2388268]	Cdkl3	-0.76701	4.17407	6.12e-06	0.00149911
ENSMUSG00000021758	ENSMUST00000075748	DEAD (Asp-Glu-Ala-Asp) box polypeptide 4 [Source:MGI Symbol;Acc:MGI:102670]	Ddx4	-0.768008	1.96137	0.000126664	0.0175113
ENSMUSG00000031980	ENSMUST00000063278	angiotensinogen (serpin peptidase inhibitor, clade A, member 8) [Source:MGI Symbol;Acc:MGI:87963]	Agt	-0.772803	5.40877	3.39e-06	0.000920396
ENSMUSG00000036357	ENSMUST00000057645	G protein-coupled receptor 101 [Source:MGI Symbol;Acc:MGI:2685211]	Gpr101	-0.776511	4.70565	3.28e-06	0.000920396
ENSMUSG00000027996	ENSMUST00000029625	secreted frizzled-related protein 2 [Source:MGI Symbol;Acc:MGI:108078]	Sfrp2	-0.782612	0.751495	0.000822722	0.0722591
ENSMUSG00000097268	ENSMUST00000181885	predicted gene, 26805 [Source:MGI Symbol;Acc:MGI:5477299]	Gm26805	-0.785745	1.78512	0.000151949	0.0202567
ENSMUSG00000073627	ENSMUST00000127284	RIKEN cDNA C130036L24 gene [Source:MGI Symbol;Acc:MGI:2441877]	C130036L24Rik	-0.786858	1.92496	6.16e-05	0.0103764
ENSMUSG00000054901	ENSMUST00000068175	Rho guanine nucleotide exchange factor (GEF) 33 [Source:MGI Symbol;Acc:MGI:2685787]	Arhgef33	-0.78852	1.31071	0.000212458	0.0262721
ENSMUSG00000053070	ENSMUST00000065291	RIKEN cDNA 9230110C19 gene [Source:MGI Symbol;Acc:MGI:3045346]	9230110C19Rik	-0.80955	3.00713	9.91e-06	0.00227704
ENSMUSG00000086938	ENSMUST00000128542	RIKEN cDNA 4930481A15 gene [Source:MGI Symbol;Acc:MGI:1922181]	4930481A15Rik	-0.81034	1.08953	0.000305859	0.0351291
ENSMUSG00000036972	ENSMUST00000066384	zinc finger protein of the cerebellum 4 [Source:MGI Symbol;Acc:MGI:107201]	Zic4	-0.814023	3.34692	4.12e-06	0.00107909
ENSMUSG00000081683	ENSMUST00000117102	frizzled homolog 10 (Drosophila) [Source:MGI Symbol;Acc:MGI:2136761]	Fzd10	-0.830107	0.847737	0.00058839	0.05742
ENSMUSG00000031111	ENSMUST00000033442	immunoglobulin superfamily, member 1 [Source:MGI Symbol;Acc:MGI:2147913]	Igsf1	-0.838964	3.08408	2.69e-06	0.000803327
ENSMUSG00000040856	ENSMUST00000056110	delta-like 1 homolog (Drosophila) [Source:MGI Symbol;Acc:MGI:94900]	Dlk1	-0.843917	4.74314	4.46e-07	0.000164314
ENSMUSG00000053063	ENSMUST00000065289	C-type lectin domain family 12, member a [Source:MGI Symbol;Acc:MGI:3040968]	Clec12a	-0.84422	1.53704	0.000156564	0.0203409
ENSMUSG00000038112	ENSMUST00000042485	expressed sequence AW551984 [Source:MGI Symbol;Acc:MGI:2143322]	AW551984	-0.846697	4.12065	5.89e-07	0.000195563
ENSMUSG00000056054	ENSMUST00000069927	S100 calcium binding protein A8 (calgranulin A) [Source:MGI Symbol;Acc:MGI:88244]	S100a8	-0.854945	2.1594	0.000121338	0.0169317
ENSMUSG00000026822	ENSMUST00000050785	lipocalin 2 [Source:MGI Symbol;Acc:MGI:96757]	Lcn2	-0.858292	3.43419	7.81e-05	0.0123981
ENSMUSG00000041798	ENSMUST00000102920	glucokinase [Source:MGI Symbol;Acc:MGI:1270854]	Gck	-0.869544	1.07571	9.38e-05	0.0141519
ENSMUSG00000072919	ENSMUST00000021423	NADP+ dependent oxidoreductase domain containing 1 [Source:MGI Symbol;Acc:MGI:1918525]	Noxred1	-0.872715	0.525787	0.000816523	0.0721391
ENSMUSG00000084989	ENSMUST00000138595	RIKEN cDNA E030010N08 gene [Source:MGI Symbol;Acc:MGI:3045962]	E030010N08Rik	-0.878522	0.179587	0.000686125	0.0632379
ENSMUSG00000022996	ENSMUST00000023732	wingless related MMTV integration site 10b [Source:MGI Symbol;Acc:MGI:108061]	Wnt10b	-0.879166	0.97673	7.31e-05	0.0118607
ENSMUSG00000030790	ENSMUST00000033054	adrenomedullin [Source:MGI Symbol;Acc:MGI:108058]	Adm	-0.885883	1.22901	0.00011387	0.0161923
ENSMUSG00000021342	ENSMUST00000018061	prolactin [Source:MGI Symbol;Acc:MGI:97762]	Prl	-0.887824	3.15407	2.27e-06	0.000693076
ENSMUSG00000028753	ENSMUST00000030533	von Willebrand factor A domain containing 5B1 [Source:MGI Symbol;Acc:MGI:1922968]	Vwa5b1	-0.896836	2.98916	5.76e-07	0.000195443
ENSMUSG00000078486	ENSMUST00000105572	RIKEN cDNA 2310042D19 gene [Source:MGI Symbol;Acc:MGI:1921433]	2310042D19Rik	-0.907404	2.47304	3.01e-06	0.000881006
ENSMUSG00000018486	ENSMUST00000018630	wingless-type MMTV integration site 9B [Source:MGI Symbol;Acc:MGI:1197020]	Wnt9b	-0.909224	0.899371	0.000456302	0.0469865
ENSMUSG00000086600	ENSMUST00000129164	RIKEN cDNA C030005K06 gene [Source:MGI Symbol;Acc:MGI:1925945]	C030005K06Rik	-0.909345	0.332619	0.000442969	0.0462515
ENSMUSG00000043659	ENSMUST00000059650	neuropeptide S receptor 1 [Source:MGI Symbol;Acc:MGI:2441738]	Npsr1	-0.909967	0.998057	9.89e-05	0.0144407
ENSMUSG00000078490	ENSMUST00000105619	RIKEN cDNA C030017K20 gene [Source:MGI Symbol;Acc:MGI:2686516]	C030017K20Rik	-0.910143	2.6786	1.92e-06	0.000597272
ENSMUSG00000072487	ENSMUST00000071419	maestro heat-like repeat family member 5 [Source:MGI Symbol;Acc:MGI:2685474]	Mroh5	-0.913545	0.64388	8.85e-05	0.013488
ENSMUSG00000014747	ENSMUST00000014891	ankyrin repeat domain 53 [Source:MGI Symbol;Acc:MGI:1922555]	Ankrd53	-0.923817	0.69279	0.000212908	0.0262721
ENSMUSG00000021032	ENSMUST00000021420	neuroglobin [Source:MGI Symbol;Acc:MGI:2151886]	Ngb	-0.927271	2.45908	6.97e-07	0.000226162
ENSMUSG00000033644	ENSMUST00000048129	piwi-like RNA-mediated gene silencing 2 [Source:MGI Symbol;Acc:MGI:1930036]	Piwil2	-0.931675	0.842758	0.00018246	0.0232847
ENSMUSG00000046991	ENSMUST00000170386	WD repeat domain 27 [Source:MGI Symbol;Acc:MGI:1918932]	Wdr27	-0.932182	1.53708	3.38e-06	0.000920396
ENSMUSG00000028813	ENSMUST00000030614	cDNA sequence CK137956 [Source:MGI Symbol;Acc:MGI:3616080]	CK137956	-0.938993	0.0760603	0.000328264	0.0365769
ENSMUSG00000042828	ENSMUST00000081042	tripartite motif-containing 72 [Source:MGI Symbol;Acc:MGI:3612190]	Trim72	-0.940579	0.184683	0.000553316	0.0548004
ENSMUSG00000032548	ENSMUST00000035148	solute carrier organic anion transporter family, member 2a1 [Source:MGI Symbol;Acc:MGI:1346021]	Slco2a1	-0.942874	1.38792	0.000156361	0.0203409
ENSMUSG00000026628	ENSMUST00000027941	activating transcription factor 3 [Source:MGI Symbol;Acc:MGI:109384]	Atf3	-0.948617	0.887857	6.54e-06	0.00157616
ENSMUSG00000073460	ENSMUST00000163394	poly(A)-specific ribonuclease (PARN)-like domain containing 1 [Source:MGI Symbol;Acc:MGI:2685159]	Pnldc1	-0.970181	1.00044	2.4e-05	0.0050428
ENSMUSG00000054206	ENSMUST00000020549	granzyme M (lymphocyte met-ase 1) [Source:MGI Symbol;Acc:MGI:99549]	Gzmm	-0.971705	0.874951	5.23e-05	0.00940173
ENSMUSG00000045345	ENSMUST00000061947	RIKEN cDNA 9530056K15 gene [Source:MGI Symbol;Acc:MGI:2444456]	9530056K15Rik	-0.973241	1.53973	8.11e-06	0.00192212
ENSMUSG00000027833	ENSMUST00000029422	short stature homeobox 2 [Source:MGI Symbol;Acc:MGI:1201673]	Shox2	-0.974385	4.22631	1.58e-08	7.86e-06
ENSMUSG00000031344	ENSMUST00000033711	gamma-aminobutyric acid (GABA) A receptor, subunit theta [Source:MGI Symbol;Acc:MGI:1888498]	Gabrq	-0.986216	2.71567	1.55e-07	6.61e-05
ENSMUSG00000089997	ENSMUST00000162547	Riken cDNA 1810020O05 gene [Source:MGI Symbol;Acc:MGI:3586838]	1810020O05Rik	-0.998528	0.261323	0.000554206	0.0548004
ENSMUSG00000022997	ENSMUST00000023734	wingless-related MMTV integration site 1 [Source:MGI Symbol;Acc:MGI:98953]	Wnt1	-1.0068	0.467591	4.49e-05	0.00853978
ENSMUSG00000054667	ENSMUST00000067841	insulin receptor substrate 4 [Source:MGI Symbol;Acc:MGI:1338009]	Irs4	-1.01329	2.36997	9.74e-08	4.41e-05
ENSMUSG00000028392	ENSMUST00000030088	B-box and SPRY domain containing [Source:MGI Symbol;Acc:MGI:2177191]	Bspry	-1.0249	0.0817613	0.000511379	0.0519415
ENSMUSG00000030730	ENSMUST00000032974	ATPase, Ca++ transporting, cardiac muscle, fast twitch 1 [Source:MGI Symbol;Acc:MGI:105058]	Atp2a1	-1.02976	0.100175	0.00071412	0.0650154
ENSMUSG00000053964	ENSMUST00000066723	lectin, galactose binding, soluble 4 [Source:MGI Symbol;Acc:MGI:107536]	Lgals4	-1.04231	2.10146	1.92e-07	7.54e-05
ENSMUSG00000025400	ENSMUST00000026466	tachykinin 2 [Source:MGI Symbol;Acc:MGI:98476]	Tac2	-1.04403	2.3413	1.74e-07	7.23e-05
ENSMUSG00000000317	ENSMUST00000000326	B cell CLL/lymphoma 6, member B [Source:MGI Symbol;Acc:MGI:1278332]	Bcl6b	-1.04515	1.12609	1.29e-06	0.000409908
ENSMUSG00000032034	ENSMUST00000034533	potassium inwardly-rectifying channel, subfamily J, member 5 [Source:MGI Symbol;Acc:MGI:104755]	Kcnj5	-1.06615	1.68085	4.58e-07	0.000164314
ENSMUSG00000036907	ENSMUST00000037286	complement component 1, q subcomponent-like 2 [Source:MGI Symbol;Acc:MGI:3032521]	C1ql2	-1.082	2.33502	5.8e-08	2.71e-05
ENSMUSG00000042353	ENSMUST00000039695	Fras1 related extracellular matrix protein 3 [Source:MGI Symbol;Acc:MGI:2685641]	Frem3	-1.08201	2.62532	6.88e-09	3.6e-06
ENSMUSG00000022041	ENSMUST00000022620	cholinergic receptor, nicotinic, alpha polypeptide 2 (neuronal) [Source:MGI Symbol;Acc:MGI:87886]	Chrna2	-1.08211	0.37115	9.77e-05	0.0144407
ENSMUSG00000030500	ENSMUST00000032710	solute carrier family 17 (sodium-dependent inorganic phosphate cotransporter), member 6 [Source:MGI Symbol;Acc:MGI:2156052]	Slc17a6	-1.11221	6.07295	2.11e-11	2.23e-08
ENSMUSG00000031789	ENSMUST00000093268	cyclic nucleotide gated channel beta 1 [Source:MGI Symbol;Acc:MGI:2664102]	Cngb1	-1.11543	-0.0485638	4.78e-05	0.00880534
ENSMUSG00000003657	ENSMUST00000003754	calbindin 2 [Source:MGI Symbol;Acc:MGI:101914]	Calb2	-1.11546	4.80695	4.37e-11	3.84e-08
ENSMUSG00000070524	ENSMUST00000094337	Fc receptor-like B [Source:MGI Symbol;Acc:MGI:3576487]	Fcrlb	-1.13565	-0.216541	0.000193631	0.0245009
ENSMUSG00000024985	ENSMUST00000041717	transcription factor 7 like 2, T cell specific, HMG box [Source:MGI Symbol;Acc:MGI:1202879]	Tcf7l2	-1.15702	5.20419	7.13e-12	8.87e-09
ENSMUSG00000056947	ENSMUST00000075422	mab-21-like 1 (C. elegans) [Source:MGI Symbol;Acc:MGI:1333773]	Mab21l1	-1.16426	0.128317	8.59e-05	0.0132444
ENSMUSG00000036198	ENSMUST00000042444	Rho GTPase activating protein 36 [Source:MGI Symbol;Acc:MGI:1922654]	Arhgap36	-1.17341	1.97836	3.84e-09	2.13e-06
ENSMUSG00000038537	ENSMUST00000038532	melanocortin 3 receptor [Source:MGI Symbol;Acc:MGI:96929]	Mc3r	-1.19257	0.131997	1.65e-05	0.00363189
ENSMUSG00000024907	ENSMUST00000025842	galanin [Source:MGI Symbol;Acc:MGI:95637]	Gal	-1.22694	0.0829649	3.26e-05	0.00648147
ENSMUSG00000043243	ENSMUST00000124485	family with sequence similarity 129, member C [Source:MGI Symbol;Acc:MGI:3686743]	Fam129c	-1.23343	2.02342	1.2e-09	7.2e-07
ENSMUSG00000023964	ENSMUST00000075644	calcitonin receptor [Source:MGI Symbol;Acc:MGI:101950]	Calcr	-1.24646	0.806768	3.02e-07	0.000115527
ENSMUSG00000031766	ENSMUST00000034218	solute carrier family 12, member 3 [Source:MGI Symbol;Acc:MGI:108114]	Slc12a3	-1.2809	-0.341242	5.63e-05	0.00977108
ENSMUSG00000022651	ENSMUST00000065666	resistin like gamma [Source:MGI Symbol;Acc:MGI:2667763]	Retnlg	-1.28863	-0.167015	0.000948842	0.0809552
ENSMUSG00000045467	ENSMUST00000058266	tubulin tyrosine ligase-like family, member 13 [Source:MGI Symbol;Acc:MGI:1920845]	Ttll13	-1.30656	0.617092	1.79e-07	7.23e-05
ENSMUSG00000054986	ENSMUST00000068322	SEC14-like 3 (S. cerevisiae) [Source:MGI Symbol;Acc:MGI:3617848]	Sec14l3	-1.34783	2.54019	3.77e-10	2.56e-07
ENSMUSG00000085272	ENSMUST00000133272	predicted gene 1078 [Source:MGI Symbol;Acc:MGI:2685924]	Gm1078	-1.37749	1.44944	5.17e-10	3.35e-07
ENSMUSG00000090121	ENSMUST00000161541	abhydrolase domain containing 12B [Source:MGI Symbol;Acc:MGI:2685650]	Abhd12b	-1.40353	3.21413	8.18e-14	1.36e-10
ENSMUSG00000060044	ENSMUST00000080995	transmembrane protein 26 [Source:MGI Symbol;Acc:MGI:2143537]	Tmem26	-1.41372	-0.354182	2.71e-05	0.00562067
ENSMUSG00000027744	ENSMUST00000029307	stomatin (Epb7.2)-like 3 [Source:MGI Symbol;Acc:MGI:2388072]	Stoml3	-1.46341	0.562542	1.08e-09	6.75e-07
ENSMUSG00000034486	ENSMUST00000036954	gastrulation brain homeobox 2 [Source:MGI Symbol;Acc:MGI:95668]	Gbx2	-1.50166	1.68262	1.01e-10	7.91e-08
ENSMUSG00000031340	ENSMUST00000064780	gamma-aminobutyric acid (GABA) A receptor, subunit epsilon [Source:MGI Symbol;Acc:MGI:1330235]	Gabre	-1.54978	1.13908	2.29e-11	2.23e-08
ENSMUSG00000019230	ENSMUST00000019374	LIM homeobox protein 9 [Source:MGI Symbol;Acc:MGI:1316721]	Lhx9	-1.58376	2.58527	3.85e-14	7.18e-11
ENSMUSG00000037727	ENSMUST00000046001	arginine vasopressin [Source:MGI Symbol;Acc:MGI:88121]	Avp	-1.77761	1.77184	3.34e-06	0.000920396
ENSMUSG00000005547	ENSMUST00000005685	cytochrome P450, family 2, subfamily a, polypeptide 5 [Source:MGI Symbol;Acc:MGI:88597]	Cyp2a5	-1.78088	0.530601	3.57e-12	5.33e-09
ENSMUSG00000073739	ENSMUST00000097827	predicted gene 16287 [Source:MGI Symbol;Acc:MGI:3650322]	Gm16287	-2.34777	0.785038	1.28e-16	3.18e-13
ENSMUSG00000074006	ENSMUST00000098281	olfactory marker protein [Source:MGI Symbol;Acc:MGI:97436]	Omp	-2.5284	0.270119	1.37e-20	4.1e-17
ENSMUSG00000020660	ENSMUST00000020990	pro-opiomelanocortin-alpha [Source:MGI Symbol;Acc:MGI:97742]	Pomc	-2.79342	1.26867	3.52e-34	1.75e-30
ENSMUSG00000020713	ENSMUST00000103071	growth hormone [Source:MGI Symbol;Acc:MGI:95707]	Gh	-2.88879	2.09545	1.34e-25	5e-22

## Sheet: Pin1WT vs Pin1KO (HdhQ7)
Ensembl_Gene_ID	Ensembl_Transcript_ID	Description	MGI_symbol	logFC	logCPM	PValue	FDR
ENSMUSG00000032171	ENSMUST00000034689	protein (peptidyl-prolyl cis/trans isomerase) NIMA-interacting 1 [Source:MGI Symbol;Acc:MGI:1346036]	Pin1	7.92167	4.86388	5.66e-195	8.46e-191
ENSMUSG00000021342	ENSMUST00000018061	prolactin [Source:MGI Symbol;Acc:MGI:97762]	Prl	4.27756	3.15407	3.48e-89	2.6e-85
ENSMUSG00000020713	ENSMUST00000103071	growth hormone [Source:MGI Symbol;Acc:MGI:95707]	Gh	2.89187	2.09545	1.1e-45	5.5e-42
ENSMUSG00000042816	ENSMUST00000054738	G protein-coupled receptor 151 [Source:MGI Symbol;Acc:MGI:2441887]	Gpr151	2.59254	0.808661	9.51e-28	2.37e-24
ENSMUSG00000019230	ENSMUST00000019374	LIM homeobox protein 9 [Source:MGI Symbol;Acc:MGI:1316721]	Lhx9	2.32308	2.58527	2.59e-34	9.66e-31
ENSMUSG00000013611	ENSMUST00000013755	sorting nexin 31 [Source:MGI Symbol;Acc:MGI:1913946]	Snx31	2.13319	-0.12308	1.87e-12	1.08e-09
ENSMUSG00000048349	ENSMUST00000053016	POU domain, class 4, transcription factor 1 [Source:MGI Symbol;Acc:MGI:102525]	Pou4f1	2.12512	-0.380666	1.2e-13	8.96e-11
ENSMUSG00000034486	ENSMUST00000036954	gastrulation brain homeobox 2 [Source:MGI Symbol;Acc:MGI:95668]	Gbx2	2.08297	1.68262	4e-24	7.46e-21
ENSMUSG00000036907	ENSMUST00000037286	complement component 1, q subcomponent-like 2 [Source:MGI Symbol;Acc:MGI:3032521]	C1ql2	1.9727	2.33502	1.2e-24	2.55e-21
ENSMUSG00000024517	ENSMUST00000025395	gastrin releasing peptide [Source:MGI Symbol;Acc:MGI:95833]	Grp	1.84267	0.342435	3.26e-14	2.56e-11
ENSMUSG00000035200	ENSMUST00000034854	cholinergic receptor, nicotinic, beta polypeptide 4 [Source:MGI Symbol;Acc:MGI:87892]	Chrnb4	1.70296	0.574287	8.68e-12	4.32e-09
ENSMUSG00000050534	ENSMUST00000055884	5-hydroxytryptamine (serotonin) receptor 5B [Source:MGI Symbol;Acc:MGI:96284]	Htr5b	1.70191	-0.265977	2.34e-09	7.42e-07
ENSMUSG00000048540	ENSMUST00000066187	nescient helix loop helix 2 [Source:MGI Symbol;Acc:MGI:97324]	Nhlh2	1.69549	0.510408	2.87e-13	2.04e-10
ENSMUSG00000024985	ENSMUST00000041717	transcription factor 7 like 2, T cell specific, HMG box [Source:MGI Symbol;Acc:MGI:1202879]	Tcf7l2	1.61114	5.20419	8.43e-22	1.26e-18
ENSMUSG00000095105	ENSMUST00000179308	EDAR (ectodysplasin-A receptor)-associated death domain [Source:MGI Symbol;Acc:MGI:1931001]	Edaradd	1.59452	0.139168	6.87e-10	2.28e-07
ENSMUSG00000027217	ENSMUST00000028646	tetraspanin 18 [Source:MGI Symbol;Acc:MGI:1917186]	Tspan18	1.57505	2.49215	3.17e-17	3.16e-14
ENSMUSG00000003657	ENSMUST00000003754	calbindin 2 [Source:MGI Symbol;Acc:MGI:101914]	Calb2	1.57019	4.80695	1.53e-20	2.08e-17
ENSMUSG00000054889	ENSMUST00000124830	desmoplakin [Source:MGI Symbol;Acc:MGI:109611]	Dsp	1.56531	1.63258	4.57e-13	3.1e-10
ENSMUSG00000027833	ENSMUST00000029422	short stature homeobox 2 [Source:MGI Symbol;Acc:MGI:1201673]	Shox2	1.49459	4.22631	1.89e-18	2.35e-15
ENSMUSG00000020651	ENSMUST00000001253	solute carrier family 26, member 4 [Source:MGI Symbol;Acc:MGI:1346029]	Slc26a4	1.48262	1.10653	5.19e-12	2.67e-09
ENSMUSG00000030500	ENSMUST00000032710	solute carrier family 17 (sodium-dependent inorganic phosphate cotransporter), member 6 [Source:MGI Symbol;Acc:MGI:2156052]	Slc17a6	1.43564	6.07295	4.82e-18	5.53e-15
ENSMUSG00000066058	ENSMUST00000084309	claudin 19 [Source:MGI Symbol;Acc:MGI:3033992]	Cldn19	1.42413	-0.18456	1.82e-06	0.000266182
ENSMUSG00000059901	ENSMUST00000092486	a disintegrin-like and metallopeptidase (reprolysin type) with thrombospondin type 1 motif, 14 [Source:MGI Symbol;Acc:MGI:2179942]	Adamts14	1.41975	-0.298395	2.56e-07	4.79e-05
ENSMUSG00000026697	ENSMUST00000028020	myocilin [Source:MGI Symbol;Acc:MGI:1202864]	Myoc	1.40073	1.89504	5.71e-13	3.71e-10
ENSMUSG00000032303	ENSMUST00000034851	cholinergic receptor, nicotinic, alpha polypeptide 3 [Source:MGI Symbol;Acc:MGI:87887]	Chrna3	1.35752	1.09723	1.35e-10	5.06e-08
ENSMUSG00000001741	ENSMUST00000001792	interleukin 16 [Source:MGI Symbol;Acc:MGI:1270855]	Il16	1.35501	1.49462	2.07e-11	9.35e-09
ENSMUSG00000031492	ENSMUST00000060943	cholinergic receptor, nicotinic, beta polypeptide 3 [Source:MGI Symbol;Acc:MGI:106212]	Chrnb3	1.34046	-0.103281	8.75e-08	1.87e-05
ENSMUSG00000026475	ENSMUST00000027748	regulator of G-protein signaling 16 [Source:MGI Symbol;Acc:MGI:108407]	Rgs16	1.33469	4.62662	2.18e-15	1.91e-12
ENSMUSG00000095079	ENSMUST00000178282	immunoglobulin heavy constant alpha [Source:MGI Symbol;Acc:MGI:96444]	Igha	1.31725	0.415601	2.83e-08	6.81e-06
ENSMUSG00000035456	ENSMUST00000112959	PR domain containing 8 [Source:MGI Symbol;Acc:MGI:1924880]	Prdm8	1.29275	2.74305	8.06e-13	5.02e-10
ENSMUSG00000059857	ENSMUST00000072596	netrin G1 [Source:MGI Symbol;Acc:MGI:1934028]	Ntng1	1.28928	5.36386	8.81e-15	7.31e-12
ENSMUSG00000034701	ENSMUST00000041099	neurogenic differentiation 1 [Source:MGI Symbol;Acc:MGI:1339708]	Neurod1	1.26482	1.46922	2.66e-10	9.46e-08
ENSMUSG00000000365	ENSMUST00000095793	ring finger protein 17 [Source:MGI Symbol;Acc:MGI:1353419]	Rnf17	1.24873	0.29439	8.01e-07	0.000127258
ENSMUSG00000018486	ENSMUST00000018630	wingless-type MMTV integration site 9B [Source:MGI Symbol;Acc:MGI:1197020]	Wnt9b	1.23409	0.899371	8.65e-09	2.39e-06
ENSMUSG00000020660	ENSMUST00000020990	pro-opiomelanocortin-alpha [Source:MGI Symbol;Acc:MGI:97742]	Pomc	1.22767	1.26867	4.72e-07	8.3e-05
ENSMUSG00000050505	ENSMUST00000061628	protocadherin 20 [Source:MGI Symbol;Acc:MGI:2443376]	Pcdh20	1.21457	4.53054	9.03e-13	5.39e-10
ENSMUSG00000069917	ENSMUST00000093207	hemoglobin alpha, adult chain 2 [Source:MGI Symbol;Acc:MGI:96016]	Hba-a2	1.19418	2.40684	5.32e-10	1.8e-07
ENSMUSG00000001504	ENSMUST00000074372	Iroquois related homeobox 2 (Drosophila) [Source:MGI Symbol;Acc:MGI:1197526]	Irx2	1.17704	-0.0868852	5.36e-06	0.000661791
ENSMUSG00000023192	ENSMUST00000023959	glutamate receptor, metabotropic 2 [Source:MGI Symbol;Acc:MGI:1351339]	Grm2	1.17473	3.60087	1.24e-11	5.96e-09
ENSMUSG00000045871	ENSMUST00000078386	SLIT and NTRK-like family, member 6 [Source:MGI Symbol;Acc:MGI:2443198]	Slitrk6	1.15685	3.73858	3.18e-11	1.4e-08
ENSMUSG00000019929	ENSMUST00000105287	decorin [Source:MGI Symbol;Acc:MGI:94872]	Dcn	1.13577	3.14643	1.33e-10	5.06e-08
ENSMUSG00000045345	ENSMUST00000061947	RIKEN cDNA 9530056K15 gene [Source:MGI Symbol;Acc:MGI:2444456]	9530056K15Rik	1.13254	1.53973	1.77e-08	4.47e-06
ENSMUSG00000026841	ENSMUST00000028188	fibrinogen C domain containing 1 [Source:MGI Symbol;Acc:MGI:2138953]	Fibcd1	1.11546	4.17503	4.33e-11	1.85e-08
ENSMUSG00000076609	ENSMUST00000103410	immunoglobulin kappa constant [Source:MGI Symbol;Acc:MGI:96495]	Igkc	1.10433	-0.0196025	2.28e-05	0.00232068
ENSMUSG00000063171	ENSMUST00000071745	ribosomal protein S4, Y-linked 2 [Source:MGI Symbol;Acc:MGI:1913434]	Rps4y2	1.09843	2.16403	1.68e-08	4.31e-06
ENSMUSG00000081683	ENSMUST00000117102	frizzled homolog 10 (Drosophila) [Source:MGI Symbol;Acc:MGI:2136761]	Fzd10	1.09781	0.847737	7.68e-07	0.000123298
ENSMUSG00000022468	ENSMUST00000023105	endonuclease, polyU-specific [Source:MGI Symbol;Acc:MGI:97746]	Endou	1.08286	1.50467	7.31e-08	1.6e-05
ENSMUSG00000053930	ENSMUST00000066679	shisa homolog 6 (Xenopus laevis) [Source:MGI Symbol;Acc:MGI:2685725]	Shisa6	1.06746	4.61278	1.73e-10	6.28e-08
ENSMUSG00000031734	ENSMUST00000093312	Iroquois related homeobox 3 (Drosophila) [Source:MGI Symbol;Acc:MGI:1197522]	Irx3	1.06637	-0.396698	0.000477495	0.0280688
ENSMUSG00000025270	ENSMUST00000066337	aminolevulinic acid synthase 2, erythroid [Source:MGI Symbol;Acc:MGI:87990]	Alas2	1.06606	2.76061	6.57e-09	1.89e-06
ENSMUSG00000060969	ENSMUST00000077337	Iroquois related homeobox 1 (Drosophila) [Source:MGI Symbol;Acc:MGI:1197515]	Irx1	1.06065	0.131571	4.29e-05	0.00400046
ENSMUSG00000021567	ENSMUST00000022051	naked cuticle 2 homolog (Drosophila) [Source:MGI Symbol;Acc:MGI:1919543]	Nkd2	1.06049	1.86753	6.36e-08	1.44e-05
ENSMUSG00000027335	ENSMUST00000103184	adrenergic receptor, alpha 1d [Source:MGI Symbol;Acc:MGI:106673]	Adra1d	1.05461	2.8316	2.99e-09	9.12e-07
ENSMUSG00000041479	ENSMUST00000035351	synaptotagmin XV [Source:MGI Symbol;Acc:MGI:2442166]	Syt15	1.05054	-0.0690029	0.0001798	0.0128449
ENSMUSG00000035783	ENSMUST00000039631	actin, alpha 2, smooth muscle, aorta [Source:MGI Symbol;Acc:MGI:87909]	Acta2	1.03575	2.52421	2.3e-08	5.73e-06
ENSMUSG00000025128	ENSMUST00000026120	basic helix-loop-helix family, member e22 [Source:MGI Symbol;Acc:MGI:1930001]	Bhlhe22	1.03456	3.35345	2.66e-09	8.29e-07
ENSMUSG00000020905	ENSMUST00000021288	ubiquitin specific peptidase 43 [Source:MGI Symbol;Acc:MGI:2444541]	Usp43	1.03068	0.14607	8.73e-05	0.00711914
ENSMUSG00000023886	ENSMUST00000024660	SPARC related modular calcium binding 2 [Source:MGI Symbol;Acc:MGI:1929881]	Smoc2	1.01946	2.21055	4.26e-08	1.01e-05
ENSMUSG00000064179	ENSMUST00000071798	troponin T1, skeletal, slow [Source:MGI Symbol;Acc:MGI:1333868]	Tnnt1	1.01272	2.89423	9.32e-09	2.53e-06
ENSMUSG00000032776	ENSMUST00000079323	multiple C2 domains, transmembrane 2 [Source:MGI Symbol;Acc:MGI:2685335]	Mctp2	1.00904	1.99523	7.92e-08	1.71e-05
ENSMUSG00000032595	ENSMUST00000035215	cadherin-related family member 4 [Source:MGI Symbol;Acc:MGI:1916648]	Cdhr4	0.999637	0.605951	5.91e-05	0.00525568
ENSMUSG00000031654	ENSMUST00000034076	cerebellin 1 precursor protein [Source:MGI Symbol;Acc:MGI:88281]	Cbln1	0.995282	3.64437	9.48e-09	2.53e-06
ENSMUSG00000055489	ENSMUST00000043944	anoctamin 5 [Source:MGI Symbol;Acc:MGI:3576659]	Ano5	0.987768	1.83048	4.24e-07	7.54e-05
ENSMUSG00000032289	ENSMUST00000034829	thrombospondin, type I, domain containing 4 [Source:MGI Symbol;Acc:MGI:2672033]	Thsd4	0.984787	3.68725	1.05e-08	2.76e-06
ENSMUSG00000036446	ENSMUST00000038160	lumican [Source:MGI Symbol;Acc:MGI:109347]	Lum	0.980036	0.323733	8.9e-05	0.00722174
ENSMUSG00000069919	ENSMUST00000093209	hemoglobin alpha, adult chain 1 [Source:MGI Symbol;Acc:MGI:96015]	Hba-a1	0.97562	3.00556	9.79e-08	2.02e-05
ENSMUSG00000052305	ENSMUST00000023934	hemoglobin, beta adult s chain [Source:MGI Symbol;Acc:MGI:5474852]	Hbb-bs	0.966615	6.02081	4.7e-09	1.38e-06
ENSMUSG00000010825	ENSMUST00000010969	glutamate receptor, ionotropic, delta 2 (Grid2) interacting protein 1 [Source:MGI Symbol;Acc:MGI:2176213]	Grid2ip	0.955763	3.20934	4.64e-08	1.07e-05
ENSMUSG00000085236	ENSMUST00000129059	RIKEN cDNA 2610206C17 gene [Source:MGI Symbol;Acc:MGI:1919745]	2610206C17Rik	0.943358	0.497708	0.000291273	0.0189913
ENSMUSG00000038463	ENSMUST00000046792	olfactomedin-like 2B [Source:MGI Symbol;Acc:MGI:2443310]	Olfml2b	0.943355	2.78584	2.09e-07	4.11e-05
ENSMUSG00000027171	ENSMUST00000028593	proline rich Gla (G-carboxyglutamic acid) 4 (transmembrane) [Source:MGI Symbol;Acc:MGI:2442211]	Prrg4	0.94012	0.574094	7.12e-05	0.00614701
ENSMUSG00000026994	ENSMUST00000028378	UDP-N-acetyl-alpha-D-galactosamine:polypeptide N-acetylgalactosaminyltransferase 3 [Source:MGI Symbol;Acc:MGI:894695]	Galnt3	0.935578	0.0923272	0.000366779	0.0229137
ENSMUSG00000022715	ENSMUST00000023400	claudin 26 [Source:MGI Symbol;Acc:MGI:1921970]	Cldn26	0.923072	-0.549496	0.000897209	0.0468399
ENSMUSG00000043164	ENSMUST00000058077	transmembrane protein 212 [Source:MGI Symbol;Acc:MGI:2685410]	Tmem212	0.922218	0.712763	0.000137526	0.0103707
ENSMUSG00000024727	ENSMUST00000040489	transient receptor potential cation channel, subfamily M, member 6 [Source:MGI Symbol;Acc:MGI:2675603]	Trpm6	0.918602	1.2983	5.61e-06	0.000686856
ENSMUSG00000028364	ENSMUST00000030056	tenascin C [Source:MGI Symbol;Acc:MGI:101922]	Tnc	0.911727	1.9943	2.71e-06	0.000367487
ENSMUSG00000063681	ENSMUST00000059825	crumbs homolog 1 (Drosophila) [Source:MGI Symbol;Acc:MGI:2136343]	Crb1	0.899721	0.636267	5.44e-05	0.00494912
ENSMUSG00000002944	ENSMUST00000082367	CD36 antigen [Source:MGI Symbol;Acc:MGI:107899]	Cd36	0.889062	0.293191	0.000555213	0.0316408
ENSMUSG00000027994	ENSMUST00000029624	coiled-coil domain containing 109B [Source:MGI Symbol;Acc:MGI:1914065]	Ccdc109b	0.882129	0.468638	0.000185667	0.0131384
ENSMUSG00000019865	ENSMUST00000020015	neuromedin B receptor [Source:MGI Symbol;Acc:MGI:1100525]	Nmbr	0.880141	0.786596	0.000134205	0.0102549
ENSMUSG00000026117	ENSMUST00000027291	zeta-chain (TCR) associated protein kinase [Source:MGI Symbol;Acc:MGI:99613]	Zap70	0.878069	1.18648	4e-05	0.00375664
ENSMUSG00000032172	ENSMUST00000034692	olfactomedin 2 [Source:MGI Symbol;Acc:MGI:3045350]	Olfm2	0.873926	4.53057	2.18e-07	4.23e-05
ENSMUSG00000027009	ENSMUST00000099972	integrin alpha 4 [Source:MGI Symbol;Acc:MGI:96603]	Itga4	0.866584	2.5939	1.58e-06	0.000235624
ENSMUSG00000046561	ENSMUST00000093976	arylsulfatase J [Source:MGI Symbol;Acc:MGI:2443513]	Arsj	0.865958	0.333983	0.000335517	0.0212271
ENSMUSG00000010175	ENSMUST00000010319	prospero-related homeobox 1 [Source:MGI Symbol;Acc:MGI:97772]	Prox1	0.863943	5.56466	1.61e-07	3.21e-05
ENSMUSG00000073940	ENSMUST00000098192	hemoglobin, beta adult t chain [Source:MGI Symbol;Acc:MGI:5474850]	Hbb-bt	0.852799	3.49962	1.28e-06	0.000199845
ENSMUSG00000009075	ENSMUST00000009219	calcium binding protein 7 [Source:MGI Symbol;Acc:MGI:2183437]	Cabp7	0.84594	4.22307	5.01e-07	8.4e-05
ENSMUSG00000056071	ENSMUST00000069960	S100 calcium binding protein A9 (calgranulin B) [Source:MGI Symbol;Acc:MGI:1338947]	S100a9	0.842514	2.30297	3.58e-06	0.000472981
ENSMUSG00000019848	ENSMUST00000019994	popeye domain containing 3 [Source:MGI Symbol;Acc:MGI:1930153]	Popdc3	0.834489	0.438016	0.000633601	0.0350503
ENSMUSG00000027860	ENSMUST00000029453	vang-like 1 (van gogh, Drosophila) [Source:MGI Symbol;Acc:MGI:2159344]	Vangl1	0.829177	2.87401	3.94e-06	0.000507707
ENSMUSG00000027985	ENSMUST00000029611	lymphoid enhancer binding factor 1 [Source:MGI Symbol;Acc:MGI:96770]	Lef1	0.820051	3.50364	1.92e-06	0.000272809
ENSMUSG00000029641	ENSMUST00000031646	RAS-like, family 11, member A [Source:MGI Symbol;Acc:MGI:1916145]	Rasl11a	0.817949	1.23927	9.2e-05	0.007428
ENSMUSG00000075270	ENSMUST00000099992	phosphodiesterase 11A [Source:MGI Symbol;Acc:MGI:3036251]	Pde11a	0.815616	1.97013	2.53e-05	0.00250175
ENSMUSG00000005611	ENSMUST00000005751	MRV integration site 1 [Source:MGI Symbol;Acc:MGI:1338023]	Mrvi1	0.815448	2.84042	3.8e-06	0.000493738
ENSMUSG00000035168	ENSMUST00000037526	tetratricopeptide repeat, ankyrin repeat and coiled-coil containing 1 [Source:MGI Symbol;Acc:MGI:1914110]	Tanc1	0.812903	5.88934	7.41e-07	0.000120274
ENSMUSG00000033721	ENSMUST00000046864	vav 3 oncogene [Source:MGI Symbol;Acc:MGI:1888518]	Vav3	0.8105	4.4902	1.34e-06	0.000206044
ENSMUSG00000010080	ENSMUST00000010224	epsin 3 [Source:MGI Symbol;Acc:MGI:1919139]	Epn3	0.805364	2.54495	9.09e-06	0.00102289
ENSMUSG00000004891	ENSMUST00000090973	nestin [Source:MGI Symbol;Acc:MGI:101784]	Nes	0.801213	4.16353	2.49e-06	0.000345434
ENSMUSG00000030208	ENSMUST00000032330	epithelial membrane protein 1 [Source:MGI Symbol;Acc:MGI:107941]	Emp1	0.800541	1.67212	6.33e-05	0.00559067
ENSMUSG00000061524	ENSMUST00000075888	zinc finger protein of the cerebellum 2 [Source:MGI Symbol;Acc:MGI:106679]	Zic2	0.797371	3.8229	2.79e-06	0.000374976
ENSMUSG00000048218	ENSMUST00000053106	adhesion molecule with Ig like domain 2 [Source:MGI Symbol;Acc:MGI:2145995]	Amigo2	0.784815	3.86517	3.74e-06	0.000489834
ENSMUSG00000038764	ENSMUST00000075637	protein tyrosine phosphatase, non-receptor type 3 [Source:MGI Symbol;Acc:MGI:105307]	Ptpn3	0.783419	6.11523	1.67e-06	0.000246557
ENSMUSG00000055125	ENSMUST00000068526	RIKEN cDNA M5C1000I18 gene [Source:MGI Symbol;Acc:MGI:3642038]	M5C1000I18Rik	0.771195	0.897347	0.000640568	0.0351629
ENSMUSG00000044164	ENSMUST00000059986	ring finger protein 182 [Source:MGI Symbol;Acc:MGI:3045355]	Rnf182	0.76715	3.4839	8.85e-06	0.00100897
ENSMUSG00000006369	ENSMUST00000057410	fibulin 1 [Source:MGI Symbol;Acc:MGI:95487]	Fbln1	0.765667	3.1301	1.24e-05	0.00135107
ENSMUSG00000041046	ENSMUST00000045374	receptor (calcitonin) activity modifying protein 3 [Source:MGI Symbol;Acc:MGI:1860292]	Ramp3	0.762059	3.76984	7.02e-06	0.000819795
ENSMUSG00000003573	ENSMUST00000003669	homer homolog 3 (Drosophila) [Source:MGI Symbol;Acc:MGI:1347359]	Homer3	0.756162	3.04665	2.44e-05	0.00244144
ENSMUSG00000090061	ENSMUST00000159584	RIKEN cDNA 3110047P20 gene [Source:MGI Symbol;Acc:MGI:1920464]	3110047P20Rik	0.756159	4.11834	7.03e-06	0.000819795
ENSMUSG00000049630	ENSMUST00000061545	C1q-like 3 [Source:MGI Symbol;Acc:MGI:2387350]	C1ql3	0.755235	4.63762	5.9e-06	0.000710887
ENSMUSG00000011171	ENSMUST00000011315	vasoactive intestinal peptide receptor 2 [Source:MGI Symbol;Acc:MGI:107166]	Vipr2	0.746582	1.53663	0.0001083	0.00860123
ENSMUSG00000013584	ENSMUST00000034723	aldehyde dehydrogenase family 1, subfamily A2 [Source:MGI Symbol;Acc:MGI:107928]	Aldh1a2	0.740244	1.78875	0.000166521	0.0120802
ENSMUSG00000058620	ENSMUST00000071902	adrenergic receptor, alpha 2b [Source:MGI Symbol;Acc:MGI:87935]	Adra2b	0.7316	1.38636	0.000293008	0.0190213
ENSMUSG00000048482	ENSMUST00000053317	brain derived neurotrophic factor [Source:MGI Symbol;Acc:MGI:88145]	Bdnf	0.727786	3.386	2.21e-05	0.00226905
ENSMUSG00000050558	ENSMUST00000049997	prokineticin receptor 2 [Source:MGI Symbol;Acc:MGI:2181363]	Prokr2	0.72628	1.92297	0.00017438	0.0125781
ENSMUSG00000040624	ENSMUST00000042438	pleckstrin homology domain containing, family G (with RhoGef domain) member 1 [Source:MGI Symbol;Acc:MGI:2676551]	Plekhg1	0.725479	5.97745	9.36e-06	0.00104271
ENSMUSG00000039114	ENSMUST00000037623	neuritin 1 [Source:MGI Symbol;Acc:MGI:1915654]	Nrn1	0.723602	5.82185	9.92e-06	0.00109685
ENSMUSG00000021879	ENSMUST00000022433	dynein, axonemal, heavy chain 12 [Source:MGI Symbol;Acc:MGI:107720]	Dnah12	0.718984	1.53666	0.000469201	0.0276903
ENSMUSG00000060402	ENSMUST00000078686	carbohydrate (N-acetylgalactosamine 4-0) sulfotransferase 8 [Source:MGI Symbol;Acc:MGI:1916197]	Chst8	0.713613	2.90531	5.86e-05	0.00524166
ENSMUSG00000033327	ENSMUST00000087399	tenascin XB [Source:MGI Symbol;Acc:MGI:1932137]	Tnxb	0.712909	2.29482	0.000141138	0.0105366
ENSMUSG00000021948	ENSMUST00000022521	protein kinase C, delta [Source:MGI Symbol;Acc:MGI:97598]	Prkcd	0.709528	6.70583	1.31e-05	0.00142186
ENSMUSG00000041703	ENSMUST00000039118	zinc finger protein of the cerebellum 5 [Source:MGI Symbol;Acc:MGI:1929518]	Zic5	0.708025	1.92311	0.000216001	0.0147941
ENSMUSG00000037727	ENSMUST00000046001	arginine vasopressin [Source:MGI Symbol;Acc:MGI:88121]	Avp	-0.700532	1.77184	0.000206583	0.0143518
ENSMUSG00000025591	ENSMUST00000026681	translation machinery associated 16 homolog (S. cerevisiae) [Source:MGI Symbol;Acc:MGI:1913532]	Tma16	-0.706584	3.9176	3.65e-05	0.00345334
ENSMUSG00000005268	ENSMUST00000005400	prolactin receptor [Source:MGI Symbol;Acc:MGI:97763]	Prlr	-0.707874	2.94155	6.8e-05	0.00593509
ENSMUSG00000036357	ENSMUST00000057645	G protein-coupled receptor 101 [Source:MGI Symbol;Acc:MGI:2685211]	Gpr101	-0.710472	4.70565	2.12e-05	0.00220312
ENSMUSG00000054910	ENSMUST00000068194	RIKEN cDNA 4931415C17 gene [Source:MGI Symbol;Acc:MGI:1918216]	4931415C17Rik	-0.711438	1.98871	0.000219331	0.0149535
ENSMUSG00000086095	ENSMUST00000144006	predicted gene 15328 [Source:MGI Symbol;Acc:MGI:3705182]	Gm15328	-0.717113	2.83484	6.98e-05	0.00605955
ENSMUSG00000085565	ENSMUST00000138406	predicted gene 15721 [Source:MGI Symbol;Acc:MGI:3783165]	Gm15721	-0.720838	1.88556	0.000134616	0.0102549
ENSMUSG00000024175	ENSMUST00000025002	tektin 4 [Source:MGI Symbol;Acc:MGI:1919090]	Tekt4	-0.742338	1.03342	0.000937282	0.0485025
ENSMUSG00000047507	ENSMUST00000169109	BAI1-associated protein 3 [Source:MGI Symbol;Acc:MGI:2685783]	Baiap3	-0.744587	5.82107	6.23e-06	0.000744548
ENSMUSG00000051113	ENSMUST00000107927	family with sequence similarity 71, member E1 [Source:MGI Symbol;Acc:MGI:1922788]	Fam71e1	-0.750152	1.78309	0.000256302	0.0170841
ENSMUSG00000028174	ENSMUST00000029824	retinal pigment epithelium 65 [Source:MGI Symbol;Acc:MGI:98001]	Rpe65	-0.761846	2.07059	5.64e-05	0.00510169
ENSMUSG00000085667	ENSMUST00000124738	predicted gene 12992 [Source:MGI Symbol;Acc:MGI:3702644]	Gm12992	-0.762636	3.06903	1.53e-05	0.00164503
ENSMUSG00000035683	ENSMUST00000045607	maternal embryonic leucine zipper kinase [Source:MGI Symbol;Acc:MGI:106924]	Melk	-0.766158	0.853453	0.000444944	0.0265957
ENSMUSG00000085586	ENSMUST00000134427	predicted gene 11613 [Source:MGI Symbol;Acc:MGI:3651819]	Gm11613	-0.769178	2.82479	1.87e-05	0.00195592
ENSMUSG00000052616	ENSMUST00000064576	coiled-coil domain containing 79 [Source:MGI Symbol;Acc:MGI:2443187]	Ccdc79	-0.77723	0.864645	0.00086405	0.045587
ENSMUSG00000031344	ENSMUST00000033711	gamma-aminobutyric acid (GABA) A receptor, subunit theta [Source:MGI Symbol;Acc:MGI:1888498]	Gabrq	-0.778045	2.71567	1.56e-05	0.00165632
ENSMUSG00000055494	ENSMUST00000144818	predicted gene 14168 [Source:MGI Symbol;Acc:MGI:3651463]	Gm14168	-0.785147	1.48349	0.00021054	0.0145156
ENSMUSG00000053070	ENSMUST00000065291	RIKEN cDNA 9230110C19 gene [Source:MGI Symbol;Acc:MGI:3045346]	9230110C19Rik	-0.78886	3.00713	7.59e-06	0.000878887
ENSMUSG00000095134	ENSMUST00000167967	predicted gene, 21857 [Source:MGI Symbol;Acc:MGI:5434021]	Gm21857	-0.79669	-0.30855	0.000883594	0.046454
ENSMUSG00000026639	ENSMUST00000016315	laminin, beta 3 [Source:MGI Symbol;Acc:MGI:99915]	Lamb3	-0.797261	1.65791	8.44e-05	0.00694693
ENSMUSG00000025934	ENSMUST00000027067	glutathione S-transferase, alpha 3 [Source:MGI Symbol;Acc:MGI:95856]	Gsta3	-0.815519	0.995441	0.000239001	0.0161471
ENSMUSG00000032988	ENSMUST00000039752	solute carrier family 16 (monocarboxylic acid transporters), member 8 [Source:MGI Symbol;Acc:MGI:1929519]	Slc16a8	-0.81933	0.304897	0.000512634	0.0297826
ENSMUSG00000097684	ENSMUST00000181076	predicted gene, 26645 [Source:MGI Symbol;Acc:MGI:5477139]	Gm26645	-0.831962	2.42822	4.92e-06	0.000617897
ENSMUSG00000057137	ENSMUST00000074949	transmembrane protein 140 [Source:MGI Symbol;Acc:MGI:1915737]	Tmem140	-0.832602	0.558011	0.000495129	0.028878
ENSMUSG00000089997	ENSMUST00000162547	Riken cDNA 1810020O05 gene [Source:MGI Symbol;Acc:MGI:3586838]	1810020O05Rik	-0.837121	0.261323	0.000544186	0.031251
ENSMUSG00000042607	ENSMUST00000043294	ankyrin repeat and SOCS box-containing 4 [Source:MGI Symbol;Acc:MGI:1929751]	Asb4	-0.841818	1.29865	0.000112283	0.00887037
ENSMUSG00000022996	ENSMUST00000023732	wingless related MMTV integration site 10b [Source:MGI Symbol;Acc:MGI:108061]	Wnt10b	-0.843796	0.97673	0.000196322	0.0138268
ENSMUSG00000002324	ENSMUST00000002395	REC8 homolog (yeast) [Source:MGI Symbol;Acc:MGI:1929645]	Rec8	-0.847239	2.34416	4.85e-06	0.000613378
ENSMUSG00000020389	ENSMUST00000063303	cyclin-dependent kinase-like 3 [Source:MGI Symbol;Acc:MGI:2388268]	Cdkl3	-0.853819	4.17407	4.93e-07	8.36e-05
ENSMUSG00000006587	NA	NA	NA	-0.856233	0.244456	0.000442379	0.0265957
ENSMUSG00000062470	ENSMUST00000054947	RIKEN cDNA 5730577I03 gene [Source:MGI Symbol;Acc:MGI:1913912]	5730577I03Rik	-0.858441	1.59622	2.66e-05	0.00258532
ENSMUSG00000097268	ENSMUST00000181885	predicted gene, 26805 [Source:MGI Symbol;Acc:MGI:5477299]	Gm26805	-0.867661	1.78512	7.89e-06	0.000906232
ENSMUSG00000045467	ENSMUST00000058266	tubulin tyrosine ligase-like family, member 13 [Source:MGI Symbol;Acc:MGI:1920845]	Ttll13	-0.869904	0.617092	0.00020666	0.0143518
ENSMUSG00000026961	ENSMUST00000028337	leucine rich repeat containing 26 [Source:MGI Symbol;Acc:MGI:2385129]	Lrrc26	-0.872366	0.351214	0.00026293	0.0174481
ENSMUSG00000078490	ENSMUST00000105619	RIKEN cDNA C030017K20 gene [Source:MGI Symbol;Acc:MGI:2686516]	C030017K20Rik	-0.872832	2.6786	1.37e-06	0.000208905
ENSMUSG00000058488	ENSMUST00000078856	klotho [Source:MGI Symbol;Acc:MGI:1101771]	Kl	-0.87606	3.31291	4.93e-07	8.36e-05
ENSMUSG00000075425	ENSMUST00000113808	predicted gene 13547 [Source:MGI Symbol;Acc:MGI:3650473]	Gm13547	-0.880419	0.691747	0.000309072	0.019744
ENSMUSG00000056972	ENSMUST00000080403	melanoma antigen, family L, 2 [Source:MGI Symbol;Acc:MGI:1351648]	Magel2	-0.881062	2.67086	2.5e-06	0.000345434
ENSMUSG00000021032	ENSMUST00000021420	neuroglobin [Source:MGI Symbol;Acc:MGI:2151886]	Ngb	-0.884124	2.45908	2.59e-06	0.000355365
ENSMUSG00000074141	ENSMUST00000033015	interleukin 4 induced 1 [Source:MGI Symbol;Acc:MGI:109552]	Il4i1	-0.890357	1.96732	5.28e-06	0.000656911
ENSMUSG00000049608	ENSMUST00000086975	G protein-coupled receptor 55 [Source:MGI Symbol;Acc:MGI:2685064]	Gpr55	-0.891675	1.74573	5.69e-06	0.000690393
ENSMUSG00000032572	ENSMUST00000121963	collagen, type VI, alpha 4 [Source:MGI Symbol;Acc:MGI:1915803]	Col6a4	-0.896713	3.49244	1.42e-07	2.86e-05
ENSMUSG00000092035	ENSMUST00000166678	paternally expressed 10 [Source:MGI Symbol;Acc:MGI:2157785]	Peg10	-0.896811	6.06474	4.62e-08	1.07e-05
ENSMUSG00000082776	ENSMUST00000118127	predicted gene 7061 [Source:MGI Symbol;Acc:MGI:3648315]	Gm7061	-0.90955	0.769636	5.79e-05	0.00520753
ENSMUSG00000078160	ENSMUST00000104964	predicted gene 16503 [Source:MGI Symbol;Acc:MGI:3642127]	Gm16503	-0.926075	0.678083	0.00013109	0.0100892
ENSMUSG00000036198	ENSMUST00000042444	Rho GTPase activating protein 36 [Source:MGI Symbol;Acc:MGI:1922654]	Arhgap36	-0.934686	1.97836	1.86e-06	0.000267658
ENSMUSG00000021647	ENSMUST00000022150	CART prepropeptide [Source:MGI Symbol;Acc:MGI:1351330]	Cartpt	-0.936431	1.77801	1.14e-06	0.00017929
ENSMUSG00000078920	ENSMUST00000046704	interferon gamma inducible protein 47 [Source:MGI Symbol;Acc:MGI:99448]	Ifi47	-0.937305	-0.158904	0.000588524	0.0332697
ENSMUSG00000033177	ENSMUST00000036617	transmembrane serine protease 7 [Source:MGI Symbol;Acc:MGI:2686594]	Tmprss7	-0.94027	0.441044	0.000137049	0.0103707
ENSMUSG00000054206	ENSMUST00000020549	granzyme M (lymphocyte met-ase 1) [Source:MGI Symbol;Acc:MGI:99549]	Gzmm	-0.957035	0.874951	1.77e-05	0.0018587
ENSMUSG00000054667	ENSMUST00000067841	insulin receptor substrate 4 [Source:MGI Symbol;Acc:MGI:1338009]	Irs4	-0.958517	2.36997	2.35e-07	4.44e-05
ENSMUSG00000057836	ENSMUST00000074619	X-linked lymphocyte-regulated 3A [Source:MGI Symbol;Acc:MGI:109506]	Xlr3a	-0.958597	-0.0481131	0.000305534	0.0196635
ENSMUSG00000054901	ENSMUST00000068175	Rho guanine nucleotide exchange factor (GEF) 33 [Source:MGI Symbol;Acc:MGI:2685787]	Arhgef33	-0.966395	1.31071	9.11e-06	0.00102289
ENSMUSG00000079173	ENSMUST00000117564	zonadhesin [Source:MGI Symbol;Acc:MGI:106656]	Zan	-0.974478	0.0391228	0.0009388	0.0485025
ENSMUSG00000053964	ENSMUST00000066723	lectin, galactose binding, soluble 4 [Source:MGI Symbol;Acc:MGI:107536]	Lgals4	-0.982431	2.10146	3.47e-07	6.31e-05
ENSMUSG00000034427	ENSMUST00000040703	myosin XVB [Source:MGI Symbol;Acc:MGI:2685534]	Myo15b	-0.990437	1.20622	1.85e-06	0.000267658
ENSMUSG00000037708	ENSMUST00000095132	cDNA sequence BC061194 [Source:MGI Symbol;Acc:MGI:3040687]	BC061194	-1.00181	1.3343	4.75e-06	0.000605654
ENSMUSG00000074796	ENSMUST00000099362	solute carrier family 4, sodium bicarbonate transporter-like, member 11 [Source:MGI Symbol;Acc:MGI:2138987]	Slc4a11	-1.0043	3.25273	3.76e-09	1.12e-06
ENSMUSG00000016942	ENSMUST00000017086	transmembrane serine protease 6 [Source:MGI Symbol;Acc:MGI:1919003]	Tmprss6	-1.00866	1.25529	3.88e-07	6.98e-05
ENSMUSG00000085054	ENSMUST00000129740	predicted gene 15834 [Source:MGI Symbol;Acc:MGI:3802168]	Gm15834	-1.01745	0.284393	6.38e-05	0.00560713
ENSMUSG00000032511	ENSMUST00000065196	sodium channel, voltage-gated, type V, alpha [Source:MGI Symbol;Acc:MGI:98251]	Scn5a	-1.02663	3.42201	6.9e-09	1.94e-06
ENSMUSG00000026579	ENSMUST00000086040	coagulation factor V [Source:MGI Symbol;Acc:MGI:88382]	F5	-1.02981	2.11462	7.22e-08	1.6e-05
ENSMUSG00000073125	ENSMUST00000101486	X-linked lymphocyte-regulated 3B [Source:MGI Symbol;Acc:MGI:109505]	Xlr3b	-1.04103	0.100321	7.22e-05	0.0061592
ENSMUSG00000046991	ENSMUST00000170386	WD repeat domain 27 [Source:MGI Symbol;Acc:MGI:1918932]	Wdr27	-1.06406	1.53708	1.39e-06	0.00020996
ENSMUSG00000037279	ENSMUST00000037423	ovo-like 2 (Drosophila) [Source:MGI Symbol;Acc:MGI:1338039]	Ovol2	-1.07374	0.346326	2.45e-05	0.00244144
ENSMUSG00000087182	ENSMUST00000137796	predicted gene 13334 [Source:MGI Symbol;Acc:MGI:3757726]	Gm13334	-1.07936	0.0695651	0.000163558	0.0120525
ENSMUSG00000020123	ENSMUST00000020323	arginine vasopressin receptor 1A [Source:MGI Symbol;Acc:MGI:1859216]	Avpr1a	-1.09388	-0.455115	0.000677316	0.0369088
ENSMUSG00000025498	ENSMUST00000026571	interferon regulatory factor 7 [Source:MGI Symbol;Acc:MGI:1859212]	Irf7	-1.09698	1.33162	2.77e-07	5.11e-05
ENSMUSG00000028392	ENSMUST00000030088	B-box and SPRY domain containing [Source:MGI Symbol;Acc:MGI:2177191]	Bspry	-1.11648	0.0817613	1.54e-05	0.00164503
ENSMUSG00000026051	ENSMUST00000027217	RIKEN cDNA 1500015O10 gene [Source:MGI Symbol;Acc:MGI:1926146]	1500015O10Rik	-1.11661	1.1262	5.16e-07	8.57e-05
ENSMUSG00000023964	ENSMUST00000075644	calcitonin receptor [Source:MGI Symbol;Acc:MGI:101950]	Calcr	-1.14825	0.806768	4.86e-07	8.36e-05
ENSMUSG00000040856	ENSMUST00000056110	delta-like 1 homolog (Drosophila) [Source:MGI Symbol;Acc:MGI:94900]	Dlk1	-1.17858	4.74314	2.34e-12	1.29e-09
ENSMUSG00000019890	ENSMUST00000020040	neurotensin [Source:MGI Symbol;Acc:MGI:1328351]	Nts	-1.18395	3.37478	1.99e-11	9.3e-09
ENSMUSG00000001827	ENSMUST00000001882	folate receptor 1 (adult) [Source:MGI Symbol;Acc:MGI:95568]	Folr1	-1.1948	0.623445	7.05e-07	0.000115594
ENSMUSG00000043085	ENSMUST00000053263	transmembrane protein 82 [Source:MGI Symbol;Acc:MGI:2384869]	Tmem82	-1.1969	0.28909	3.48e-06	0.000464261
ENSMUSG00000035551	ENSMUST00000044297	insulin-like growth factor binding protein-like 1 [Source:MGI Symbol;Acc:MGI:1933198]	Igfbpl1	-1.20378	0.813517	2.22e-06	0.00031236
ENSMUSG00000087075	ENSMUST00000150384	RIKEN cDNA A230065H16 gene [Source:MGI Symbol;Acc:MGI:2685744]	A230065H16Rik	-1.20976	0.227306	2.38e-05	0.00239991
ENSMUSG00000043243	ENSMUST00000124485	family with sequence similarity 129, member C [Source:MGI Symbol;Acc:MGI:3686743]	Fam129c	-1.24166	2.02342	1.03e-10	4.03e-08
ENSMUSG00000036169	ENSMUST00000041407	sclerostin domain containing 1 [Source:MGI Symbol;Acc:MGI:1913292]	Sostdc1	-1.26264	0.907947	9.1e-08	1.91e-05
ENSMUSG00000084349	ENSMUST00000120557	ribosomal protein L3, pseudogene 1 [Source:MGI Symbol;Acc:MGI:3644217]	Rpl3-ps1	-1.27003	0.881875	6.29e-11	2.54e-08
ENSMUSG00000028813	ENSMUST00000030614	cDNA sequence CK137956 [Source:MGI Symbol;Acc:MGI:3616080]	CK137956	-1.28286	0.0760603	1.18e-05	0.00129189
ENSMUSG00000009145	ENSMUST00000077502	DEAQ RNA-dependent ATPase [Source:MGI Symbol;Acc:MGI:2136388]	Dqx1	-1.29425	0.616017	2.23e-07	4.27e-05
ENSMUSG00000034739	ENSMUST00000034654	membrane-type frizzled-related protein [Source:MGI Symbol;Acc:MGI:2385957]	Mfrp	-1.30675	1.31389	1.32e-09	4.29e-07
ENSMUSG00000085272	ENSMUST00000133272	predicted gene 1078 [Source:MGI Symbol;Acc:MGI:2685924]	Gm1078	-1.36807	1.44944	4.76e-11	1.97e-08
ENSMUSG00000031766	ENSMUST00000034218	solute carrier family 12, member 3 [Source:MGI Symbol;Acc:MGI:108114]	Slc12a3	-1.45816	-0.341242	6.86e-06	0.000813492
ENSMUSG00000048108	ENSMUST00000056623	transmembrane protein 72 [Source:MGI Symbol;Acc:MGI:2442707]	Tmem72	-1.51655	0.397382	5.02e-10	1.74e-07
ENSMUSG00000072902	ENSMUST00000101162	predicted gene 10435 [Source:MGI Symbol;Acc:MGI:3642820]	Gm10435	-1.52416	0.113665	2.81e-08	6.81e-06
ENSMUSG00000073460	ENSMUST00000163394	poly(A)-specific ribonuclease (PARN)-like domain containing 1 [Source:MGI Symbol;Acc:MGI:2685159]	Pnldc1	-1.60785	1.00044	3.42e-12	1.82e-09
ENSMUSG00000061808	ENSMUST00000075312	transthyretin [Source:MGI Symbol;Acc:MGI:98865]	Ttr	-1.87295	6.58144	6.2e-29	1.85e-25
ENSMUSG00000073739	ENSMUST00000097827	predicted gene 16287 [Source:MGI Symbol;Acc:MGI:3650322]	Gm16287	-2.03036	0.785038	1.38e-17	1.47e-14
ENSMUSG00000035383	ENSMUST00000048621	pro-melanin-concentrating hormone [Source:MGI Symbol;Acc:MGI:97629]	Pmch	-2.08124	0.457991	6.89e-16	6.43e-13
ENSMUSG00000079466	ENSMUST00000113470	PR domain containing 12 [Source:MGI Symbol;Acc:MGI:2685844]	Prdm12	-2.32425	-0.300379	9.89e-08	2.02e-05
