# Supplementary material for: Effects of Pin1 Loss in HdhQ111 Knock-in Mice
Source: Front Cell Neurosci. 2016 May 2;10:110. doi: 10.3389/fncel.2016.00110 (PMC4852193; doi:10.3389/fncel.2016.00110)
Supplement: Supplementary Table T2 — Comparison of differentially expressed gene lists. By comparing the gene lists in Table T1 we obtained seven new list of genes. The column “n=29 Overlaps” contains the genes that are common among the three gene lists of Table T1. The column “n=85 Overlaps” contains the genes that are common between HdhQ111 vs. HdhQ7 (Pin1WT) and Pin1WT vs. Pin1KO (HdhQ7) lists. The column “n=35 Overlaps” contains the genes that are common between HdhQ111 vs. HdhQ7 (Pin1WT) and Pin1WT vs. Pin1KO (HdhQ111) lists. The column “n=33 Overlaps” contains the genes that are common between Pin1WT vs. Pin1KO (HdhQ111) and Pin1WT vs. Pin1KO (HdhQ7). The column “n=472 Specific” contains the genes that are specific for mHtt. The column “n=48 Specific” contains the genes that are specific for loss of Pin1 in a mHtt background. The column “n=66 Specific” contains the genes that are specific for loss of Pin1 in a wild-type Htt background. [file Table_2.xlsx]

## Sheet: Sheet1
n=29 Overlaps		n=85 Overlaps		n=35 Overlaps		n=33 Overlaps		n=472 Specific		n=48 Specific		n=66 Specific
Ttr		Prdm12		Il12rb1		Pin1		Gm21887		Gm765		2610206C17Rik
Sostdc1		Igfbpl1		Piezo2		Pmch		Wt1		ENSMUST00000184346		4931415C17Rik
Mfrp		Col6a4		Atf3		Olfm2		Onecut1		Tcap		A230065H16Rik
1500015O10Rik		Cartpt		ENSMUST00000184437		Rps4y2		Gm5067		Slc13a4		Acta2
Folr1		Tnc		Igsf1		Kl		4933436C20Rik		Igfn1		Aldh1a2
Tmem72		Hbb-bt		Vwa5b1		Dsp		Abhd1		Itgax		Asb4
F5		Slitrk6		Gck		Gm15328		Gm2420		Adam33		Avpr1a
Gabrq		Nmbr		AI849053		5730577I03Rik		1500035N22Rik		Rbm47		Baiap3
C030017K20Rik		Hba-a2		2310042D19Rik		Gm11613		1110002J07Rik		D630036G22Rik		BC061194
Bhlhe22		Vav3		Gpx3		Rec8		Slc45a3		Col8a1		Ccdc79
Myoc		Tnxb		Pcbd1		Cdkl3		Cdca2		Zbtb16		Cd36
Smoc2		Chrnb4		Gabre		Gpr101		Tcfl5		Angptl4		Cdhr4
Prdm8		Prokr2		Clec18a		Gm26805		Kifc1		Abca4		Cldn19
Pomc		Tanc1		Chrna2		Arhgef33		BC046251		Emx1		Dnah12
Fzd10		Prox1		Npsr1		9230110C19Rik		2700038G22Rik		Wfikkn2		Dqx1
Ntng1		Zic5		Piwil2		Dlk1		Gm26945		Ctla2b		Emp1
9530056K15Rik		Prrg4		Zic4		Wnt10b		Acy3		Ntn5		Fam71e1
Shox2		Rnf182		Clec12a		Ngb		H60b		Col24a1		Gm10435
Calb2		Thsd4		Ankrd53		Wdr27		Eomes		Serpinb8		Gm12992
Tnnt1		Snx31		Mc3r		CK137956		Sfmbt2		A2m		Gm13334
C1ql2		Chst8		Frem3		Pnldc1		Pld6		Pon3		Gm13547
Wnt9b		Nkd2		Kcnj5		Gzmm		C78197		Hist1h2be		Gm14168
Slc17a6		Galnt3		Adm		1810020O05Rik		Ifnlr1		Gm15564		Gm15834
Tcf7l2		Pde11a		Agt		Irs4		Cldn14		Hkdc1		Gm16503
Prl		C1ql3		Tmem26		Bspry		Wdfy1		Rxfp1		Gm26645
Gbx2		Dcn		Gal		Lgals4		2210404O07Rik		Pmaip1		Gm7061
Lhx9		Fbln1		Tac2		Arhgap36		Tmprss5		Obscn		Gpr55
Avp		Cbln1		Mab21l1		Fam129c		Tpx2		Mttp		Gsta3
Gh		Cabp7		Atp2a1		Calcr		Nxph4		Gldn		Hba-a1
		Alas2		Sec14l3		Slc12a3		Cxcl5		Gbx1		Hbb-bs
		Lef1		Slco2a1		Ttll13		Gm7120		Dok3		Homer3
		Grm2		Abhd12b		Gm1078		4930513N10Rik		Ddx4		Ifi47
		Gm15721		S100a8		Gm16287		Col2a1		Sfrp2		Il4i1
		Nrn1		Retnlg				Tnnt2		C130036L24Rik		Irf7
		Syt15		Lcn2				Gkn3		4930481A15Rik		Irx3
		Epn3						Flnc		AW551984		Lamb3
		Plekhg1						Col17a1		Noxred1		Lrrc26
		Zic2						Nnt		E030010N08Rik		Lum
		3110047P20Rik						BC067074		C030005K06Rik		M5C1000I18Rik
		Irx1						Atp10b		Mroh5		Magel2
		Ano5						Enpp6		Trim72		Melk
		Adra2b						Itk		Wnt1		Myo15b
		Rasl11a						Ankdd1a		Bcl6b		NA
		Amigo2						A830036E02Rik		Cngb1		Nes
		Itga4						Shisa3		Fcrlb		Nts
		Zap70						Ada		Stoml3		Olfml2b
		Igkc						Erdr1		Cyp2a5		Ovol2
		Bdnf						Chdh		Omp		Pcdh20
		Ptpn3						Kazald1				Peg10
		Arsj						Fam196b				Popdc3
		Adra1d						Ccl28				Prlr
		Grid2ip						Col6a3				Rnf17
		Mrvi1						Spc24				Rpe65
		Fibcd1						Il17rb				Scn5a
		Neurod1						Ppap2c				Slc16a8
		Ccdc109b						Chp2				Tekt4
		Htr5b						Ect2				Tma16
		Ramp3						Tagap				Tmem140
		Endou						Cilp2				Tmem212
		Il16						Eda2r				Tmem82
		Slc26a4						Serpine1				Tmprss7
		Trpm6						Nfya				Usp43
		Tspan18						Has1				Vangl1
		Igha						N4bp2				Xlr3a
		Rgs16						Gm20628				Xlr3b
		Shisa6						Cdkn1c				Zan
		Chrna3						Rdh12
		Irx2						Cyr61
		Crb1						Zfp488
		Adamts14						Chtf18
		Mctp2						Syde2
		Prkcd						6430550D23Rik
		Tmprss6						Gm21967
		Edaradd						Tmc3
		Grp						Cdc20
		S100a9						Aspdh
		Vipr2						Lck
		Slc4a11						Klhl1
		Cldn26						Recql4
		Gpr151						H2-Q6
		Gm21857						Vill
		Pou4f1						Col14a1
		Rpl3-ps1						Pcdhb2
		Nhlh2						Klhl14
		Chrnb3						Gm26917
								Arl5c
								Col9a3
								Myh3
								Mob3b
								Onecut2
								Ltk
								Ccdc87
								Emx2os
								Tcp11l1
								Gm16278
								Sgk2
								Sspo
								Krt20
								Pcdh11x
								Cenpe
								Pisd-ps1
								Cchcr1
								Tet2
								Htr1b
								Cpne2
								Plch2
								Kcnj3
								Hlf
								Cdh9
								Crhbp
								Drd1a
								S100a10
								Btbd3
								Cecr2
								1700001O22Rik
								Lcat
								Plch1
								Nefh
								Syt13
								Gm13629
								Grhl1
								Myom1
								Bok
								Pim1
								Asb2
								Ddn
								Gjb2
								Rspo3
								Gpc4
								Plcxd3
								Pkd2l1
								Rreb1
								Dab2
								Gjc1
								Krt222
								Frzb
								Pnoc
								Kitl
								Serpinb9
								Cd38
								Necab1
								Sema5a
								Cited4
								Fam111a
								B3galt2
								Nptx2
								4930447C04Rik
								Crym
								2810002D19Rik
								Tek
								Plekhd1
								E230016M11Rik
								Zfp941
								Cpne6
								Ctla2a
								Tpm2
								Stab2
								Pycr1
								BC048546
								Nt5dc3
								Itga5
								D830044I16Rik
								Scube1
								Ildr2
								Elavl4
								Ranbp3l
								Kcns3
								Adam12
								Napepld
								Plekho2
								Pcp4
								Zbtb18
								C5ar1
								Cd55
								Tgfb2
								Myh7b
								Ccdc155
								Ackr2
								Jag1
								Angpt2
								St8sia2
								Kcnj6
								Lrrc10b
								Kcnip1
								Inpp4b
								Zdhhc22
								Pdgfd
								Fam198b
								Homer1
								Trim59
								Ptgds
								Btbd11
								Fam19a2
								Dusp4
								Igf1
								Sox9
								Atoh8
								Adamts19
								Slc22a6
								Anxa2
								Slc7a3
								Nnat
								Rgs4
								Wbscr17
								Pkn3
								Cthrc1
								5430416O09Rik
								Ppp4r4
								Acvrl1
								Wnt4
								Slco1a4
								Psg16
								Gm15624
								Cyp1b1
								Adcy8
								Lhfp
								Syt10
								Kcng4
								Icam2
								Lyz2
								Cckar
								Ppm1e
								Gm23600
								Adcy4
								Cck
								Zfp423
								Fam163a
								Rora
								AU021092
								Deptor
								Fbxo40
								A230009B12Rik
								Galnt9
								Ankrd35
								Fgf10
								H2-Aa
								Nrp2
								Rspo1
								BC028528
								Amotl1
								Glp2r
								Pkib
								Mreg
								Lmo1
								Gpr123
								Arpp21
								Cd83
								Lrrtm1
								Ly6c1
								Hcn4
								Ptprv
								Vrk1
								Adora2a
								Micalcl
								Iqgap2
								Tshz2
								B3gnt3
								Ptch2
								Rasd1
								Nlrc3
								Sigirr
								Fam183b
								Ptgs2
								Adra1b
								Car4
								Neto2
								Col20a1
								H2-Ab1
								Rgs14
								Csf2rb
								Cntnap3
								Scn7a
								Plin4
								Traip
								Npr3
								Arpp19
								Podxl
								Ier3
								F2r
								Nell1
								Myo1g
								Cda
								Vwc2
								BC049352
								Prkg2
								Atp6v1c2
								Pdp1
								Vwf
								Tagln
								Ccdc136
								Pter
								Mcf2
								Cldn5
								Sertm1
								Pglyrp1
								Igj
								Drd5
								Pde10a
								Tex15
								Hrk
								Medag
								Itga8
								Aim1
								Impg1
								Ccno
								Tmem132c
								Trh
								Ret
								Chrna4
								Camk1g
								Alx4
								Nup35
								Rnf152
								Ifitm2
								Pln
								Gbp4
								Ahnak2
								Lgr6
								Nptxr
								Tnfrsf8
								Tspan11
								Mgp
								Vwc2l
								4930578C19Rik
								Gpr139
								Shisa2
								2810011L19Rik
								Htr4
								1810041L15Rik
								Atp2c2
								Npr1
								Abcc12
								Car12
								Plcb4
								F13a1
								Syt17
								Dusp14
								Pirb
								Mustn1
								Chrm5
								Ccbe1
								Nrp1
								A830012C17Rik
								Kcnmb2
								Cxcl12
								Cpne9
								Myo5c
								5930412G12Rik
								Cnr1
								Ptpn7
								Ch25h
								Gpr4
								Ecscr
								Serpinb6b
								Gm9754
								Csf2rb2
								Rassf9
								Kcnc2
								Itih3
								5033430I15Rik
								Fbxw15
								Gm2990
								Ngf
								Cdcp1
								Ppic
								Il2rb
								Nrip3
								Neurod6
								Inadl
								Htr7
								F630040K05Rik
								Kcng2
								Vash2
								Inhba
								Upb1
								Serpinb1b
								Stc1
								Ly6a
								Cd59a
								9330111N05Rik
								Avil
								Fbln5
								Anxa1
								Gm694
								Arhgef39
								Mmp9
								Cbln4
								Vil1
								Slc38a5
								Clec2d
								Scube2
								Kdr
								Ppp1r3a
								Clec14a
								Nlrp10
								Adamts15
								Zic1
								Nr2f2
								Trhr
								Fam83d
								Gm9946
								Scn4b
								Etnppl
								Hp
								Npy2r
								5830416P10Rik
								Gpat2
								2410018L13Rik
								Abi3bp
								Gm10706
								Cybb
								Rab37
								Crh
								Ror1
								Gm11190
								Cbln2
								Vwa7
								Clspn
								Il2rg
								Fst
								Zmat4
								Lrg1
								Egr2
								Ifitm1
								Sptssb
								Penk
								Fam19a1
								Rgs9bp
								Icam1
								Synpo2
								Prg4
								Tnfsf10
								Glra1
								Syt9
								A530053G22Rik
								Qrfpr
								Ryr1
								Dusp27
								2610035F20Rik
								Steap4
								Plekhg4
								ENSMUST00000184229
								Adcyap1
								Rxfp3
								Dgat2l6
								BC035947
								Vdr
								Spink8
								Sec14l4
								Fgf3
								Epyc
								2010001M06Rik
								Odf4
								Fam19a4
								Rtp1
								Dio3
								Ltf
								G530011O06Rik
								Ccr2
								Mas1
								Mafa
								Bst1
								Ddit4l
								ENSMUSG00000034796
								Ngp
								Nkx3-1
								Mmp8
								Phex
								Wnt8b
								Mid1
								Gpx6
								Oxt
