# Supplementary material for: Effects of Pin1 Loss in HdhQ111 Knock-in Mice
Source: Front Cell Neurosci. 2016 May 2;10:110. doi: 10.3389/fncel.2016.00110 (PMC4852193; doi:10.3389/fncel.2016.00110)
Supplement: Supplementary Table T4 — Comparison of functional analysis lists. By comparing the functional analysis lists in Table T3 we obtained seven new lists: 1) “n=75 Overlaps” contains 75 GO terms that are common among the three lists of Table T3; 2) “n=135 Overlaps” contains 135 GO terms that are common between HdhQ111 vs. HdhQ7 (Pin1WT) and Pin1WT vs. Pin1KO (HdhQ7) lists; 3) “n=81 Overlaps” contains 135 GO terms that are common between HdhQ111 vs. HdhQ7 (Pin1WT) and Pin1WT vs. Pin1KO (HdhQ111) lists; 4) “n=3 Overlaps” contains 3 GO terms that are common between Pin1WT vs. Pin1KO (HdhQ111) and Pin1WT vs. Pin1KO (HdhQ7); 5) “n=1202 Specific” contains contains 1202 GO terms specific for HdhQ111 vs. HdhQ7 (Pin1WT); 6) “n=35 Specific” contains 35 GO terms specific for Pin1WT vs. Pin1KO (HdhQ111); 7) “n=29 Specific” contains 29 GO terms specific for Pin1WT vs. Pin1KO (HdhQ7). [file Table_4.xlsx]

## Sheet: n=75 Overlaps
Pin1WT vs Pin1KO (HdhQ111)									HdhQ111 vs HdhQ7 (Pin1WT)								Pin1WT vs Pin1KO (HdhQ7)
ID	Description.x	GeneRatio.x	BgRatio.x	pvalue.x	p.adjust.x	qvalue.x	geneID.x	Count.x	Description.y	GeneRatio.y	BgRatio.y	pvalue.y	p.adjust.y	qvalue.y	geneID.y	Count.y	Description	GeneRatio	BgRatio	pvalue	p.adjust	qvalue	geneID	Count
GO:0005615	extracellular space	31/130	1268/21248	2125.22	569560	514528	Pmch/Adm/Agt/Avp/Ctla2b/Dlk1/F5/Gal/Gh/Gpx3/Kl/Lcn2/Lgals4/Myoc/Pomc/S100a8/Sfrp2/Serpinb8/Ttr/Wnt1/Wnt10b/Wnt9b/A2m/Gldn/Retnlg/Pon3/Hist1h2be/Frem3/Angptl4/Sostdc1/1500015O10Rik	31	extracellular space	92/576	1268/21248	0.000326066	0.074343	0.0609228	Hbb-bt/Hba-a2/Ada/Adcyap1/Adm/Angpt2/Agt/Avp/Bdnf/Anxa2/Cbln2/Cck/Col14a1/Col2a1/Col6a3/Crh/Crhbp/Ctla2a/Dcn/F5/Fbln1/Fgf10/Gal/Gh/Gpx3/Hp/Icam1/Igf1/Jchain/Il16/Inhba/Lcat/Lcn2/Anxa1/Ltf/Lyz2/Kitl/Mgp/Mmp8/Mmp9/Myoc/Ngf/Ngp/Nrp1/Oxt/Serpine1/Pomc/Ptgds/Rspo1/S100a8/S100a9/Cxcl5/Cxcl12/Frzb/Serpinb6b/Serpinb9/Stc1/Cpne9/Tgfb2/Tnc/Pglyrp1/Tnfsf10/Ttr/Wnt9b/Wnt4/Wnt8b/Grp/Cbln4/BC048546/Fbln5/Retnl…	92	extracellular space	31/189	1268/21248	2.76794e+07	4.08271e+09	3.4235e+09	Hbb-bs/Hbb-bt/Hba-a2/Pmch/Acta2/Avp/Bdnf/Cd36/Dcn/Dlk1/F5/Fbln1/Gh/Hba-a1/Il16/Kl/Lgals4/Lum/Myoc/Pomc/S100a9/Tnc/Ttr/Wnt10b/Wnt9b/Grp/Cartpt/Sostdc1/Tmprss6/1500015O10Rik/Tnxb	31
GO:0005179	hormone activity	9/128	120/21248	4.68431e+06	2.21568e+09	2.00685e+09	Pmch/Adm/Agt/Avp/Gal/Gh/Pomc/Prl/Ttr	9	hormone activity	19/554	120/21248	30184.4	7.60609e+06	6.53093e+06	Adcyap1/Adm/Agt/Avp/Cck/Crh/Gal/Gh/Igf1/Inhba/Oxt/Pomc/Prl/Stc1/Trh/Ttr/Grp/Sspo/Cartpt	19	hormone activity	9/185	120/21248	1.07854e+08	0.000595353270419699	0.000531322140649159	Pmch/Avp/Gh/Pomc/Prl/Ttr/Grp/Cartpt/Nts	9
GO:0030154	cell differentiation	44/130	3545/21248	1.36019e+08	0.00279280113069436	0.00215258499443598	Dsp/Adm/Agt/Atf3/Calcr/Dlk1/Emx1/Folr1/Gal/Gbx2/Gh/Myoc/Omp/S100a8/Sfrp2/Shox2/Cdkl3/Tcap/Tcf7l2/Wnt1/Wnt10b/Wnt9b/Gbx1/A2m/Zbtb16/Gldn/Pin1/Olfm2/AW551984/Rbm47/Mfrp/Wfikkn2/Cngb1/Obscn/Rxfp1/Trim72/Rec8/Piwil2/Bhlhe22/Ngb/Sostdc1/Col24a1/Prdm8/Ntng1	44	cell differentiation	164/560	3545/21248	3.98803	618.402	398.938	Ildr2/Micalcl/Kazald1/Cdc20/Mcf2/Syt17/Hba-a2/Chrna3/Acvrl1/Ada/Adcyap1/Adm/Adora2a/Adra2b/Avil/Angpt2/Agt/Alas2/Nr2f2/Atf3/Neurod6/Bdnf/Anxa2/Cbln1/Cck/Cckar/Cd83/Cdkn1c/Ccr2/Cnr1/Col14a1/Col2a1/Cpne6/Ctla2a/Dab2/Drd1/Ect2/Egr2/Eomes/Fbln1/Fgf10/Fgf3/Folr1/Fst/Gal/Gbx2/Gh/Gjc1/H2-Aa/H2-Ab1/Hbb-b1/Hbb-b2/Onecut1/Htr7/Elavl4/Icam1/Igf1/Cyr61/Il2rg/Inhba/Itga4/Itga5/Itk/Jag1/Kdr/Lck/Lef1/Anxa1/Ltf/…	164	cell differentiation	62/188	3545/21248	3.16703e+06	4.7347e+09	3.91878e+09	Ovol2/Dsp/Hba-a2/Chrna3/Adra2b/Alas2/Bdnf/Calcr/Cbln1/Cd36/Dlk1/Fbln1/Folr1/Gbx2/Gh/Hba-a1/Hbb-b1/Hbb-b2/Irx3/Itga4/Lamb3/Lef1/Peg10/Crb1/Edaradd/Myoc/Neurod1/Nhlh2/Pou4f1/Prlr/Prox1/Aldh1a2/Rpe65/S100a9/Shox2/Cdkl3/Tcf7l2/Tnc/Wnt10b/Wnt9b/Xlr3a/Zap70/Gpr55/Zic2/Slitrk6/Pin1/Olfm2/Mfrp/Cartpt/Rnf17/Prdm12/Rec8/Xlr3b/Bhlhe22/Ngb/Zic5/Asb4/Sostdc1/Tanc1/Nrn1/Prdm8/Ntng1	62
GO:0005576	extracellular region	48/130	4124/21248	2.31094e+08	0.000309665648773107	0.000279745087265572	Dsp/Pmch/Adm/Agt/Avp/Col8a1/Ctla2b/Pcbd1/Dlk1/F5/Folr1/Gal/Gh/Gpx3/Kl/Lcn2/Lgals4/Myoc/Pomc/Prl/S100a8/Sfrp2/Slc12a3/Serpinb8/Igsf1/Tac2/Ttr/Wnt1/Wnt10b/Wnt9b/C1ql2/A2m/Gldn/Ntn5/Olfm2/Retnlg/Pon3/Wfikkn2/Hist1h2be/Frem3/Clec18a/Sec14l3/Angptl4/Smoc2/Sostdc1/Col24a1/Vwa5b1/1500015O10Rik	48	extracellular region	191/576	4124/21248	0.181855	20.7315	1.69891	Hbb-bt/Cpne7/Upb1/Kazald1/Mcf2/Hba-a2/H2-Q6/Ada/Adcyap1/Adm/Angpt2/Agt/Steap4/Avp/Bdnf/Bst1/Anxa2/Car4/Cbln1/Cbln2/Cck/Cd38/Inadl/Cldn5/Col14a1/Col17a1/Col2a1/Col6a3/Cpne6/Crh/Crhbp/Crym/Ctla2a/Dab2/Cd55/Dcn/Pcbd1/Epyc/F5/Fbln1/Fgf10/Fgf3/Folr1/Fst/Gal/Galnt3/Gh/Gpc4/Gpx3/Hp/Icam1/Icam2/Igf1/Cyr61/Jchain/Il16/Inhba/Itga4/Itih3/Kdr/Lcat/Lck/Lcn2/Anxa1/Ltf/Lyz2/Kitl/Mgp/Mmp8/Mmp9/Gbp4/Myh3/Myoc/Ngf…	191	extracellular region	59/189	4124/21248	6.92212e+09	0.00173600117488198	0.00145570125280024	Hbb-bs/Hbb-bt/Cpne7/Dsp/Hba-a2/Pmch/Acta2/Avp/Bdnf/Cbln1/Cd36/Dcn/Dlk1/F5/Fbln1/Folr1/Galnt3/Gh/Gsta3/Hba-a1/Il16/Itga4/Kl/Lamb3/Lgals4/Lum/Myoc/Prkcd/Pomc/Endou/Prl/S100a9/Slc12a3/Thsd4/Tnc/Ttr/Wnt10b/Wnt9b/Grp/C1ql2/C1ql3/Lrrc26/Prrg4/Adamts14/Slc26a4/Olfm2/Arsj/Cartpt/Olfml2b/Vav3/Smoc2/Sostdc1/Nts/Col6a4/Tmprss6/Epn3/Igfbpl1/1500015O10Rik/Tnxb	59
GO:0001664	G-protein coupled receptor binding	10/128	252/21248	3.06814e+08	0.000725616045338591	0.000657228731396032	Pmch/Adm/Agt/Avp/Gal/Myoc/Pomc/Wnt1/Wnt10b/Wnt9b	10	G-protein coupled receptor binding	22/554	252/21248	8.44355e+07	7.25442e+07	6.22897e+09	Adcyap1/Adm/Adora2a/Agt/Avp/Crh/Drd1/Gal/Myoc/Oxt/Pomc/Rspo1/Cxcl5/Cxcl12/Wnt9b/Wnt4/Wnt8b/Rtp1/Homer1/Ccl28/Cthrc1/Rspo3	22	G-protein coupled receptor binding	9/185	252/21248	0.000378154985017791	0.0170674450357848	0.0152318159358262	Pmch/Avp/Myoc/Nes/Pomc/Wnt10b/Wnt9b/Homer3/Avpr1a	9
GO:0048468	cell development	29/130	1978/21248	7.04147e+08	0.00406410893364004	0.00313246074350152	Adm/Agt/Emx1/Folr1/Gal/Gbx2/Gh/Myoc/S100a8/Sfrp2/Shox2/Cdkl3/Tcap/Tcf7l2/Wnt10b/Wnt9b/Gbx1/Zbtb16/Gldn/Pin1/Mfrp/Wfikkn2/Cngb1/Rec8/Piwil2/Bhlhe22/Ngb/Prdm8/Ntng1	29	cell development	103/560	1978/21248	1141.88	98236.6	63373.6	Cdc20/Mcf2/Syt17/Hba-a2/Chrna3/Adcyap1/Adm/Adora2a/Adra2b/Avil/Agt/Bdnf/Anxa2/Cck/Cckar/Cdkn1c/Cnr1/Col14a1/Cpne6/Dab2/Drd1/Ect2/Egr2/Eomes/Fbln1/Folr1/Gal/Gbx2/Gh/Gjc1/Hbb-b1/Hbb-b2/Onecut1/Htr7/Elavl4/Icam1/Igf1/Cyr61/Inhba/Itga4/Jag1/Kdr/Lef1/Ltk/Crb1/Kitl/Myoc/Neurod1/Nfya/Ngf/Nrp1/Nrp2/Pcp4/Pou4f1/Prox1/Pld6/Ret/Ryr1/S100a10/S100a8/S100a9/Cxcl5/Cxcl12/Sema5a/Frzb/Shox2/Sox9/Stc1/Cpne9/Tcf7l2…	103	cell development	42/188	1978/21248	6.63393e+06	6.61181e+09	5.47241e+08	Ovol2/Hba-a2/Chrna3/Adra2b/Bdnf/Fbln1/Folr1/Gbx2/Gh/Hba-a1/Hbb-b1/Hbb-b2/Irx3/Itga4/Lef1/Crb1/Myoc/Neurod1/Pou4f1/Prox1/Aldh1a2/Rpe65/S100a9/Shox2/Cdkl3/Tcf7l2/Tnc/Wnt10b/Wnt9b/Xlr3a/Zic2/Slitrk6/Pin1/Mfrp/Rnf17/Rec8/Xlr3b/Bhlhe22/Ngb/Nrn1/Prdm8/Ntng1	42
GO:0048869	cellular developmental process	44/130	3797/21248	8.69508e+08	0.00406410893364004	0.00313246074350152	Dsp/Adm/Agt/Atf3/Calcr/Dlk1/Emx1/Folr1/Gal/Gbx2/Gh/Myoc/Omp/S100a8/Sfrp2/Shox2/Cdkl3/Tcap/Tcf7l2/Wnt1/Wnt10b/Wnt9b/Gbx1/A2m/Zbtb16/Gldn/Pin1/Olfm2/AW551984/Rbm47/Mfrp/Wfikkn2/Cngb1/Obscn/Rxfp1/Trim72/Rec8/Piwil2/Bhlhe22/Ngb/Sostdc1/Col24a1/Prdm8/Ntng1	44	cellular developmental process	166/560	3797/21248	355.485	3487.38	22497.5	Ildr2/Micalcl/Kazald1/Cdc20/Mcf2/Syt17/Hba-a2/Chrna3/Acvrl1/Ada/Adcyap1/Adm/Adora2a/Adra2b/Avil/Angpt2/Agt/Alas2/Nr2f2/Atf3/Neurod6/Bdnf/Anxa2/Cbln1/Cck/Cckar/Cd83/Cdkn1c/Ccr2/Cnr1/Col14a1/Col2a1/Cpne6/Ctla2a/Dab2/Drd1/Ect2/Egr2/Eomes/Fbln1/Fgf10/Fgf3/Folr1/Fst/Gal/Gbx2/Gh/Gjc1/H2-Aa/H2-Ab1/Hbb-b1/Hbb-b2/Onecut1/Htr7/Elavl4/Icam1/Igf1/Cyr61/Il2rg/Inhba/Itga4/Itga5/Itk/Jag1/Kdr/Lck/Lef1/Anxa1/Ltf/…	166	cellular developmental process	63/188	3797/21248	1.69749e+06	0.000126887590832479	0.000105021202621777	Ovol2/Dsp/Hba-a2/Chrna3/Adra2b/Alas2/Bdnf/Calcr/Cbln1/Cd36/Dlk1/Fbln1/Folr1/Gbx2/Gh/Hba-a1/Hbb-b1/Hbb-b2/Irx3/Itga4/Lamb3/Lef1/Peg10/Crb1/Edaradd/Myoc/Nes/Neurod1/Nhlh2/Pou4f1/Prlr/Prox1/Aldh1a2/Rpe65/S100a9/Shox2/Cdkl3/Tcf7l2/Tnc/Wnt10b/Wnt9b/Xlr3a/Zap70/Gpr55/Zic2/Slitrk6/Pin1/Olfm2/Mfrp/Cartpt/Rnf17/Prdm12/Rec8/Xlr3b/Bhlhe22/Ngb/Zic5/Asb4/Sostdc1/Tanc1/Nrn1/Prdm8/Ntng1	63
GO:0048731	system development	45/130	3952/21248	1.03757e+08	0.00406410893364004	0.00313246074350152	Dsp/Adm/Agt/Atf3/Calcr/Col8a1/Dlk1/Emx1/Folr1/Gal/Gbx2/Gh/Kl/Lhx9/Mab21l1/Myoc/Omp/Prl/S100a8/Sfrp2/Shox2/Cdkl3/Tcap/Tcf7l2/Wnt1/Wnt10b/Wnt9b/Gbx1/Zbtb16/Gldn/Pin1/AW551984/Rbm47/Mfrp/Wfikkn2/Cngb1/Rxfp1/Trim72/Rec8/Bhlhe22/Ngb/Sostdc1/Col24a1/Prdm8/Ntng1	45	system development	184/560	3952/21248	0.0224392	10.7865	6.9585	Ildr2/Upb1/Tex15/Amigo2/Cdc20/Mcf2/Syt17/Hba-a2/Chrna3/Acvrl1/Ada/Adcyap1/Adm/Adora2a/Adra1b/Adra2b/Avil/Angpt2/Agt/Alas2/Alx4/Nr2f2/Atf3/Neurod6/Bdnf/C5ar1/Anxa2/Cbln1/Cbln2/Cck/Cckar/Cd59a/Cd83/Cdkn1c/Cldn5/Ccr2/Cnr1/Col14a1/Col2a1/Cpne6/Crh/Ctla2a/Cyp1b1/Dab2/Drd1/Ect2/Egr2/Eomes/Fgf10/Fgf3/Folr1/Fst/Gal/Gbx2/Gh/Gjc1/H2-Aa/H2-Ab1/Hbb-b1/Hbb-b2/Onecut1/Hp/Htr7/Elavl4/Icam1/Igf1/Cyr61/Il2rg/Inhb…	184	system development	63/188	3952/21248	7.29093e+07	0.00031489161065901	0.000260626712430675	Amigo2/Ovol2/Dsp/Hba-a2/Chrna3/Adra2b/Alas2/Bdnf/Calcr/Cbln1/Cd36/Dlk1/Folr1/Gbx2/Gh/Hba-a1/Hbb-b1/Hbb-b2/Irx3/Itga4/Kl/Lef1/Lhx9/Peg10/Crb1/Edaradd/Myoc/Nes/Neurod1/Pou4f1/Prl/Prlr/Prox1/Aldh1a2/Rpe65/S100a9/Scn5a/Shox2/Cdkl3/Tcf7l2/Tnc/Wnt10b/Wnt9b/Zap70/Gpr55/Zic2/Slitrk6/Slc26a4/Pin1/Mfrp/Cartpt/Prdm12/Ramp3/Rec8/Vav3/Bhlhe22/Ngb/Zic5/Asb4/Sostdc1/Nrn1/Prdm8/Ntng1	63
GO:0007275	multicellular organismal development	49/130	4485/21248	1.07597e+09	0.00406410893364004	0.00313246074350152	Dsp/Adm/Agt/Atf3/Calcr/Col8a1/Ddx4/Dlk1/Emx1/Folr1/Gal/Gbx2/Gh/Kl/Lhx9/Mab21l1/Myoc/Omp/Prl/S100a8/Sfrp2/Shox2/Cdkl3/Tcap/Tcf7l2/Wnt1/Wnt10b/Wnt9b/Gbx1/Zbtb16/Gldn/Pin1/AW551984/Rbm47/Mfrp/Wfikkn2/Cngb1/Obscn/Rxfp1/Trim72/Rec8/Piwil2/Bhlhe22/Ngb/Sostdc1/Col24a1/Prdm8/Ntng1/Fzd10	49	multicellular organismal development	204/560	4485/21248	0.00240981	0.165485	1.06757	Ildr2/Micalcl/Upb1/Tex15/Amigo2/Kazald1/Cdc20/Mcf2/Syt17/Hba-a2/Chrna3/Acvrl1/Ada/Adcyap1/Adm/Adora2a/Adra1b/Adra2b/Avil/Angpt2/Agt/Alas2/Alx4/Nr2f2/Atf3/Neurod6/Bdnf/C5ar1/Anxa2/Cbln1/Cbln2/Cck/Cckar/Cd59a/Cd83/Cdkn1c/Cldn5/Ccr2/Cnr1/Col14a1/Col2a1/Cpne6/Crh/Ctla2a/Cyp1b1/Dab2/Drd1/Ect2/Egr2/Eomes/Fgf10/Fgf3/Folr1/Fst/Gal/Gbx2/Gh/Gjc1/H2-Aa/H2-Ab1/Hbb-b1/Hbb-b2/Onecut1/Hp/Htr7/Elavl4/Icam1/Igf1/…	204	multicellular organismal development	68/188	4485/21248	1.35681e+08	0.000405687470502341	0.000335775829308573	Amigo2/Ovol2/Dsp/Hba-a2/Chrna3/Adra2b/Alas2/Bdnf/Calcr/Cbln1/Cd36/Dlk1/Folr1/Gbx2/Gh/Hba-a1/Hbb-b1/Hbb-b2/Irx3/Itga4/Kl/Lef1/Lhx9/Peg10/Crb1/Edaradd/Myoc/Nes/Neurod1/Nhlh2/Pou4f1/Prl/Prlr/Prox1/Aldh1a2/Rpe65/S100a9/Scn5a/Shox2/Cdkl3/Tcf7l2/Tnc/Wnt10b/Wnt9b/Zap70/Gpr55/Zic2/Vangl1/Slitrk6/Slc26a4/Pin1/Mctp2/Mfrp/Cartpt/Rnf17/Prdm12/Ramp3/Rec8/Vav3/Bhlhe22/Ngb/Zic5/Asb4/Sostdc1/Nrn1/Prdm8/Ntng1/Fzd…	68
GO:0022008	neurogenesis	23/130	1415/21248	1.4973e+09	0.0049485761523592	0.00381417446889379	Adm/Agt/Emx1/Folr1/Gbx2/Gh/Myoc/Omp/S100a8/Shox2/Cdkl3/Tcf7l2/Wnt1/Wnt10b/Wnt9b/Gbx1/Gldn/Mfrp/Cngb1/Bhlhe22/Ngb/Prdm8/Ntng1	23	neurogenesis	81/560	1415/21248	2931.57	216801	139861	Cdc20/Mcf2/Syt17/Chrna3/Adcyap1/Adm/Adora2a/Adra2b/Avil/Agt/Nr2f2/Bdnf/Cbln1/Cck/Cckar/Cdkn1c/Cnr1/Cpne6/Dab2/Drd1/Ect2/Egr2/Eomes/Fgf10/Folr1/Gbx2/Gh/Htr7/Elavl4/Igf1/Inhba/Jag1/Kdr/Lef1/Ltk/Crb1/Myoc/Neurod1/Ngf/Nrp1/Nrp2/Pcp4/Pou4f1/Prox1/Ret/Rora/S100a8/S100a9/Cxcl5/Cxcl12/Sema5a/Shox2/Sox9/Cpne9/Tcf7l2/Tgfb2/Tnc/Wnt9b/Wnt4/Wnt8b/Onecut2/Zic2/Btbd3/Slitrk6/Mfrp/Zbtb18/Vwc2/Vwc2l/Cecr2/Nefh/Pr…	81	neurogenesis	32/188	1415/21248	8.53921e+07	0.000319152899213347	0.000264153658176581	Chrna3/Adra2b/Bdnf/Cbln1/Folr1/Gbx2/Gh/Irx3/Lef1/Crb1/Myoc/Neurod1/Pou4f1/Prox1/Aldh1a2/Rpe65/S100a9/Shox2/Cdkl3/Tcf7l2/Tnc/Wnt10b/Wnt9b/Zic2/Slitrk6/Mfrp/Prdm12/Bhlhe22/Ngb/Nrn1/Prdm8/Ntng1	32
GO:0048513	organ development	36/130	2918/21248	2.10402e+08	0.00574242529850895	0.00442604322713326	Dsp/Adm/Agt/Atf3/Calcr/Col8a1/Emx1/Folr1/Gal/Gbx2/Gh/Kl/Lhx9/Mab21l1/Myoc/Prl/Sfrp2/Shox2/Tcap/Tcf7l2/Wnt1/Wnt10b/Wnt9b/Gbx1/Zbtb16/Pin1/AW551984/Rbm47/Mfrp/Rxfp1/Trim72/Rec8/Bhlhe22/Sostdc1/Col24a1/Prdm8	36	organ development	140/560	2918/21248	4.1301	5090.61	3284.01	Ildr2/Upb1/Tex15/Amigo2/Hba-a2/Acvrl1/Ada/Adcyap1/Adm/Adra1b/Angpt2/Agt/Alas2/Alx4/Nr2f2/Atf3/Neurod6/Bdnf/C5ar1/Anxa2/Cbln1/Cckar/Cd83/Cdkn1c/Ccr2/Col14a1/Col2a1/Crh/Ctla2a/Cyp1b1/Dab2/Drd1/Egr2/Eomes/Fgf10/Fgf3/Folr1/Fst/Gal/Gbx2/Gh/Gjc1/H2-Aa/H2-Ab1/Hbb-b1/Hbb-b2/Onecut1/Hp/Icam1/Igf1/Cyr61/Il2rg/Inhba/Itga4/Itk/Jag1/Kdr/Lck/Lef1/Lhx9/Anxa1/Ltf/Crb1/Mab21l1/Edaradd/Kitl/Mgp/Mmp9/Myoc/Neurod1/N…	140	organ development	49/188	2918/21248	4.9795e+08	0.00080746127173065	0.000668312427332779	Amigo2/Ovol2/Dsp/Hba-a2/Alas2/Bdnf/Calcr/Cbln1/Folr1/Gbx2/Gh/Hba-a1/Hbb-b1/Hbb-b2/Irx3/Itga4/Kl/Lef1/Lhx9/Peg10/Crb1/Edaradd/Myoc/Neurod1/Pou4f1/Prl/Prlr/Prox1/Aldh1a2/Rpe65/Scn5a/Shox2/Tcf7l2/Tnc/Wnt10b/Wnt9b/Zap70/Gpr55/Zic2/Slitrk6/Slc26a4/Pin1/Mfrp/Cartpt/Rec8/Bhlhe22/Zic5/Sostdc1/Prdm8	49
GO:0044057	regulation of system process	12/130	451/21248	2.17187e+09	0.00574242529850895	0.00442604322713326	Dsp/Pmch/Adm/Agt/Atp2a1/Avp/Gal/Mc3r/Pomc/Tnnt1/Pin1/Npsr1	12	regulation of system process	47/560	451/21248	0.000909849	33.6434	2.17038	Chrnb4/Chrna3/Ada/Adcyap1/Adm/Adora2a/Adra1b/Adra1d/Adra2b/Agt/Atp2a1/Avp/Cck/Cd38/Col14a1/Crh/Crhbp/Dab2/Drd1/F2r/Fgf10/Gal/Glra1/Icam1/Igf1/Inhba/Kdr/Lck/Mc3r/Mrvi1/Neurod1/Nkx3-1/Npy2r/Oxt/Pln/Pomc/Ptgs2/Ryr1/Stc1/Tgfb2/Tnnt1/Tnnt2/Cartpt/Npsr1/Fam19a4/Hcn4/Scn4b	47	regulation of system process	15/188	451/21248	1.24374e+09	0.0017708540707165	0.00146568488655324	Chrnb4/Dsp/Pmch/Chrna3/Adra1d/Adra2b/Avp/Mrvi1/Neurod1/Pomc/Scn5a/Tnnt1/Pin1/Cartpt/Avpr1a	15
mmu04916	Melanogenesis	6/46	99/7834	2.17697e+09	0.000979634703404128	0.000813497823879451	18976/21416/22408/22410/22412/93897	6	Melanogenesis	11/225	99/7834	0.000117211252876197	0.00351739169061867	0.00268113341208683	11514/16842/17311/18798/18976/21416/22412/22417/22423/93897/104110	11	Melanogenesis	6/76	99/7834	0.000374497683058625	0.00780203506372136	0.00703004422583735	16842/18976/21416/22410/22412/93897	6
GO:0042592	homeostatic process	22/130	1421/21248	4.92321e+09	0.00861097624107147	0.00663701329831769	Gck/Pmch/Abca4/Adm/Agt/Atp2a1/Avp/Calb2/Calcr/Emx1/Kl/Lcn2/Mc3r/Mttp/Myoc/Pomc/Tcf7l2/Hkdc1/Npsr1/Cngb1/Angptl4/Pmaip1	22	homeostatic process	80/560	1421/21248	8887.41	569624	367471	Ildr2/Gck/Tex15/Lmo1/Hba-a2/Ada/Adcyap1/Adm/Adora2a/Adra1b/Adra1d/Adra2b/Agt/Alas2/Steap4/Atp2a1/Avp/C5ar1/Calb2/Car4/Cck/Cckar/Cd38/Ccr2/Cnr1/Col14a1/Col2a1/Crh/Drd1/F2r/Hbb-b1/Hbb-b2/Icam1/Igf1/Inhba/Kdr/Lcat/Lck/Lcn2/Anxa1/Ltf/Mc3r/Kitl/Myoc/Neurod1/Ngf/Nnt/Npy2r/Oxt/Pirb/Pln/Pomc/Ptgs2/Rora/Ryr1/Scn7a/Cxcl5/Sox9/Stc1/Tet2/Tcf7l2/Tgfb2/Trhr/Vdr/Inpp4b/Rxfp3/Slc26a4/Homer1/Slc4a11/Cartpt/Zbtb18…	80	homeostatic process	26/188	1421/21248	0.000337715060059107	0.013442511816203	0.0111259796795963	Hba-a2/Pmch/Adra1d/Adra2b/Alas2/Avp/Calb2/Calcr/Hba-a1/Hbb-b1/Hbb-b2/Kl/Myoc/Neurod1/Pomc/Rpe65/Scn5a/Tcf7l2/Gpr55/Slc26a4/Slc4a11/Cartpt/Avpr1a/Ptpn3/Ccdc109b/Tmprss6	26
GO:0009887	organ morphogenesis	17/130	933/21248	5.56099e+09	0.00861097624107147	0.00663701329831769	Dsp/Agt/Col8a1/Emx1/Folr1/Gbx2/Lhx9/Sfrp2/Shox2/Tcap/Tcf7l2/Wnt1/Wnt10b/Wnt9b/Mfrp/Bhlhe22/Sostdc1	17	organ morphogenesis	50/560	933/21248	1.69424e+08	3.01637e+09	1.94589e+09	Agt/Alx4/Bdnf/Col2a1/Fgf10/Fgf3/Folr1/Fst/Gbx2/Igf1/Cyr61/Inhba/Jag1/Kdr/Lef1/Lhx9/Ltf/Crb1/Edaradd/Neurod1/Nkx3-1/Npy2r/Nrp1/Nrp2/Pou4f1/Prox1/Ryr1/Frzb/Shox2/Sox9/Stc1/Tet2/Tcf7l2/Tek/Tgfb2/Tnc/Tnnt2/Vdr/Wnt9b/Wnt4/Wnt8b/Wt1/Slitrk6/Slc26a4/Itga8/Mfrp/Bhlhe22/Sostdc1/Cthrc1/Recql4	50	organ morphogenesis	24/188	933/21248	2.74084e+08	0.000585365988377834	0.000484490561054846	Ovol2/Dsp/Bdnf/Folr1/Gbx2/Lef1/Lhx9/Crb1/Edaradd/Neurod1/Pou4f1/Prox1/Aldh1a2/Rpe65/Shox2/Tcf7l2/Tnc/Wnt10b/Wnt9b/Slitrk6/Slc26a4/Mfrp/Bhlhe22/Sostdc1	24
GO:0060070	canonical Wnt signaling pathway	8/130	216/21248	5.62608e+09	0.00861097624107147	0.00663701329831769	Folr1/Sfrp2/Tcf7l2/Wnt1/Wnt10b/Wnt9b/Sostdc1/Fzd10	8	canonical Wnt signaling pathway	15/560	216/21248	0.000641194900302515	0.00454605292884099	0.00293271258545445	Dab2/Fgf10/Folr1/Lef1/Rspo1/Frzb/Sox9/Tcf7l2/Wnt9b/Wnt4/Sostdc1/Cthrc1/Nkd2/Rspo3/Fzd10	15	canonical Wnt signaling pathway	8/188	216/21248	0.000698647223597926	0.0216503987515041	0.017919411182815	Folr1/Lef1/Tcf7l2/Wnt10b/Wnt9b/Sostdc1/Nkd2/Fzd10	8
GO:0048878	chemical homeostasis	17/130	937/21248	5.86224e+09	0.00861097624107147	0.00663701329831769	Gck/Pmch/Adm/Agt/Atp2a1/Avp/Calb2/Calcr/Kl/Lcn2/Mttp/Myoc/Pomc/Tcf7l2/Hkdc1/Npsr1/Angptl4	17	chemical homeostasis	59/560	937/21248	56020.1	269288	1.73721e+06	Gck/Adcyap1/Adm/Adora2a/Adra1b/Adra1d/Adra2b/Agt/Alas2/Steap4/Atp2a1/Avp/C5ar1/Calb2/Car4/Cck/Cckar/Cd38/Cnr1/Crh/Drd1/F2r/Icam1/Igf1/Kdr/Lcat/Lck/Lcn2/Ltf/Myoc/Neurod1/Ngf/Npy2r/Oxt/Pln/Pomc/Rora/Ryr1/Scn7a/Stc1/Tcf7l2/Tgfb2/Trhr/Vdr/Inpp4b/Rxfp3/Slc26a4/Homer1/Slc4a11/Cartpt/Npsr1/Hcn4/Ptpn3/Ccl28/Ccdc109b/Atp2c2/Chp2/Tmprss6/Car12	59	chemical homeostasis	20/188	937/21248	0.000251745321374877	0.0114048259228922	0.00943944578233392	Pmch/Adra1d/Adra2b/Alas2/Avp/Calb2/Calcr/Kl/Myoc/Neurod1/Pomc/Scn5a/Tcf7l2/Slc26a4/Slc4a11/Cartpt/Avpr1a/Ptpn3/Ccdc109b/Tmprss6	20
GO:0044421	extracellular region part	40/130	3576/21248	6.16589e+09	0.00550819284988682	0.00497597940091897	Dsp/Pmch/Adm/Agt/Avp/Col8a1/Ctla2b/Pcbd1/Dlk1/F5/Folr1/Gal/Gh/Gpx3/Kl/Lcn2/Lgals4/Myoc/Pomc/S100a8/Sfrp2/Slc12a3/Serpinb8/Tac2/Ttr/Wnt1/Wnt10b/Wnt9b/A2m/Gldn/Retnlg/Pon3/Hist1h2be/Frem3/Sec14l3/Angptl4/Smoc2/Sostdc1/Col24a1/1500015O10Rik	40	extracellular region part	159/576	3576/21248	3609.41	274315	224796	Hbb-bt/Cpne7/Upb1/Kazald1/Mcf2/Hba-a2/H2-Q6/Ada/Adcyap1/Adm/Angpt2/Agt/Steap4/Avp/Bdnf/Bst1/Anxa2/Car4/Cbln2/Cck/Cd38/Inadl/Cldn5/Col14a1/Col17a1/Col2a1/Col6a3/Cpne6/Crh/Crhbp/Crym/Ctla2a/Dab2/Cd55/Dcn/Pcbd1/Epyc/F5/Fbln1/Fgf10/Folr1/Gal/Galnt3/Gh/Gpc4/Gpx3/Hp/Icam1/Icam2/Igf1/Cyr61/Jchain/Il16/Inhba/Itga4/Itih3/Lcat/Lck/Lcn2/Anxa1/Ltf/Lyz2/Kitl/Mgp/Mmp8/Mmp9/Gbp4/Myh3/Myoc/Ngf/Ngp/Npr3/Nrp1/Slc2…	159	extracellular region part	48/189	3576/21248	0.00174969180547702	0.0206463633046288	0.0173127399699831	Hbb-bs/Hbb-bt/Cpne7/Dsp/Hba-a2/Pmch/Acta2/Avp/Bdnf/Cd36/Dcn/Dlk1/F5/Fbln1/Folr1/Galnt3/Gh/Gsta3/Hba-a1/Il16/Itga4/Kl/Lamb3/Lgals4/Lum/Myoc/Prkcd/Pomc/S100a9/Slc12a3/Thsd4/Tnc/Ttr/Wnt10b/Wnt9b/Grp/Lrrc26/Slc26a4/Cartpt/Olfml2b/Vav3/Smoc2/Sostdc1/Col6a4/Tmprss6/Epn3/1500015O10Rik/Tnxb	48
GO:0007399	nervous system development	26/130	1894/21248	7.08639e+09	0.00947359304825148	0.00730188555673814	Adm/Agt/Emx1/Folr1/Gal/Gbx2/Gh/Myoc/Omp/S100a8/Sfrp2/Shox2/Cdkl3/Tcf7l2/Wnt1/Wnt10b/Wnt9b/Gbx1/Zbtb16/Gldn/Mfrp/Cngb1/Bhlhe22/Ngb/Prdm8/Ntng1	26	nervous system development	96/560	1894/21248	28799	147273	950077	Amigo2/Cdc20/Mcf2/Syt17/Chrna3/Adcyap1/Adm/Adora2a/Adra2b/Avil/Agt/Nr2f2/Neurod6/Bdnf/C5ar1/Cbln1/Cbln2/Cck/Cckar/Cdkn1c/Cldn5/Cnr1/Cpne6/Dab2/Drd1/Ect2/Egr2/Eomes/Fgf10/Folr1/Gal/Gbx2/Gh/Htr7/Elavl4/Igf1/Inhba/Jag1/Kdr/Lef1/Ltk/Crb1/Myoc/Neurod1/Ngf/Nnat/Nrp1/Nrp2/Oxt/Pcp4/Pou4f1/Prox1/Ret/Rora/S100a8/S100a9/Cxcl5/Cxcl12/Sema5a/Shox2/Sox9/Cpne9/Tcf7l2/Tgfb2/Tnc/Wnt9b/Wnt4/Wnt8b/Onecut2/Zic1/Zic2…	96	nervous system development	36/188	1894/21248	8.96559e+08	0.00134035504853811	0.00110937325087594	Amigo2/Ovol2/Chrna3/Adra2b/Bdnf/Cbln1/Folr1/Gbx2/Gh/Irx3/Lef1/Crb1/Myoc/Nes/Neurod1/Pou4f1/Prox1/Aldh1a2/Rpe65/S100a9/Shox2/Cdkl3/Tcf7l2/Tnc/Wnt10b/Wnt9b/Zic2/Slitrk6/Mfrp/Prdm12/Bhlhe22/Ngb/Zic5/Nrn1/Prdm8/Ntng1	36
GO:0044707	single-multicellular organism process	63/130	6818/21248	7.16611e+09	0.00947359304825148	0.00730188555673814	Dsp/Pmch/Adam33/Abca4/Adm/Agt/Atf3/Atp2a1/Avp/Calcr/Col8a1/Ddx4/Dlk1/Emx1/F5/Folr1/Gal/Gbx2/Gh/Il12rb1/Kl/Lhx9/Mab21l1/Mc3r/Myoc/Omp/Pomc/Prl/S100a8/Sfrp2/Shox2/Cdkl3/Tac2/Tcap/Tcf7l2/Tnnt1/Wnt1/Wnt10b/Wnt9b/Gbx1/Zbtb16/Gldn/Pin1/Olfm2/AW551984/Rbm47/Mfrp/Wfikkn2/Npsr1/Cngb1/Obscn/Rxfp1/Trim72/Rec8/Piwil2/Bhlhe22/Ngb/Sostdc1/Piezo2/Col24a1/Prdm8/Ntng1/Fzd10	63	single-multicellular organism process	269/560	6818/21248	0.137631	41.8693	27.0104	Ildr2/Micalcl/Upb1/Tex15/Amigo2/Kazald1/Dio3/Cdc20/Chrnb4/Mcf2/Syt17/Hba-a2/Chrna3/Chrna4/Acvrl1/Ada/Adcy8/Adcyap1/Adm/Adora2a/Adra1b/Adra1d/Adra2b/Avil/Angpt2/Agt/Alas2/Alx4/Nr2f2/Atf3/Neurod6/Atp2a1/Avp/Bdnf/C5ar1/Anxa2/Cbln1/Cbln2/Cck/Cckar/Cd38/Cd59a/Cd83/Cdkn1c/Cldn5/Ccr2/Cnr1/Col14a1/Col2a1/Cpne6/Crh/Crhbp/Crym/Ctla2a/Cyp1b1/Dab2/Drd1/Drd5/Ect2/Egr2/Eomes/F2r/F5/Fbln1/Fgf10/Fgf3/Folr1/Fst/G…	269	single-multicellular organism process	87/188	6818/21248	3.19709e+09	0.00354047767768569	0.00293035135371908	Amigo2/Ovol2/Chrnb4/Dsp/Hba-a2/Pmch/Chrna3/Acta2/Adra1d/Adra2b/Alas2/Avp/Bdnf/Calcr/Cbln1/Cd36/Dlk1/F5/Fbln1/Folr1/Gbx2/Gh/Hba-a1/Hbb-b1/Hbb-b2/Irx3/Itga4/Kl/Lef1/Lhx9/Peg10/Crb1/Edaradd/Mrvi1/Myoc/Nes/Neurod1/Nhlh2/Prkcd/Pomc/Pou4f1/Prl/Prlr/Prox1/Aldh1a2/Rpe65/S100a9/Scn5a/Shox2/Cdkl3/Tcf7l2/Tnc/Tnnt1/Wnt10b/Wnt9b/Zap70/Gpr55/Zic2/Vangl1/Slitrk6/Slc26a4/Pin1/Cldn19/Mctp2/Olfm2/Mfrp/Cartpt/Rnf17…	87
GO:0032501	multicellular organismal process	64/130	7017/21248	9.0493e+09	0.010404568748023	0.0080194462521588	Dsp/Pmch/Adam33/Abca4/Adm/Agt/Atf3/Atp2a1/Avp/Calcr/Col8a1/Ddx4/Dlk1/Emx1/F5/Folr1/Gal/Gbx2/Gh/Il12rb1/Kl/Lhx9/Mab21l1/Mc3r/Myoc/Omp/Pomc/Prl/S100a8/Sfrp2/Shox2/Cdkl3/Tac2/Tcap/Tcf7l2/Tnnt1/Wnt1/Wnt10b/Wnt9b/Gbx1/A2m/Zbtb16/Gldn/Pin1/Olfm2/AW551984/Rbm47/Mfrp/Wfikkn2/Npsr1/Cngb1/Obscn/Rxfp1/Trim72/Rec8/Piwil2/Bhlhe22/Ngb/Sostdc1/Piezo2/Col24a1/Prdm8/Ntng1/Fzd10	64	multicellular organismal process	273/560	7017/21248	0.44702	102.325	66.0111	Ildr2/Micalcl/Upb1/Tex15/Amigo2/Kazald1/Dio3/Cdc20/Chrnb4/Mcf2/Syt17/Hba-a2/Chrna3/Chrna4/Acvrl1/Ada/Adcy8/Adcyap1/Adm/Adora2a/Adra1b/Adra1d/Adra2b/Avil/Angpt2/Agt/Alas2/Alx4/Nr2f2/Atf3/Neurod6/Atp2a1/Avp/Bdnf/C5ar1/Anxa2/Cbln1/Cbln2/Cck/Cckar/Cd38/Cd59a/Cd83/Cdkn1c/Cldn5/Ccr2/Cnr1/Col14a1/Col2a1/Cpne6/Crh/Crhbp/Crym/Ctla2a/Cyp1b1/Dab2/Drd1/Drd5/Ect2/Egr2/Eomes/F2r/F5/Fbln1/Fgf10/Fgf3/Folr1/Fst/G…	273	multicellular organismal process	90/188	7017/21248	1.58841e+09	0.00206493456314476	0.00170908683610397	Amigo2/Ovol2/Chrnb4/Dsp/Hba-a2/Pmch/Chrna3/Acta2/Adra1d/Adra2b/Alas2/Avp/Bdnf/Calcr/Cbln1/Cd36/Dlk1/F5/Fbln1/Folr1/Gbx2/Gh/Hba-a1/Hbb-b1/Hbb-b2/Irx3/Itga4/Kl/Lef1/Lhx9/Peg10/Crb1/Edaradd/Mrvi1/Myoc/Nes/Neurod1/Nhlh2/Prkcd/Pomc/Pou4f1/Prl/Prlr/Prox1/Aldh1a2/Rpe65/S100a9/Scn5a/Shox2/Cdkl3/Tcf7l2/Tnc/Tnnt1/Wnt10b/Wnt9b/Xlr3a/Zan/Zap70/Gpr55/Zic2/Vangl1/Slitrk6/Slc26a4/Pin1/Cldn19/Mctp2/Olfm2/Mfrp/Ca…	90
GO:0044767	single-organism developmental process	52/130	5268/21248	9.10889e+09	0.010404568748023	0.0080194462521588	Dsp/Adm/Agt/Atf3/Calcr/Col8a1/Ddx4/Dlk1/Emx1/Folr1/Gal/Gbx2/Gh/Kl/Lhx9/Mab21l1/Myoc/Omp/Prl/S100a8/Sfrp2/Shox2/Cdkl3/Tcap/Tcf7l2/Wnt1/Wnt10b/Wnt9b/Gbx1/A2m/Zbtb16/Gldn/Pin1/Olfm2/AW551984/Rbm47/Mfrp/Wfikkn2/Cngb1/Obscn/Rxfp1/Trim72/Rec8/Piwil2/Bhlhe22/Ngb/Sostdc1/Col24a1/Prdm8/1500015O10Rik/Ntng1/Fzd10	52	single-organism developmental process	221/560	5268/21248	0.618097	129.182	83.337	Ildr2/Micalcl/Upb1/Tex15/Amigo2/Kazald1/Dio3/Cdc20/Mcf2/Syt17/Hba-a2/Chrna3/Acvrl1/Ada/Adcyap1/Adm/Adora2a/Adra1b/Adra1d/Adra2b/Avil/Angpt2/Agt/Alas2/Alx4/Nr2f2/Atf3/Neurod6/Bdnf/C5ar1/Anxa2/Cbln1/Cbln2/Cck/Cckar/Cd59a/Cd83/Cdkn1c/Cldn5/Ccr2/Cnr1/Col14a1/Col2a1/Cpne6/Crh/Ctla2a/Cyp1b1/Dab2/Drd1/Ect2/Egr2/Eomes/Fbln1/Fgf10/Fgf3/Folr1/Fst/Gal/Gbx2/Gh/Gjc1/H2-Aa/H2-Ab1/Hbb-b1/Hbb-b2/Onecut1/Hp/Htr7/…	221	single-organism developmental process	77/188	5268/21248	7.37204e+07	0.00031489161065901	0.000260626712430675	Amigo2/Ovol2/Dsp/Hba-a2/Chrna3/Adra1d/Adra2b/Alas2/Bdnf/Calcr/Cbln1/Cd36/Dlk1/Fbln1/Folr1/Gbx2/Gh/Hba-a1/Hbb-b1/Hbb-b2/Irx3/Itga4/Kl/Lamb3/Lef1/Lhx9/Peg10/Crb1/Edaradd/Myoc/Nes/Neurod1/Nhlh2/Prkcd/Pou4f1/Prl/Prlr/Prox1/Aldh1a2/Rpe65/S100a9/Scn5a/Shox2/Cdkl3/Tcf7l2/Tnc/Wnt10b/Wnt9b/Xlr3a/Zap70/Gpr55/Zic2/Vangl1/Slitrk6/Slc26a4/Pin1/Mctp2/Olfm2/Mfrp/Cartpt/Rnf17/Prdm12/Ramp3/Rec8/Vav3/Xlr3b/Bhlhe22…	77
GO:0035295	tube development	13/130	609/21248	9.44439e+09	0.010404568748023	0.0080194462521588	Adm/Agt/Folr1/Gbx2/Gh/Sfrp2/Shox2/Tcf7l2/Wnt1/Wnt9b/Rxfp1/Rec8/Sostdc1	13	tube development	36/560	609/21248	6.16847e+08	9.29525e+08	5.99648e+09	Acvrl1/Ada/Adm/Agt/Alx4/Bdnf/Crh/Fgf10/Fgf3/Folr1/Gbx2/Gh/Igf1/Kdr/Lef1/Mgp/Nkx3-1/Nrp1/Ret/Cxcl12/Sema5a/Shox2/Sox9/Tcf7l2/Tek/Tnc/Vdr/Wnt9b/Wnt4/Wt1/Zic2/Cecr2/Zic5/Sostdc1/Cthrc1/Atoh8	36	tube development	15/188	609/21248	0.000355302648192213	0.0134475306087939	0.0111301335896055	Ovol2/Bdnf/Folr1/Gbx2/Gh/Lef1/Aldh1a2/Shox2/Tcf7l2/Tnc/Wnt9b/Zic2/Rec8/Zic5/Sostdc1	15
GO:0032502	developmental process	52/130	5309/21248	0.000112728202241866	0.0119221346690997	0.00918912840169483	Dsp/Adm/Agt/Atf3/Calcr/Col8a1/Ddx4/Dlk1/Emx1/Folr1/Gal/Gbx2/Gh/Kl/Lhx9/Mab21l1/Myoc/Omp/Prl/S100a8/Sfrp2/Shox2/Cdkl3/Tcap/Tcf7l2/Wnt1/Wnt10b/Wnt9b/Gbx1/A2m/Zbtb16/Gldn/Pin1/Olfm2/AW551984/Rbm47/Mfrp/Wfikkn2/Cngb1/Obscn/Rxfp1/Trim72/Rec8/Piwil2/Bhlhe22/Ngb/Sostdc1/Col24a1/Prdm8/1500015O10Rik/Ntng1/Fzd10	52	developmental process	221/560	5309/21248	1.49015	275.545	17.7757	Ildr2/Micalcl/Upb1/Tex15/Amigo2/Kazald1/Dio3/Cdc20/Mcf2/Syt17/Hba-a2/Chrna3/Acvrl1/Ada/Adcyap1/Adm/Adora2a/Adra1b/Adra1d/Adra2b/Avil/Angpt2/Agt/Alas2/Alx4/Nr2f2/Atf3/Neurod6/Bdnf/C5ar1/Anxa2/Cbln1/Cbln2/Cck/Cckar/Cd59a/Cd83/Cdkn1c/Cldn5/Ccr2/Cnr1/Col14a1/Col2a1/Cpne6/Crh/Ctla2a/Cyp1b1/Dab2/Drd1/Ect2/Egr2/Eomes/Fbln1/Fgf10/Fgf3/Folr1/Fst/Gal/Gbx2/Gh/Gjc1/H2-Aa/H2-Ab1/Hbb-b1/Hbb-b2/Onecut1/Hp/Htr7/…	221	developmental process	77/188	5309/21248	1.01906e+08	0.000338553313616021	0.000280210822147955	Amigo2/Ovol2/Dsp/Hba-a2/Chrna3/Adra1d/Adra2b/Alas2/Bdnf/Calcr/Cbln1/Cd36/Dlk1/Fbln1/Folr1/Gbx2/Gh/Hba-a1/Hbb-b1/Hbb-b2/Irx3/Itga4/Kl/Lamb3/Lef1/Lhx9/Peg10/Crb1/Edaradd/Myoc/Nes/Neurod1/Nhlh2/Prkcd/Pou4f1/Prl/Prlr/Prox1/Aldh1a2/Rpe65/S100a9/Scn5a/Shox2/Cdkl3/Tcf7l2/Tnc/Wnt10b/Wnt9b/Xlr3a/Zap70/Gpr55/Zic2/Vangl1/Slitrk6/Slc26a4/Pin1/Mctp2/Olfm2/Mfrp/Cartpt/Rnf17/Prdm12/Ramp3/Rec8/Vav3/Xlr3b/Bhlhe22…	77
GO:0005102	receptor binding	21/128	1431/21248	0.000126384815797095	0.0124779289449654	0.0113019185058438	Pmch/Adm/Agt/Avp/Gal/Gh/Il12rb1/Irs4/Kl/Myoc/Pomc/Prl/S100a8/Sfrp2/Tcf7l2/Ttr/Wnt1/Wnt10b/Wnt9b/A2m/Dok3	21	receptor binding	80/554	1431/21248	7308.68	3.76763e+06	3.23505e+06	Nxph4/H2-Q6/Adcyap1/Adm/Adora2a/Angpt2/Agt/Avp/Bdnf/Cck/Crh/Dab2/Drd1/F2r/Fbln1/Fgf10/Fgf3/Gal/Gh/H2-Q8/Icam1/Icam2/Igf1/Cyr61/Jchain/Il12rb1/Il16/Inhba/Itga5/Jag1/Kdr/Lck/Lef1/Edaradd/Kitl/Myoc/Ngf/Nkx3-1/Pnoc/Oxt/Penk/Serpine1/Pomc/Prl/Prox1/Ptch2/Rspo1/S100a8/Cxcl5/Cxcl12/Sema5a/Stc1/Tcf7l2/Tgfb2/Pglyrp1/Tnfsf10/Trh/Ttr/Vdr/Vwf/Wnt9b/Wnt4/Wnt8b/Grp/Zap70/Fbln5/Rtp1/Sspo/Homer1/Cartpt/Ccl28/Vav…	80	receptor binding	26/185	1431/21248	0.00029134994544345	0.0170674450357848	0.0152318159358262	Pmch/Avp/Bdnf/Fbln1/Gh/Il16/Irs4/Kl/Lef1/Edaradd/Myoc/Nes/Pomc/Prl/Prox1/Tcf7l2/Ttr/Wnt10b/Wnt9b/Grp/Zap70/Homer3/Cartpt/Avpr1a/Vav3/Nts	26
GO:0035239	tube morphogenesis	10/130	385/21248	0.00013145870318662	0.0128732152305712	0.00992218516059635	Adm/Agt/Folr1/Gbx2/Sfrp2/Shox2/Tcf7l2/Wnt1/Wnt9b/Sostdc1	10	tube morphogenesis	31/560	385/21248	4.11745e+06	1.17813e+08	7.60026e+07	Acvrl1/Adm/Agt/Fgf10/Fgf3/Folr1/Gbx2/Igf1/Kdr/Lef1/Mgp/Nkx3-1/Nrp1/Ret/Cxcl12/Sema5a/Shox2/Sox9/Tcf7l2/Tek/Tnc/Vdr/Wnt9b/Wnt4/Wt1/Zic2/Cecr2/Zic5/Sostdc1/Cthrc1/Atoh8	31	tube morphogenesis	12/188	385/21248	0.000172137148105971	0.00973582791007383	0.00805806421988509	Ovol2/Folr1/Gbx2/Lef1/Aldh1a2/Shox2/Tcf7l2/Tnc/Wnt9b/Zic2/Zic5/Sostdc1	12
GO:0048699	generation of neurons	20/130	1327/21248	0.000162363354036787	0.013434187431967	0.0103545612183646	Adm/Emx1/Folr1/Gbx2/Gh/Myoc/Shox2/Cdkl3/Tcf7l2/Wnt1/Wnt10b/Wnt9b/Gbx1/Gldn/Mfrp/Cngb1/Bhlhe22/Ngb/Prdm8/Ntng1	20	generation of neurons	75/560	1327/21248	31412.4	1.57291e+06	1.0147e+06	Cdc20/Mcf2/Syt17/Chrna3/Adcyap1/Adm/Adora2a/Adra2b/Avil/Nr2f2/Bdnf/Cbln1/Cck/Cckar/Cdkn1c/Cnr1/Cpne6/Dab2/Drd1/Ect2/Egr2/Eomes/Folr1/Gbx2/Gh/Htr7/Elavl4/Inhba/Jag1/Kdr/Lef1/Ltk/Crb1/Myoc/Neurod1/Ngf/Nrp1/Nrp2/Pcp4/Pou4f1/Prox1/Ret/Rora/Cxcl5/Cxcl12/Sema5a/Shox2/Sox9/Cpne9/Tcf7l2/Tgfb2/Tnc/Wnt9b/Wnt4/Wnt8b/Onecut2/Zic2/Btbd3/Slitrk6/Mfrp/Zbtb18/Vwc2/Vwc2l/Cecr2/Nefh/Zfp488/Rgs14/Bhlhe22/Nrn1/Cthrc…	75	generation of neurons	30/188	1327/21248	1.99227e+08	0.000467315326444651	0.000386783429843821	Chrna3/Adra2b/Bdnf/Cbln1/Folr1/Gbx2/Gh/Irx3/Lef1/Crb1/Myoc/Neurod1/Pou4f1/Prox1/Aldh1a2/Rpe65/Shox2/Cdkl3/Tcf7l2/Tnc/Wnt10b/Wnt9b/Zic2/Slitrk6/Mfrp/Bhlhe22/Ngb/Nrn1/Prdm8/Ntng1	30
GO:0065008	regulation of biological quality	34/130	2970/21248	0.000172754301318789	0.013434187431967	0.0103545612183646	Gck/Dsp/Pmch/Abca4/Adm/Agt/Atp2a1/Avp/Calb2/Calcr/Emx1/F5/Slc17a6/Gal/Gh/Kl/Lcn2/Mc3r/Mttp/Myoc/Pomc/Prl/Cdkl3/Tac2/Tcf7l2/Hkdc1/Ttr/Wnt10b/Wnt9b/Npsr1/Cngb1/Angptl4/Pmaip1/Piezo2	34	regulation of biological quality	162/560	2970/21248	9.98338e-07	0.00239951	0.000154795	Ildr2/Gck/Tex15/Amigo2/Dio3/Cdc20/Chrnb4/Lmo1/Syt17/Hba-a2/Chrna3/Chrna4/Acvrl1/Ada/Adcyap1/Adm/Adora2a/Adra1b/Adra1d/Adra2b/Avil/Agt/Alas2/Steap4/Atp2a1/Avp/Bdnf/C5ar1/Anxa2/Calb2/Car4/Cbln1/Cbln2/Cck/Cckar/Cd38/Ccr2/Cnr1/Col14a1/Col2a1/Crh/Crhbp/Crym/Cyp1b1/Dab2/Drd1/Drd5/Egr2/F2r/F5/Slc17a6/Fbln1/Fgf10/Gal/Gh/Glra1/Hbb-b1/Hbb-b2/Htr1b/Htr4/Htr7/Elavl4/Icam1/Ier3/Igf1/Inhba/Kcnj6/Kdr/Lcat/Lck/L…	162	regulation of biological quality	57/188	2970/21248	541849	1.62013e+09	1.34093e+09	Amigo2/Chrnb4/Dsp/Hba-a2/Pmch/Chrna3/Acta2/Adra1d/Adra2b/Alas2/Avp/Bdnf/Calb2/Calcr/Cbln1/Cd36/F5/Slc17a6/Fbln1/Gh/Hba-a1/Hbb-b1/Hbb-b2/Kl/Lef1/Grid2ip/Mrvi1/Myoc/Neurod1/Prkcd/Pomc/Prl/Prlr/Aldh1a2/Rpe65/Scn5a/Cdkl3/Tcf7l2/Ttr/Wnt10b/Wnt9b/Gpr55/C1ql3/Slitrk6/Slc26a4/Slc4a11/Cartpt/Magel2/Syt15/Shisa6/Avpr1a/Ptpn3/Ccdc109b/Nts/Chst8/Tmprss6/Popdc3	57
GO:0008015	blood circulation	10/130	402/21248	0.000186518571332677	0.0137774250140494	0.0106191157047534	Dsp/Pmch/Adm/Agt/Avp/F5/Mc3r/Pomc/Tac2/Tcap	10	blood circulation	37/560	402/21248	459.839	315237	203363	Acvrl1/Ada/Adcyap1/Adm/Adora2a/Adra1b/Adra1d/Adra2b/Agt/Avp/Cd38/Cnr1/Crh/Drd1/Drd5/F2r/F5/Htr1b/Htr7/Icam1/Ier3/Kdr/Mc3r/Mrvi1/Npr1/Npr3/Oxt/Pln/Pomc/Ptgs2/Stc1/Tac2/Tgfb2/Tnnt2/Cartpt/Hcn4/Scn4b	37	blood circulation	14/188	402/21248	1.4676e+09	0.00199459680905209	0.00165087030384843	Dsp/Pmch/Acta2/Adra1d/Adra2b/Avp/Cd36/F5/Mrvi1/Pomc/Scn5a/Cartpt/Avpr1a/Nts	14
GO:0007218	neuropeptide signaling pathway	5/130	87/21248	0.000196260921132926	0.0137774250140494	0.0106191157047534	Pmch/Gal/Pomc/Tac2/Npsr1	5	neuropeptide signaling pathway	12/560	87/21248	2.93226e+08	4.84377e+09	3.12478e+09	Adcyap1/Gal/Glra1/Nmbr/Pnoc/Penk/Pomc/Tac2/Grp/Rxfp3/Cartpt/Npsr1	12	neuropeptide signaling pathway	5/188	87/21248	0.0010567789131343	0.0279625570820493	0.0231438027459595	Pmch/Nmbr/Pomc/Grp/Cartpt	5
GO:0003013	circulatory system process	10/130	405/21248	0.000198011403378925	0.0137774250140494	0.0106191157047534	Dsp/Pmch/Adm/Agt/Avp/F5/Mc3r/Pomc/Tac2/Tcap	10	circulatory system process	38/560	405/21248	1406.8	114619	73941.8	Acvrl1/Ada/Adcyap1/Adm/Adora2a/Adra1b/Adra1d/Adra2b/Agt/Avp/Cd38/Cnr1/Crh/Drd1/Drd5/F2r/F5/Htr1b/Htr7/Icam1/Ier3/Kdr/Mc3r/Mrvi1/Npr1/Npr3/Oxt/Pln/Pomc/Ptgs2/Stc1/Tac2/Tgfb2/Tnnt2/Cartpt/Hcn4/Scn4b/Ramp3	38	circulatory system process	15/188	405/21248	3.43395e+08	0.000641720304068813	0.000531133404282971	Dsp/Pmch/Acta2/Adra1d/Adra2b/Avp/Cd36/F5/Mrvi1/Pomc/Scn5a/Cartpt/Avpr1a/Ramp3/Nts	15
GO:0048856	anatomical structure development	47/130	4735/21248	0.000217038915085165	0.0147141254226968	0.0113410887882558	Dsp/Adm/Agt/Atf3/Calcr/Col8a1/Dlk1/Emx1/Folr1/Gal/Gbx2/Gh/Kl/Lhx9/Mab21l1/Myoc/Omp/Prl/S100a8/Sfrp2/Shox2/Cdkl3/Tcap/Tcf7l2/Wnt1/Wnt10b/Wnt9b/Gbx1/Zbtb16/Gldn/Pin1/Olfm2/AW551984/Rbm47/Mfrp/Wfikkn2/Cngb1/Rxfp1/Trim72/Rec8/Piwil2/Bhlhe22/Ngb/Sostdc1/Col24a1/Prdm8/Ntng1	47	anatomical structure development	202/560	4735/21248	3.95052	618.402	398.938	Ildr2/Upb1/Tex15/Amigo2/Cdc20/Mcf2/Syt17/Hba-a2/Chrna3/Acvrl1/Ada/Adcyap1/Adm/Adora2a/Adra1b/Adra2b/Avil/Angpt2/Agt/Alas2/Alx4/Nr2f2/Atf3/Neurod6/Bdnf/C5ar1/Anxa2/Cbln1/Cbln2/Cck/Cckar/Cd59a/Cd83/Cdkn1c/Cldn5/Ccr2/Cnr1/Col14a1/Col2a1/Cpne6/Crh/Ctla2a/Cyp1b1/Dab2/Drd1/Ect2/Egr2/Eomes/Fbln1/Fgf10/Fgf3/Folr1/Fst/Gal/Gbx2/Gh/Gjc1/H2-Aa/H2-Ab1/Hbb-b1/Hbb-b2/Onecut1/Hp/Htr7/Elavl4/Icam1/Igf1/Cyr61/Il2r…	202	anatomical structure development	69/188	4735/21248	4.70071e+08	0.00080746127173065	0.000668312427332779	Amigo2/Ovol2/Dsp/Hba-a2/Chrna3/Adra2b/Alas2/Bdnf/Calcr/Cbln1/Cd36/Dlk1/Fbln1/Folr1/Gbx2/Gh/Hba-a1/Hbb-b1/Hbb-b2/Irx3/Itga4/Kl/Lef1/Lhx9/Peg10/Crb1/Edaradd/Myoc/Nes/Neurod1/Pou4f1/Prl/Prlr/Prox1/Aldh1a2/Rpe65/S100a9/Scn5a/Shox2/Cdkl3/Tcf7l2/Tnc/Wnt10b/Wnt9b/Xlr3a/Zap70/Gpr55/Zic2/Slitrk6/Slc26a4/Pin1/Olfm2/Mfrp/Cartpt/Rnf17/Prdm12/Ramp3/Rec8/Vav3/Xlr3b/Bhlhe22/Ngb/Zic5/Asb4/Sostdc1/Tanc1/Nrn1/Prdm…	69
mmu04080	Neuroactive ligand-receptor interaction	8/46	285/7834	0.000217540151396133	0.00489465340641299	0.00406456598661195	12311/14404/14599/17201/19109/57249/110902/381489	8	Neuroactive ligand-receptor interaction	34/225	285/7834	82.0902	16664.3	12702.4	11438/11540/11548/11550/11552/12273/12425/12801/13488/13492/14062/14404/14599/14654/15551/15562/15564/15566/17171/17201/18101/18167/19109/22045/22355/57249/93896/108015/108043/108068/110834/110902/213788/239336	34	Neuroactive ligand-receptor interaction	15/76	285/7834	6.88888e+06	8.6111e+08	7.75905e+08	11550/11552/12311/14599/15564/18101/19109/19116/22355/54140/57249/108015/108043/108068/110834	15
GO:0005578	proteinaceous extracellular matrix	9/130	337/21248	0.000233909145566972	0.0156719127529871	0.0141576588106325	Col8a1/Myoc/Wnt1/Wnt10b/Wnt9b/Frem3/Angptl4/Smoc2/Col24a1	9	proteinaceous extracellular matrix	33/576	337/21248	2166.57	1.41136e+06	1.15659e+06	Kazald1/Anxa2/Col14a1/Col17a1/Col2a1/Col6a3/Dcn/Epyc/Fbln1/Gpc4/Igf1/Cyr61/Mmp8/Mmp9/Myoc/Thsd4/Tgfb2/Tnc/Vwf/Wnt9b/Wnt4/Wnt8b/Adamts15/Fbln5/Adamts19/Vwc2/Abi3bp/Ccbe1/Frem3/Smoc2/Col6a4/Cthrc1/Tnxb	33	proteinaceous extracellular matrix	13/189	337/21248	1.07966e+09	0.000637001987643234	0.000534149748782016	Dcn/Fbln1/Lamb3/Lum/Myoc/Thsd4/Tnc/Wnt10b/Wnt9b/Olfml2b/Smoc2/Col6a4/Tnxb	13
GO:0009888	tissue development	23/130	1709/21248	0.000265200434567447	0.0163067429999146	0.0125686179026335	Dsp/Adm/Agt/Atf3/Emx1/Folr1/Gal/Gbx2/Kl/Sfrp2/Shox2/Tcap/Tcf7l2/Wnt1/Wnt10b/Wnt9b/Zbtb16/Pin1/AW551984/Mfrp/Rxfp1/Bhlhe22/Sostdc1	23	tissue development	90/560	1709/21248	16629.5	929510	599638	Acvrl1/Ada/Adm/Angpt2/Agt/Alx4/Nr2f2/Atf3/Bdnf/Col14a1/Col2a1/Cyp1b1/Dab2/Egr2/Eomes/Fgf10/Fgf3/Folr1/Fst/Gal/Gbx2/Gjc1/Onecut1/Icam1/Igf1/Cyr61/Inhba/Itga4/Itga5/Jag1/Kdr/Lef1/Anxa1/Edaradd/Kitl/Mgp/Neurod1/Nkx3-1/Nrp1/Nrp2/Phex/Pln/Pou4f1/Prox1/Ptch2/Ptgs2/Grhl1/Ret/Ryr1/Cxcl12/Sema5a/Frzb/Shox2/Sox9/Stc1/Tagln/Tcf7l2/Tek/Hlf/Tgfb2/Ccno/Tnc/Tnnt2/Vdr/Wnt9b/Wnt4/Wt1/Onecut2/Zic2/Slitrk6/Itga8/Mf…	90	tissue development	28/188	1709/21248	0.0011199189798338	0.0284319812083355	0.0235323315686663	Ovol2/Dsp/Bdnf/Folr1/Gbx2/Irx3/Itga4/Kl/Lef1/Edaradd/Neurod1/Pou4f1/Prlr/Prox1/Aldh1a2/Rpe65/Shox2/Tcf7l2/Tnc/Wnt10b/Wnt9b/Zic2/Slitrk6/Pin1/Mfrp/Bhlhe22/Zic5/Sostdc1	28
GO:0090101	negative regulation of transmembrane receptor protein serine/threonine kinase signaling pathway	5/130	95/21248	0.000295993639630697	0.0173912707374125	0.0134045306742697	Sfrp2/Tcf7l2/Wnt1/Pin1/Sostdc1	5	negative regulation of transmembrane receptor protein serine/threonine kinase signaling pathway	8/560	95/21248	0.00361850135872282	0.0177310255161882	0.0114384945574306	Fst/Onecut1/Tcf7l2/Onecut2/Vwc2/Vwc2l/Sostdc1/Tmprss6	8	negative regulation of transmembrane receptor protein serine/threonine kinase signaling pathway	5/188	95/21248	0.00156570932560815	0.0340977200056303	0.0282217003109441	Peg10/Tcf7l2/Pin1/Sostdc1/Tmprss6	5
GO:0030182	neuron differentiation	18/130	1187/21248	0.000330772603954582	0.0190122340186068	0.0146539075802305	Adm/Emx1/Folr1/Gbx2/Myoc/Shox2/Cdkl3/Wnt1/Wnt10b/Wnt9b/Gbx1/Gldn/Mfrp/Cngb1/Bhlhe22/Ngb/Prdm8/Ntng1	18	neuron differentiation	70/560	1187/21248	21437.5	1.15595e+06	74571.9	Cdc20/Mcf2/Syt17/Chrna3/Adcyap1/Adm/Adora2a/Adra2b/Avil/Bdnf/Cbln1/Cck/Cckar/Cdkn1c/Cnr1/Cpne6/Dab2/Drd1/Ect2/Egr2/Eomes/Folr1/Gbx2/Htr7/Elavl4/Inhba/Jag1/Kdr/Lef1/Ltk/Crb1/Myoc/Neurod1/Ngf/Nrp1/Nrp2/Pcp4/Pou4f1/Prox1/Ret/Rora/Cxcl5/Cxcl12/Sema5a/Shox2/Sox9/Cpne9/Tgfb2/Tnc/Wnt9b/Wnt4/Wnt8b/Onecut2/Zic2/Btbd3/Slitrk6/Mfrp/Zbtb18/Vwc2/Vwc2l/Cecr2/Nefh/Bhlhe22/Nrn1/Cthrc1/Tunar/Nptxr/Prdm8/Ntng1/Klh…	70	neuron differentiation	28/188	1187/21248	2.03181e+08	0.000467315326444651	0.000386783429843821	Chrna3/Adra2b/Bdnf/Cbln1/Folr1/Gbx2/Irx3/Lef1/Crb1/Myoc/Neurod1/Pou4f1/Prox1/Aldh1a2/Rpe65/Shox2/Cdkl3/Tnc/Wnt10b/Wnt9b/Zic2/Slitrk6/Mfrp/Bhlhe22/Ngb/Nrn1/Prdm8/Ntng1	28
GO:0042445	hormone metabolic process	6/130	153/21248	0.000361690572060744	0.019923122344346	0.015355985691	Adm/Agt/Gal/Gh/Tcf7l2/Ttr	6	hormone metabolic process	16/560	153/21248	2.99962e+08	4.92122e+09	3.17474e+09	Dio3/Adm/Agt/Crhbp/Crym/Cyp1b1/Dab2/Gal/Gh/Igf1/Kcnj6/Tcf7l2/Ttr/Wnt4/Chst8/Rdh12	16	hormone metabolic process	6/188	153/21248	0.00244238290365008	0.0437577161271472	0.0362170007445602	Gh/Aldh1a2/Rpe65/Tcf7l2/Ttr/Chst8	6
GO:0014706	striated muscle tissue development	9/130	359/21248	0.000371802838938224	0.020062177676585	0.0154631642574523	Dsp/Agt/Atf3/Shox2/Tcap/Tcf7l2/Wnt10b/Pin1/AW551984	9	striated muscle tissue development	23/560	359/21248	8.97396e+09	0.000917826168007195	0.00059210053123169	Agt/Nr2f2/Atf3/Bdnf/Col14a1/Egr2/Eomes/Fgf3/Gjc1/Lef1/Pln/Pou4f1/Prox1/Ryr1/Shox2/Tcf7l2/Hlf/Tgfb2/Tnnt2/Wt1/Homer1/Zbtb18/Asb2	23	striated muscle tissue development	10/188	359/21248	0.00140253361106478	0.0325083371866953	0.0269062139503329	Dsp/Bdnf/Lef1/Pou4f1/Prox1/Aldh1a2/Shox2/Tcf7l2/Wnt10b/Pin1	10
GO:0065007	biological regulation	85/130	10762/21248	0.000470547802104561	0.0222165783707939	0.0171236944525269	Gck/Dsp/Pmch/Adam33/Chrna2/Abca4/Adm/Agt/Atf3/Atp2a1/Avp/Bcl6b/Calb2/Calcr/Col8a1/Pcbd1/Ddx4/Dlk1/Emx1/F5/Slc17a6/Folr1/Gabre/Gal/Gbx2/Gh/Il12rb1/Irs4/Itgax/Kcnj5/Kl/Lcn2/Lhx9/Mab21l1/Mc3r/Mttp/Myoc/Omp/Pomc/Prl/S100a8/Sfrp2/Shox2/Serpinb8/Igsf1/Cdkl3/Tac2/Tcf7l2/Hkdc1/Tnnt1/Ttr/Wnt1/Wnt10b/Wnt9b/Stoml3/Gbx1/A2m/Clec12a/Zbtb16/Pin1/Olfm2/Gpr101/Dok3/Wfikkn2/Npsr1/Cngb1/Obscn/Arhgef33/Rxfp1/Trim72…	85	biological regulation	384/560	10762/21248	2.37568e-05	0.228398	0.147342	Ildr2/Kifc1/Gck/Adcy4/Tex15/Amigo2/Kazald1/Fam111a/Dio3/Cdc20/Chrnb4/Grm2/Cdca2/Lmo1/Syt17/Hba-a2/Chrna3/Chrna2/Chrna4/Acvrl1/Ada/Adcy8/Adcyap1/Adm/Adora2a/Adra1b/Adra1d/Adra2b/Avil/Angpt2/Agt/Alas2/Alx4/Steap4/Nr2f2/Atf3/Neurod6/Atp2a1/Slc7a3/Avp/Bdnf/Hrk/Bst1/C5ar1/Anxa2/Calb2/Car4/Cbln1/Cbln2/Cck/Cckar/Cd38/Cd59a/Cd83/Cdkn1c/Ccr2/Cnr1/Col14a1/Col2a1/Cpne6/Crh/Crhbp/Crym/Csf2rb/Csf2rb2/Ctla2a/C…	384	biological regulation	121/188	10762/21248	9.60202e+09	0.0068357251898856	0.00565773276585849	Amigo2/Ovol2/Chrnb4/Grm2/Dsp/Hba-a2/Pmch/Chrna3/Acta2/Adra1d/Adra2b/Alas2/Avp/Bdnf/Calb2/Calcr/Cbln1/Cd36/Dcn/Dlk1/F5/Slc17a6/Fbln1/Folr1/Gbx2/Gh/Hba-a1/Hbb-b1/Hbb-b2/Htr5b/Il16/Irs4/Irx1/Irx2/Irx3/Itga4/Kl/Lef1/Lhx9/Lum/Peg10/Grid2ip/Edaradd/Melk/Mrvi1/Myoc/Nes/Neurod1/Nhlh2/Nmbr/Prkcd/Pomc/Pou4f1/Prl/Prlr/Prox1/Aldh1a2/Rgs16/Rpe65/S100a9/Scn5a/Shox2/Cdkl3/Tcf7l2/Usp43/Tnc/Tnnt1/Ttr/Vipr2/Wnt10b…	121
GO:0048729	tissue morphogenesis	12/130	631/21248	0.000503853592696299	0.0223033626436575	0.017190584472538	Dsp/Adm/Agt/Folr1/Gbx2/Sfrp2/Shox2/Tcap/Wnt1/Wnt9b/Bhlhe22/Sostdc1	12	tissue morphogenesis	44/560	631/21248	499719	1.81981e+07	1.17398e+07	Acvrl1/Adm/Agt/Eomes/Fgf10/Fgf3/Folr1/Fst/Gbx2/Igf1/Cyr61/Inhba/Jag1/Kdr/Lef1/Mgp/Nkx3-1/Nrp1/Nrp2/Pou4f1/Prox1/Ret/Cxcl12/Sema5a/Frzb/Shox2/Sox9/Stc1/Tek/Tgfb2/Tnc/Tnnt2/Vdr/Wnt9b/Wnt4/Wt1/Zic2/Cecr2/Bhlhe22/Zic5/Sostdc1/Cthrc1/Rreb1/Rspo3	44	tissue morphogenesis	16/188	631/21248	0.000162768535545505	0.00973355842562118	0.00805618583299961	Ovol2/Dsp/Folr1/Gbx2/Lef1/Pou4f1/Prox1/Aldh1a2/Rpe65/Shox2/Tnc/Wnt9b/Zic2/Bhlhe22/Zic5/Sostdc1	16
GO:0050801	ion homeostasis	12/130	636/21248	0.00054026266718912	0.0223033626436575	0.017190584472538	Gck/Pmch/Adm/Agt/Atp2a1/Avp/Calb2/Calcr/Kl/Lcn2/Myoc/Npsr1	12	ion homeostasis	47/560	636/21248	21836	1.15595e+06	74571.9	Gck/Adcyap1/Adm/Adora2a/Adra1b/Adra1d/Agt/Alas2/Steap4/Atp2a1/Avp/C5ar1/Calb2/Car4/Cck/Cckar/Cd38/Drd1/F2r/Kdr/Lck/Lcn2/Ltf/Myoc/Ngf/Npy2r/Oxt/Pln/Ryr1/Scn7a/Stc1/Tgfb2/Trhr/Vdr/Inpp4b/Rxfp3/Slc26a4/Slc4a11/Npsr1/Hcn4/Ptpn3/Ccl28/Ccdc109b/Atp2c2/Chp2/Tmprss6/Car12	47	ion homeostasis	15/188	636/21248	0.000557646513558064	0.0187921310540427	0.0155537053716087	Pmch/Adra1d/Alas2/Avp/Calb2/Calcr/Kl/Myoc/Scn5a/Slc26a4/Slc4a11/Avpr1a/Ptpn3/Ccdc109b/Tmprss6	15
GO:0038031	non-canonical Wnt signaling pathway via JNK cascade	2/130	6/21248	0.000548305057427283	0.0223033626436575	0.017190584472538	Myoc/Fzd10	2	non-canonical Wnt signaling pathway via JNK cascade	2/560	6/21248	0.00969374287596434	0.0386063148341015	0.0249053909323603	Myoc/Fzd10	2	non-canonical Wnt signaling pathway via JNK cascade	2/188	6/21248	0.00114108285785962	0.0284319812083355	0.0235323315686663	Myoc/Fzd10	2
GO:0060537	muscle tissue development	9/130	380/21248	0.000560276370462015	0.022445010962145	0.0172997616142657	Dsp/Agt/Atf3/Shox2/Tcap/Tcf7l2/Wnt10b/Pin1/AW551984	9	muscle tissue development	25/560	380/21248	2.90697e+09	0.000362015192850841	0.000233540288425559	Agt/Nr2f2/Atf3/Bdnf/Col14a1/Egr2/Eomes/Fgf3/Gjc1/Lef1/Pln/Pou4f1/Prox1/Ryr1/Shox2/Sox9/Tcf7l2/Hlf/Tgfb2/Tnnt2/Wt1/Itga8/Homer1/Zbtb18/Asb2	25	muscle tissue development	10/188	380/21248	0.00212846298076358	0.0407955404646353	0.0337652933048258	Dsp/Bdnf/Lef1/Pou4f1/Prox1/Aldh1a2/Shox2/Tcf7l2/Wnt10b/Pin1	10
GO:0048666	neuron development	15/130	933/21248	0.000591183209654119	0.023138590766112	0.0178343465734504	Adm/Emx1/Folr1/Gbx2/Myoc/Shox2/Cdkl3/Gbx1/Gldn/Mfrp/Cngb1/Bhlhe22/Ngb/Prdm8/Ntng1	15	neuron development	53/560	933/21248	1.33848e+07	3.24954e+08	2.09632e+08	Cdc20/Mcf2/Syt17/Chrna3/Adcyap1/Adm/Adora2a/Avil/Bdnf/Cck/Cckar/Cdkn1c/Cnr1/Cpne6/Dab2/Drd1/Egr2/Folr1/Gbx2/Htr7/Elavl4/Kdr/Ltk/Crb1/Myoc/Ngf/Nrp1/Nrp2/Pcp4/Pou4f1/Ret/Cxcl5/Cxcl12/Sema5a/Shox2/Cpne9/Tgfb2/Tnc/Onecut2/Zic2/Btbd3/Slitrk6/Mfrp/Zbtb18/Cecr2/Nefh/Bhlhe22/Nrn1/Cthrc1/Nptxr/Prdm8/Ntng1/Klhl1	53	neuron development	19/188	933/21248	0.000640039645619526	0.0208012884826346	0.0172166270806808	Chrna3/Bdnf/Folr1/Gbx2/Crb1/Myoc/Pou4f1/Rpe65/Shox2/Cdkl3/Tnc/Zic2/Slitrk6/Mfrp/Bhlhe22/Ngb/Nrn1/Prdm8/Ntng1	19
GO:0008217	regulation of blood pressure	6/130	169/21248	0.000612595065668623	0.023138590766112	0.0178343465734504	Pmch/Agt/Avp/Mc3r/Pomc/Tac2	6	regulation of blood pressure	18/560	169/21248	5.56542e+07	1.11008e+08	7.16126e+08	Acvrl1/Adra1b/Adra1d/Adra2b/Agt/Avp/Cnr1/Crh/Drd5/F2r/Ier3/Mc3r/Npr3/Oxt/Pomc/Ptgs2/Tac2/Cartpt	18	regulation of blood pressure	9/188	169/21248	2.0304e+09	0.00242835761075184	0.00200988162044625	Pmch/Acta2/Adra1d/Adra2b/Avp/Cd36/Pomc/Cartpt/Avpr1a	9
GO:0006811	ion transport	19/130	1376/21248	0.000709108617330858	0.0253219065433925	0.0195171634158802	Gck/Chrna2/Abca4/Agt/Atp2a1/Avp/Slc17a6/Folr1/Gabre/Gal/Kcnj5/Lcn2/Bspry/Slc12a3/Slco2a1/Npsr1/Cngb1/Gabrq/Piezo2	19	ion transport	90/560	1376/21248	0.0827404	33.1444	2.13819	Gck/Chrnb4/Chrnb3/Grm2/Chrna3/Chrna2/Chrna4/Ada/Adcyap1/Adora2a/Agt/Steap4/Atp2a1/Slc7a3/Avp/Bdnf/Car4/Cck/Cckar/Cnr1/Crh/Crhbp/Cybb/Drd1/F2r/Slc17a6/Folr1/Gabre/Gal/Glra1/Htr1b/Htr7/Icam1/Igf1/Kcnj3/Kcnj5/Kcnj6/Lck/Lcn2/Anxa1/Ltf/Mmp9/Ngf/Nnt/Npy2r/Slc22a6/Oxt/Pcp4/Prkcd/Serpine1/Plcb4/Pln/Ptgs2/Ryr1/Scn7a/Cxcl12/Stc1/Slc38a5/Chrm5/Tgfb2/Trh/Vdr/Trpm6/Ano5/Tmc3/Kcns3/Slc26a4/Kcng2/Slco2a1/Homer1…	90	ion transport	25/188	1376/21248	0.000491435500711751	0.0170859551991644	0.0141415527805793	Chrnb4/Chrnb3/Grm2/Chrna3/Avp/Bdnf/Cd36/Slc17a6/Folr1/Prkcd/Bspry/Scn5a/Slc12a3/Trpm6/Lrrc26/Ano5/Slc26a4/Homer3/Slc4a11/Avpr1a/Ptpn3/Ramp3/Gabrq/Slc16a8/Ccdc109b	25
GO:0031012	extracellular matrix	9/130	396/21248	0.000751350144249843	0.0287659769512797	0.0259865463424758	Col8a1/Myoc/Wnt1/Wnt10b/Wnt9b/Frem3/Angptl4/Smoc2/Col24a1	9	extracellular matrix	36/576	396/21248	26018.5	1.44829e+06	1.18685e+06	Kazald1/Anxa2/Col14a1/Col17a1/Col2a1/Col6a3/Dcn/Epyc/Fbln1/Fgf10/Gpc4/Igf1/Cyr61/Mgp/Mmp8/Mmp9/Myoc/Serpine1/Thsd4/Tgfb2/Tnc/Vwf/Wnt9b/Wnt4/Wnt8b/Adamts15/Fbln5/Adamts19/Vwc2/Abi3bp/Ccbe1/Frem3/Smoc2/Col6a4/Cthrc1/Tnxb	36	extracellular matrix	13/189	396/21248	5.77859e+09	0.00173600117488198	0.00145570125280024	Dcn/Fbln1/Lamb3/Lum/Myoc/Thsd4/Tnc/Wnt10b/Wnt9b/Olfml2b/Smoc2/Col6a4/Tnxb	13
GO:0021957	corticospinal tract morphogenesis	2/130	7/21248	0.000764549741608556	0.0255882217318104	0.0197224290440262	Bhlhe22/Prdm8	2	corticospinal tract morphogenesis	2/560	7/21248	0.0133357144137319	0.0489723294016878	0.031592629699533	Bhlhe22/Prdm8	2	corticospinal tract morphogenesis	2/188	7/21248	0.00158821838030187	0.0340977200056303	0.0282217003109441	Bhlhe22/Prdm8	2
GO:0038030	non-canonical Wnt signaling pathway via MAPK cascade	2/130	7/21248	0.000764549741608556	0.0255882217318104	0.0197224290440262	Myoc/Fzd10	2	non-canonical Wnt signaling pathway via MAPK cascade	3/560	7/21248	0.000588814031545335	0.00422452096960959	0.00272528851049891	Myoc/Wnt4/Fzd10	3	non-canonical Wnt signaling pathway via MAPK cascade	2/188	7/21248	0.00158821838030187	0.0340977200056303	0.0282217003109441	Myoc/Fzd10	2
GO:0007165	signal transduction	49/130	5316/21248	0.000904363981227101	0.0274843490386719	0.0211838919256584	Gck/Pmch/Chrna2/Agt/Atf3/Atp2a1/Avp/Calcr/Dlk1/Folr1/Gabre/Gal/Gh/Il12rb1/Irs4/Itgax/Kl/Lcn2/Mc3r/Myoc/Omp/Pomc/Prl/S100a8/Sfrp2/Shox2/Igsf1/Tac2/Tcf7l2/Wnt1/Wnt10b/Wnt9b/Stoml3/Pin1/Gpr101/Dok3/Wfikkn2/Npsr1/Cngb1/Obscn/Arhgef33/Rxfp1/Trim72/Gabrq/Pmaip1/Smoc2/Sostdc1/Arhgap36/Fzd10	49	signal transduction	216/560	5316/21248	51.7712	6164.4	3976.73	Gck/Adcy4/Chrnb4/Grm2/Chrna3/Chrna2/Chrna4/Acvrl1/Ada/Adcy8/Adcyap1/Adora2a/Adra1b/Adra1d/Adra2b/Angpt2/Agt/Nr2f2/Atf3/Atp2a1/Slc7a3/Avp/Bdnf/C5ar1/Anxa2/Cck/Cckar/Cd38/Cd59a/Cd83/Ccr2/Cnr1/Col2a1/Crh/Crhbp/Csf2rb/Csf2rb2/Cyp1b1/Dab2/Drd1/Drd5/Ect2/F2r/Fbln1/Fgf10/Fgf3/Folr1/Fst/Gabre/Gal/Gh/Glra1/Onecut1/Hp/Htr1b/Htr4/Htr5b/Htr7/Icam1/Ier3/Igf1/Cyr61/Il12rb1/Il2rb/Inhba/Itga4/Itga5/Itk/Jag1/Kdr/…	216	signal transduction	69/188	5316/21248	0.00023624410570437	0.011037029313376	0.00913503112682521	Ovol2/Chrnb4/Grm2/Pmch/Chrna3/Adra1d/Adra2b/Avp/Bdnf/Calcr/Cd36/Dlk1/Fbln1/Folr1/Gh/Htr5b/Irs4/Itga4/Kl/Lef1/Peg10/Grid2ip/Edaradd/Melk/Mrvi1/Myoc/Neurod1/Nmbr/Prkcd/Pomc/Prl/Prlr/Aldh1a2/Rgs16/Rpe65/S100a9/Shox2/Tcf7l2/Vipr2/Wnt10b/Wnt9b/Grp/Zap70/Gpr55/Zic2/Pin1/Gpr151/Pde11a/Tspan18/Gpr101/Prokr2/Homer3/Cartpt/Arhgef33/Irf7/Avpr1a/Baiap3/Ramp3/Gabrq/Vav3/Smoc2/Asb4/Sostdc1/Rasl11a/Tmprss6/Nkd2…	69
GO:0048583	regulation of response to stimulus	32/130	2992/21248	0.000942271205986642	0.0277284379808418	0.0213720264077194	Pmch/Adm/Agt/Atf3/Avp/Dlk1/Folr1/Gh/Il12rb1/Kl/Mc3r/Myoc/Prl/S100a8/Sfrp2/Shox2/Tcf7l2/Tnnt1/Wnt1/Wnt10b/A2m/Clec12a/Pin1/Npsr1/Obscn/Arhgef33/Trim72/Fcrlb/Pmaip1/Ngb/Sostdc1/Fzd10	32	regulation of response to stimulus	148/560	2992/21248	0.521048	113.849	73.4453	Tex15/Acvrl1/Ada/Adcyap1/Adm/Adora2a/Adra1b/Adra2b/Angpt2/Agt/Atf3/Slc7a3/Avp/Bdnf/C5ar1/Anxa2/Cck/Cd38/Cd59a/Ccr2/Cnr1/Col14a1/Col2a1/Crh/Crhbp/Ctla2a/Cyp1b1/Dab2/Cd55/Drd1/Ect2/F2r/Fbln1/Fgf10/Folr1/Fst/Gh/H2-Ab1/Hbb-b1/Onecut1/Hp/Htr1b/Htr7/Icam1/Ier3/Igf1/Cyr61/Il12rb1/Il16/Inhba/Itk/Jag1/Kdr/Lck/Lef1/Ltf/Mas1/Mc3r/Kitl/Mmp9/Gbp4/Myoc/Myom1/Neurod1/Ngf/Nkx3-1/Npy2r/Nrp1/Penk/Prkcd/Serpine1/Pr…	148	regulation of response to stimulus	41/188	2992/21248	0.00255285766245084	0.0453627527105457	0.0375454432749491	Ovol2/Pmch/Adra2b/Avp/Bdnf/Cd36/Dlk1/Fbln1/Folr1/Gh/Hbb-b1/Il16/Kl/Lef1/Peg10/Myoc/Neurod1/Prkcd/Prl/Rgs16/S100a9/Scn5a/Shox2/Tcf7l2/Tnnt1/Wnt10b/Zap70/Gpr55/Zic2/Pin1/Cartpt/Arhgef33/Irf7/Ramp3/Vav3/Ngb/Sostdc1/Tmprss6/Nkd2/Tnxb/Fzd10	41
GO:0007154	cell communication	53/130	5909/21248	0.000950252027034862	0.0277284379808418	0.0213720264077194	Gck/Dsp/Pmch/Chrna2/Adm/Agt/Atf3/Atp2a1/Avp/Calcr/Dlk1/Folr1/Gabre/Gal/Gh/Il12rb1/Irs4/Itgax/Kl/Lcn2/Mc3r/Myoc/Omp/Pomc/Prl/S100a8/Sfrp2/Shox2/Igsf1/Tac2/Tcf7l2/Wnt1/Wnt10b/Wnt9b/Stoml3/Pin1/Gpr101/Dok3/Wfikkn2/Npsr1/Frem3/Cngb1/Obscn/Arhgef33/Rxfp1/Trim72/Gabrq/Angptl4/Pmaip1/Smoc2/Sostdc1/Arhgap36/Fzd10	53	cell communication	239/560	5909/21248	1.49036	275.545	17.7757	Ildr2/Gck/Adcy4/Cdc20/Chrnb4/Grm2/Syt17/Chrna3/Chrna2/Chrna4/Acvrl1/Ada/Adcy8/Adcyap1/Adm/Adora2a/Adra1b/Adra1d/Adra2b/Angpt2/Agt/Nr2f2/Atf3/Atp2a1/Slc7a3/Avp/Bdnf/Hrk/C5ar1/Anxa2/Cck/Cckar/Cd38/Cd59a/Cd83/Ccr2/Cnr1/Col2a1/Crh/Crhbp/Csf2rb/Csf2rb2/Cyp1b1/Dab2/Drd1/Drd5/Ect2/Egr2/F2r/Fbln1/Fgf10/Fgf3/Folr1/Fst/Gabre/Gal/Gh/Gjc1/Gjb2/Glra1/Onecut1/Hp/Htr1b/Htr4/Htr5b/Htr7/Icam1/Ier3/Igf1/Cyr61/Il12…	239	cell communication	75/188	5909/21248	0.000217840615980106	0.0108327352983316	0.0089659428573764	Ovol2/Chrnb4/Grm2/Dsp/Pmch/Chrna3/Adra1d/Adra2b/Avp/Bdnf/Calcr/Cd36/Dlk1/Fbln1/Folr1/Gh/Htr5b/Irs4/Itga4/Kl/Lef1/Peg10/Grid2ip/Edaradd/Melk/Mrvi1/Myoc/Neurod1/Nmbr/Prkcd/Pomc/Prl/Prlr/Aldh1a2/Rgs16/Rpe65/S100a9/Scn5a/Shox2/Tcf7l2/Tnc/Vipr2/Wnt10b/Wnt9b/Grp/Zap70/Gpr55/Zic2/Pin1/Gpr151/Pde11a/Tspan18/Cldn19/Gpr101/Prokr2/Homer3/Cartpt/Syt15/Shisa6/Arhgef33/Irf7/Avpr1a/Baiap3/Ramp3/Gabrq/Vav3/Smoc2…	75
GO:0021953	central nervous system neuron differentiation	6/130	184/21248	0.000954344877555446	0.0277284379808418	0.0213720264077194	Emx1/Gbx2/Wnt1/Gbx1/Bhlhe22/Prdm8	6	central nervous system neuron differentiation	13/560	184/21248	0.00123177294333759	0.00744796545738842	0.00480477072634563	Cbln1/Drd1/Eomes/Gbx2/Inhba/Lef1/Nrp1/Nrp2/Pou4f1/Prox1/Rora/Bhlhe22/Prdm8	13	central nervous system neuron differentiation	7/188	184/21248	0.00128694135431432	0.030678940253591	0.0253920748235143	Cbln1/Gbx2/Lef1/Pou4f1/Prox1/Bhlhe22/Prdm8	7
GO:0046889	positive regulation of lipid biosynthetic process	4/130	72/21248	0.000997796834920033	0.0283674713067588	0.021864569014207	Agt/Avp/Gh/Tcf7l2	4	positive regulation of lipid biosynthetic process	10/560	72/21248	1.84411e+09	0.000240886665864391	0.000155398841084054	Agt/Avp/Dab2/Gh/Igf1/Cyr61/Anxa1/Prkcd/Tcf7l2/Wnt4	10	positive regulation of lipid biosynthetic process	5/188	72/21248	0.000445191884447491	0.0158467111249762	0.0131158661696247	Avp/Gh/Prkcd/Tcf7l2/Avpr1a	5
GO:0045834	positive regulation of lipid metabolic process	5/130	125/21248	0.0010355943832884	0.0288222268359423	0.0222150772969123	Agt/Avp/Gh/Tcf7l2/Angptl4	5	positive regulation of lipid metabolic process	12/560	125/21248	0.00011779352659727	0.00114390602495572	0.000737947324520061	Agt/Avp/Dab2/Gh/Igf1/Cyr61/Anxa1/Prkcd/Tcf7l2/Tek/Wnt4/Vav3	12	positive regulation of lipid metabolic process	6/188	125/21248	0.000869780649028484	0.0247680394342397	0.0204997925400097	Avp/Gh/Prkcd/Tcf7l2/Avpr1a/Vav3	6
GO:0005515	protein binding	63/128	7587/21248	0.00113546176074834	0.0495813914533481	0.0449084818549297	Gck/Dsp/Pmch/Adm/Agt/Atf3/Atp2a1/Avp/Bcl6b/Ctla2b/Cyp2a5/Pcbd1/Ddx4/Dlk1/Gal/Gh/Il12rb1/Irs4/Kl/Lcn2/Lgals4/Lhx9/Gzmm/Mc3r/Mttp/Myoc/Pomc/Prl/S100a8/Sfrp2/Slc12a3/Igsf1/Tcap/Tcf7l2/Tnnt1/Ttr/Wnt1/Wnt10b/Wnt9b/C1ql2/Stoml3/A2m/Clec12a/Zbtb16/Gldn/Pin1/Olfm2/Rbm47/Pon3/Dok3/Wfikkn2/Obscn/Trim72/Rec8/Piwil2/Pmaip1/Bhlhe22/Ngb/Sostdc1/Piezo2/Prdm8/Ntng1/Fzd10	63	protein binding	282/554	7587/21248	9.11231	9394.79	8066.79	Kifc1/Micalcl/Hbb-bt/Gck/Nxph4/Adcy4/Kazald1/Cdc20/Chrnb4/Lmo1/Mcf2/Syt17/Hba-a2/H2-Q6/Chrna3/Chrna4/Acvrl1/Adam12/Adcy8/Adcyap1/Adm/Adora2a/Adra1b/Avil/Angpt2/Agt/Alx4/Nr2f2/Synpo2/Atf3/Neurod6/Atp2a1/Avp/Bdnf/C5ar1/Anxa2/Car4/Cbln1/Cbln2/Cck/Cd59a/Cdkn1c/Inadl/Cldn5/Ccr2/Col17a1/Col2a1/Crh/Crym/Csf2rb/Cybb/Dab2/Dcn/Pcbd1/Drd1/Drd5/Ect2/Egr2/Eomes/F2r/Fbln1/Fgf10/Fgf3/Fst/Gal/Gh/Gjc1/Gjb2/Gpc4/H…	282	protein binding	88/185	7587/21248	0.000576886878714536	0.0204331611725591	0.0182355442958765	Hbb-bs/Hbb-bt/Chrnb4/Dsp/Hba-a2/Pmch/Chrna3/Acta2/Avp/Bdnf/Cbln1/Cd36/Dcn/Dlk1/Fbln1/Gh/Hba-a1/Il16/Irs4/Itga4/Kl/Lamb3/Lef1/Lgals4/Lhx9/Gzmm/Lum/Crb1/Grid2ip/Edaradd/Melk/Mrvi1/Myoc/Nes/Neurod1/Nhlh2/Prkcd/Pomc/Pou4f1/Prl/Prlr/Prox1/Scn5a/Slc12a3/Thsd4/Tmprss7/Tcf7l2/Tnc/Tnnt1/Ttr/Wnt10b/Wnt9b/Grp/C1ql2/Zap70/C1ql3/Zic2/Vangl1/Pin1/Olfm2/Homer3/Slc4a11/Cartpt/Magel2/Rnf17/Syt15/Ccdc79/Olfml2b/Ir…	88
GO:0055082	cellular chemical homeostasis	11/130	602/21248	0.00119569530106221	0.0319811397143345	0.0246498473154517	Gck/Pmch/Adm/Agt/Atp2a1/Avp/Calb2/Calcr/Tcf7l2/Hkdc1/Npsr1	11	cellular chemical homeostasis	41/560	602/21248	3.27897e+06	1.00818e+08	6.5039e+07	Gck/Adcyap1/Adm/Adra1b/Adra1d/Adra2b/Agt/Alas2/Atp2a1/Avp/C5ar1/Calb2/Cckar/Cd38/Crh/Drd1/F2r/Icam1/Kdr/Lck/Neurod1/Ngf/Npy2r/Oxt/Pln/Ryr1/Stc1/Tcf7l2/Tgfb2/Trhr/Vdr/Inpp4b/Rxfp3/Slc26a4/Slc4a11/Cartpt/Npsr1/Ccl28/Ccdc109b/Atp2c2/Tmprss6	41	cellular chemical homeostasis	15/188	602/21248	0.000314598497410999	0.0134253121056688	0.0111117439748028	Pmch/Adra1d/Adra2b/Alas2/Avp/Calb2/Calcr/Neurod1/Tcf7l2/Slc26a4/Slc4a11/Cartpt/Avpr1a/Ccdc109b/Tmprss6	15
GO:0060562	epithelial tube morphogenesis	8/130	343/21248	0.00125391551278986	0.0319811397143345	0.0246498473154517	Adm/Agt/Folr1/Gbx2/Sfrp2/Wnt1/Wnt9b/Sostdc1	8	epithelial tube morphogenesis	27/560	343/21248	4.84606e+07	9.86482e+08	6.36391e+08	Acvrl1/Adm/Agt/Fgf10/Folr1/Gbx2/Igf1/Kdr/Lef1/Mgp/Nkx3-1/Nrp1/Ret/Cxcl12/Sema5a/Sox9/Tek/Tnc/Vdr/Wnt9b/Wnt4/Wt1/Zic2/Cecr2/Zic5/Sostdc1/Cthrc1	27	epithelial tube morphogenesis	10/188	343/21248	0.000997238905479006	0.0272251813962901	0.0225334981385946	Ovol2/Folr1/Gbx2/Lef1/Aldh1a2/Tnc/Wnt9b/Zic2/Zic5/Sostdc1	10
GO:0044765	single-organism transport	34/130	3307/21248	0.00125768414900291	0.0319811397143345	0.0246498473154517	Gck/Chrna2/Abca4/Adm/Agt/Atp2a1/Avp/Calcr/Slc17a6/Folr1/Gabre/Gal/Gh/Itgax/Kcnj5/Lcn2/Mttp/Pomc/Prl/Bspry/S100a8/Sfrp2/Slc12a3/Tcf7l2/Ttr/Slco2a1/Olfm2/Npsr1/Cngb1/Trim72/Gabrq/Pmaip1/Ngb/Piezo2	34	single-organism transport	149/560	3307/21248	785.758	74108.1	47808	Ildr2/Kifc1/Gck/Chrnb4/Chrnb3/Grm2/Syt17/Chrna3/Chrna2/Chrna4/Ada/Adcyap1/Adm/Adora2a/Adra2b/Agt/Steap4/Atp2a1/Slc7a3/Avp/Bdnf/Anxa2/Car4/Cbln1/Cck/Cckar/Cd38/Ccr2/Cnr1/Crh/Crhbp/Crym/Cybb/Dab2/Drd1/Ect2/Egr2/F2r/Slc17a6/Fbln1/Fgf10/Folr1/Gabre/Gal/Gh/Glra1/Hbb-b1/Hbb-b2/Htr1b/Htr7/Icam1/Ier3/Igf1/Inhba/Kcnj3/Kcnj5/Kcnj6/Lcat/Lck/Lcn2/Anxa1/Ltf/Mmp9/Gbp4/Neurod1/Ngf/Nkx3-1/Nnat/Nnt/Npr3/Npy2r/Slc…	149	single-organism transport	45/188	3307/21248	0.001727877658166	0.0355270475735403	0.02940471355233	Chrnb4/Chrnb3/Grm2/Chrna3/Adra2b/Avp/Bdnf/Calcr/Cbln1/Cd36/Slc17a6/Fbln1/Folr1/Gh/Hbb-b1/Hbb-b2/Neurod1/Prkcd/Pomc/Prl/Prlr/Bspry/S100a9/Scn5a/Slc12a3/Tcf7l2/Ttr/Trpm6/Lrrc26/Ano5/Slc26a4/Olfm2/Homer3/Slc4a11/Cartpt/Magel2/Syt15/Avpr1a/Ptpn3/Ramp3/Gabrq/Slc16a8/Ngb/Ccdc109b/Nkd2	45
GO:0023051	regulation of signaling	28/130	2529/21248	0.00125795708407367	0.0319811397143345	0.0246498473154517	Gck/Pmch/Adm/Agt/Atf3/Avp/Dlk1/Folr1/Gal/Gh/Kl/Myoc/Pomc/Prl/S100a8/Sfrp2/Shox2/Tcf7l2/Wnt1/Wnt10b/Pin1/Npsr1/Obscn/Arhgef33/Trim72/Pmaip1/Sostdc1/Fzd10	28	regulation of signaling	131/560	2529/21248	1.06606	213.523	137.746	Gck/Cdc20/Grm2/Chrna3/Acvrl1/Ada/Adcyap1/Adm/Adora2a/Adra1b/Adra2b/Agt/Atf3/Slc7a3/Avp/Bdnf/C5ar1/Anxa2/Cckar/Cd38/Cd59a/Cnr1/Col2a1/Crh/Crhbp/Cyp1b1/Dab2/Drd1/Drd5/Ect2/Egr2/F2r/Fbln1/Fgf10/Folr1/Fst/Gal/Gh/Glra1/Onecut1/Htr1b/Htr7/Icam1/Ier3/Igf1/Cyr61/Inhba/Jag1/Kdr/Lck/Lef1/Ltf/Grid2ip/Mas1/Kitl/Mmp9/Myoc/Neurod1/Ngf/Nkx3-1/Nnat/Npy2r/Nrp1/Oxt/Prkcd/Serpine1/Pomc/Prl/Rspo1/Ptgs2/Ret/Rgs16/Rgs…	131	regulation of signaling	42/188	2529/21248	3.75868e+08	0.00362530999789692	0.00300056462068497	Ovol2/Grm2/Pmch/Chrna3/Adra2b/Avp/Bdnf/Cd36/Dlk1/Fbln1/Folr1/Gh/Kl/Lef1/Peg10/Grid2ip/Myoc/Neurod1/Prkcd/Pomc/Prl/Rgs16/S100a9/Shox2/Tcf7l2/Wnt10b/Zap70/Gpr55/Zic2/Pin1/Cartpt/Shisa6/Arhgef33/Irf7/Avpr1a/Ramp3/Vav3/Sostdc1/Tmprss6/Nkd2/Tnxb/Fzd10	42
GO:0044700	single organism signaling	51/130	5692/21248	0.00130762094648586	0.0323116802103609	0.0249046153703554	Gck/Dsp/Pmch/Chrna2/Adm/Agt/Atf3/Atp2a1/Avp/Calcr/Dlk1/Folr1/Gabre/Gal/Gh/Il12rb1/Irs4/Itgax/Kl/Lcn2/Mc3r/Myoc/Omp/Pomc/Prl/S100a8/Sfrp2/Shox2/Igsf1/Tac2/Tcf7l2/Wnt1/Wnt10b/Wnt9b/Stoml3/Pin1/Gpr101/Dok3/Wfikkn2/Npsr1/Cngb1/Obscn/Arhgef33/Rxfp1/Trim72/Gabrq/Pmaip1/Smoc2/Sostdc1/Arhgap36/Fzd10	51	single organism signaling	235/560	5692/21248	0.265465	67.1626	43.3274	Ildr2/Gck/Adcy4/Cdc20/Chrnb4/Grm2/Syt17/Chrna3/Chrna2/Chrna4/Acvrl1/Ada/Adcy8/Adcyap1/Adm/Adora2a/Adra1b/Adra1d/Adra2b/Angpt2/Agt/Nr2f2/Atf3/Atp2a1/Slc7a3/Avp/Bdnf/C5ar1/Anxa2/Cck/Cckar/Cd38/Cd59a/Cd83/Ccr2/Cnr1/Col2a1/Crh/Crhbp/Csf2rb/Csf2rb2/Cyp1b1/Dab2/Drd1/Drd5/Ect2/Egr2/F2r/Fbln1/Fgf10/Fgf3/Folr1/Fst/Gabre/Gal/Gh/Gjc1/Glra1/Onecut1/Hp/Htr1b/Htr4/Htr5b/Htr7/Icam1/Ier3/Igf1/Cyr61/Il12rb1/Il2rb…	235	single organism signaling	75/188	5692/21248	5.99851e+09	0.00498209627128181	0.0041235375228951	Ovol2/Chrnb4/Grm2/Dsp/Pmch/Chrna3/Adra1d/Adra2b/Avp/Bdnf/Calcr/Cd36/Dlk1/Fbln1/Folr1/Gh/Htr5b/Irs4/Itga4/Kl/Lef1/Peg10/Grid2ip/Edaradd/Melk/Mrvi1/Myoc/Neurod1/Nmbr/Prkcd/Pomc/Prl/Prlr/Aldh1a2/Rgs16/Rpe65/S100a9/Scn5a/Shox2/Tcf7l2/Tnc/Vipr2/Wnt10b/Wnt9b/Grp/Zap70/Gpr55/Zic2/Pin1/Gpr151/Pde11a/Tspan18/Cldn19/Gpr101/Prokr2/Homer3/Cartpt/Syt15/Shisa6/Arhgef33/Irf7/Avpr1a/Baiap3/Ramp3/Gabrq/Vav3/Smoc2…	75
GO:0023052	signaling	51/130	5697/21248	0.00133514110237393	0.0323987883083546	0.0249717549824726	Gck/Dsp/Pmch/Chrna2/Adm/Agt/Atf3/Atp2a1/Avp/Calcr/Dlk1/Folr1/Gabre/Gal/Gh/Il12rb1/Irs4/Itgax/Kl/Lcn2/Mc3r/Myoc/Omp/Pomc/Prl/S100a8/Sfrp2/Shox2/Igsf1/Tac2/Tcf7l2/Wnt1/Wnt10b/Wnt9b/Stoml3/Pin1/Gpr101/Dok3/Wfikkn2/Npsr1/Cngb1/Obscn/Arhgef33/Rxfp1/Trim72/Gabrq/Pmaip1/Smoc2/Sostdc1/Arhgap36/Fzd10	51	signaling	235/560	5697/21248	0.295238	7.09603	45.7774	Ildr2/Gck/Adcy4/Cdc20/Chrnb4/Grm2/Syt17/Chrna3/Chrna2/Chrna4/Acvrl1/Ada/Adcy8/Adcyap1/Adm/Adora2a/Adra1b/Adra1d/Adra2b/Angpt2/Agt/Nr2f2/Atf3/Atp2a1/Slc7a3/Avp/Bdnf/C5ar1/Anxa2/Cck/Cckar/Cd38/Cd59a/Cd83/Ccr2/Cnr1/Col2a1/Crh/Crhbp/Csf2rb/Csf2rb2/Cyp1b1/Dab2/Drd1/Drd5/Ect2/Egr2/F2r/Fbln1/Fgf10/Fgf3/Folr1/Fst/Gabre/Gal/Gh/Gjc1/Glra1/Onecut1/Hp/Htr1b/Htr4/Htr5b/Htr7/Icam1/Ier3/Igf1/Cyr61/Il12rb1/Il2rb…	235	signaling	75/188	5697/21248	6.18817e+09	0.00500071283034424	0.00413894591238842	Ovol2/Chrnb4/Grm2/Dsp/Pmch/Chrna3/Adra1d/Adra2b/Avp/Bdnf/Calcr/Cd36/Dlk1/Fbln1/Folr1/Gh/Htr5b/Irs4/Itga4/Kl/Lef1/Peg10/Grid2ip/Edaradd/Melk/Mrvi1/Myoc/Neurod1/Nmbr/Prkcd/Pomc/Prl/Prlr/Aldh1a2/Rgs16/Rpe65/S100a9/Scn5a/Shox2/Tcf7l2/Tnc/Vipr2/Wnt10b/Wnt9b/Grp/Zap70/Gpr55/Zic2/Pin1/Gpr151/Pde11a/Tspan18/Cldn19/Gpr101/Prokr2/Homer3/Cartpt/Syt15/Shisa6/Arhgef33/Irf7/Avpr1a/Baiap3/Ramp3/Gabrq/Vav3/Smoc2…	75
GO:0044699	single-organism process	97/130	13135/21248	0.00137241463333424	0.0323987883083546	0.0249717549824726	Gck/Dsp/Pmch/Adam33/Chrna2/Abca4/Adm/Agt/Atf3/Atp2a1/Avp/Calb2/Calcr/Col8a1/Cyp2a5/Ddx4/Dlk1/Emx1/F5/Slc17a6/Folr1/Gabre/Gal/Gbx2/Gh/Gpx3/Il12rb1/Irs4/Itgax/Kcnj5/Kl/Lcn2/Lhx9/Gzmm/Mab21l1/Mc3r/Mttp/Myoc/Omp/Pomc/Prl/Bspry/S100a8/Sfrp2/Shox2/Slc12a3/Igsf1/Cdkl3/Tac2/Tcap/Tcf7l2/Hkdc1/Tnnt1/Ttr/Wnt1/Wnt10b/Wnt9b/Stoml3/Gbx1/A2m/Zbtb16/Gldn/Pin1/Slco2a1/Olfm2/AW551984/Retnlg/Gpr101/Rbm47/Mfrp/Pon3/…	97	single-organism process	437/560	13135/21248	0.00666215	4.00312	2.58246	Ildr2/Kifc1/Micalcl/Upb1/Gck/Adcy4/Tex15/Amigo2/Kazald1/Dio3/Cdc20/Chrnb4/Chrnb3/Grm2/Cdca2/Lmo1/Mcf2/Syt17/Hba-a2/Chrna3/Chrna2/Chrna4/Acvrl1/Ada/Adcy8/Adcyap1/Adm/Adora2a/Adra1b/Adra1d/Adra2b/Avil/Angpt2/Agt/Alas2/Alx4/Steap4/Nr2f2/Atf3/Neurod6/Atp2a1/Slc7a3/Avp/Bdnf/Hrk/Bst1/C5ar1/Anxa2/Calb2/Car4/Cbln1/Cbln2/Cck/Cckar/Cd38/Cd59a/Cd83/Cdkn1c/Ch25h/Cldn5/Ccr2/Cnr1/Col14a1/Col2a1/Cpne6/Crh/Crhbp…	437	single-organism process	145/188	13135/21248	5.13102e+08	0.00080746127173065	0.000668312427332779	Amigo2/Ovol2/Chrnb4/Chrnb3/Grm2/Dsp/Hba-a2/Pmch/Chrna3/Acta2/Adra1d/Adra2b/Alas2/Avp/Bdnf/Calb2/Calcr/Cbln1/Cd36/Dcn/Dlk1/Emp1/F5/Slc17a6/Fbln1/Il4i1/Folr1/Galnt3/Gbx2/Gh/Gsta3/Hba-a1/Hbb-b1/Hbb-b2/Htr5b/Il16/Irs4/Irx3/Itga4/Kl/Lamb3/Lef1/Lhx9/Gzmm/Peg10/Crb1/Grid2ip/Edaradd/Melk/Mrvi1/Myoc/Nes/Neurod1/Nhlh2/Nmbr/Prkcd/Pomc/Pou4f1/Prl/Prlr/Prox1/Bspry/Aldh1a2/Rgs16/Rpe65/S100a9/Scn5a/Shox2/Slc12a…	145
GO:0090092	regulation of transmembrane receptor protein serine/threonine kinase signaling pathway	6/130	198/21248	0.0013908077474918	0.0325424396846755	0.0250824760050688	Folr1/Sfrp2/Tcf7l2/Wnt1/Pin1/Sostdc1	6	regulation of transmembrane receptor protein serine/threonine kinase signaling pathway	20/560	198/21248	3.13139e+07	6.7199e+08	4.33509e+08	Acvrl1/Dab2/Fgf10/Folr1/Fst/Onecut1/Cyr61/Inhba/Kdr/Tcf7l2/Tgfb2/Onecut2/Zic2/Itga8/Vwc2/Vwc2l/Sostdc1/Tmprss6/Lrg1/Zfp423	20	regulation of transmembrane receptor protein serine/threonine kinase signaling pathway	7/188	198/21248	0.00195600807759133	0.0394662923423201	0.0326651129367346	Folr1/Peg10/Tcf7l2/Zic2/Pin1/Sostdc1/Tmprss6	7
GO:0010646	regulation of cell communication	28/130	2564/21248	0.00154916534495864	0.0347118065429715	0.0267545415507575	Gck/Pmch/Adm/Agt/Atf3/Avp/Dlk1/Folr1/Gal/Gh/Kl/Myoc/Pomc/Prl/S100a8/Sfrp2/Shox2/Tcf7l2/Wnt1/Wnt10b/Pin1/Npsr1/Obscn/Arhgef33/Trim72/Pmaip1/Sostdc1/Fzd10	28	regulation of cell communication	131/560	2564/21248	3.04025	503.948	325.103	Gck/Cdc20/Grm2/Chrna3/Acvrl1/Ada/Adcyap1/Adm/Adora2a/Adra1b/Adra2b/Agt/Atf3/Slc7a3/Avp/Bdnf/C5ar1/Anxa2/Cckar/Cd38/Cd59a/Cnr1/Col2a1/Crh/Crhbp/Cyp1b1/Dab2/Drd1/Drd5/Ect2/Egr2/F2r/Fbln1/Fgf10/Folr1/Fst/Gal/Gh/Glra1/Onecut1/Htr1b/Htr7/Icam1/Ier3/Igf1/Cyr61/Inhba/Jag1/Kdr/Lck/Lef1/Ltf/Grid2ip/Mas1/Kitl/Mmp9/Myoc/Neurod1/Ngf/Nkx3-1/Nnat/Npy2r/Nrp1/Oxt/Prkcd/Serpine1/Pomc/Prl/Rspo1/Ptgs2/Ret/Rgs16/Rgs…	131	regulation of cell communication	42/188	2564/21248	5.17648e+09	0.00455225697324198	0.0037677719218771	Ovol2/Grm2/Pmch/Chrna3/Adra2b/Avp/Bdnf/Cd36/Dlk1/Fbln1/Folr1/Gh/Kl/Lef1/Peg10/Grid2ip/Myoc/Neurod1/Prkcd/Pomc/Prl/Rgs16/S100a9/Shox2/Tcf7l2/Wnt10b/Zap70/Gpr55/Zic2/Pin1/Cartpt/Shisa6/Arhgef33/Irf7/Avpr1a/Ramp3/Vav3/Sostdc1/Tmprss6/Nkd2/Tnxb/Fzd10	42
GO:0044763	single-organism cellular process	89/130	11815/21248	0.0018102234480415	0.0376313086582222	0.0290047828498759	Gck/Dsp/Pmch/Chrna2/Abca4/Adm/Agt/Atf3/Atp2a1/Avp/Calb2/Calcr/Cyp2a5/Ddx4/Dlk1/Emx1/F5/Slc17a6/Folr1/Gabre/Gal/Gbx2/Gh/Gpx3/Il12rb1/Irs4/Itgax/Kcnj5/Kl/Lcn2/Gzmm/Mc3r/Mttp/Myoc/Omp/Pomc/Prl/S100a8/Sfrp2/Shox2/Slc12a3/Igsf1/Cdkl3/Tac2/Tcap/Tcf7l2/Hkdc1/Ttr/Wnt1/Wnt10b/Wnt9b/Stoml3/Gbx1/A2m/Zbtb16/Gldn/Pin1/Olfm2/AW551984/Retnlg/Gpr101/Rbm47/Mfrp/Pon3/Dok3/Wfikkn2/Npsr1/Frem3/Cngb1/Obscn/Arhgef33/R…	89	single-organism cellular process	398/560	11815/21248	1.85431	318.345	205.368	Ildr2/Kifc1/Micalcl/Upb1/Gck/Adcy4/Tex15/Amigo2/Kazald1/Cdc20/Chrnb4/Grm2/Cdca2/Lmo1/Mcf2/Syt17/Hba-a2/Chrna3/Chrna2/Chrna4/Acvrl1/Ada/Adcy8/Adcyap1/Adm/Adora2a/Adra1b/Adra1d/Adra2b/Avil/Angpt2/Agt/Alas2/Alx4/Nr2f2/Atf3/Neurod6/Atp2a1/Slc7a3/Avp/Bdnf/Hrk/Bst1/C5ar1/Anxa2/Calb2/Car4/Cbln1/Cbln2/Cck/Cckar/Cd38/Cd59a/Cd83/Cdkn1c/Ch25h/Cldn5/Ccr2/Cnr1/Col14a1/Col2a1/Cpne6/Crh/Crhbp/Csf2rb/Csf2rb2/Ctl…	398	single-organism cellular process	135/188	11815/21248	3.24663e+08	0.000641720304068813	0.000531133404282971	Amigo2/Ovol2/Chrnb4/Grm2/Dsp/Hba-a2/Pmch/Chrna3/Adra1d/Adra2b/Alas2/Avp/Bdnf/Calb2/Calcr/Cbln1/Cd36/Dcn/Dlk1/Emp1/F5/Slc17a6/Fbln1/Il4i1/Folr1/Galnt3/Gbx2/Gh/Gsta3/Hba-a1/Hbb-b1/Hbb-b2/Htr5b/Il16/Irs4/Irx3/Itga4/Kl/Lamb3/Lef1/Gzmm/Peg10/Crb1/Grid2ip/Edaradd/Melk/Mrvi1/Myoc/Nes/Neurod1/Nhlh2/Nmbr/Prkcd/Pomc/Pou4f1/Prl/Prlr/Prox1/Aldh1a2/Rgs16/Rpe65/S100a9/Scn5a/Shox2/Slc12a3/Thsd4/Cdkl3/Tcf7l2/Tnc…	135
GO:0051239	regulation of multicellular organismal process	27/130	2488/21248	0.00209028059460983	0.0394764420867741	0.0304269415877039	Dsp/Pmch/Adam33/Adm/Agt/Atp2a1/Avp/Calcr/Emx1/Gal/Gh/Il12rb1/Kl/Mc3r/Pomc/Prl/Sfrp2/Shox2/Cdkl3/Tcf7l2/Tnnt1/Wnt1/Wnt10b/Wnt9b/Zbtb16/Pin1/Npsr1	27	regulation of multicellular organismal process	149/560	2488/21248	8.69142e-09	4.17796e-05	2.69525e-05	Amigo2/Dio3/Cdc20/Chrnb4/Syt17/Chrna3/Acvrl1/Ada/Adcyap1/Adm/Adora2a/Adra1b/Adra1d/Adra2b/Avil/Angpt2/Agt/Nr2f2/Atp2a1/Avp/Bdnf/C5ar1/Anxa2/Cbln1/Cbln2/Cck/Cd38/Cd59a/Cd83/Ccr2/Cnr1/Col14a1/Cpne6/Crh/Crhbp/Ctla2a/Cyp1b1/Dab2/Drd1/Ect2/Egr2/Eomes/F2r/Fbln1/Fgf10/Fgf3/Fst/Gal/Gh/Glra1/H2-Aa/Hbb-b2/Htr7/Elavl4/Icam1/Igf1/Cyr61/Il12rb1/Il2rg/Inhba/Jag1/Kdr/Lcat/Lck/Lef1/Anxa1/Ltf/Ltk/Mc3r/Kitl/Mgp/Mm…	149	regulation of multicellular organismal process	45/188	2488/21248	1.94879e+08	0.000467315326444651	0.000386783429843821	Amigo2/Ovol2/Chrnb4/Dsp/Pmch/Chrna3/Adra1d/Adra2b/Avp/Bdnf/Calcr/Cbln1/Cd36/Fbln1/Gh/Hbb-b2/Irx3/Kl/Lef1/Mrvi1/Neurod1/Prkcd/Pomc/Pou4f1/Prl/Prlr/Prox1/Scn5a/Shox2/Cdkl3/Tcf7l2/Tnnt1/Wnt10b/Wnt9b/Zan/Zap70/Gpr55/Zic2/Slitrk6/Pin1/Cartpt/Irf7/Avpr1a/Asb4/Tmprss6	45
GO:0003012	muscle system process	7/130	297/21248	0.00237713449610627	0.0430489288198971	0.0331804786190464	Agt/Atp2a1/Myoc/Tcap/Tnnt1/Pin1/Trim72	7	muscle system process	31/560	297/21248	7830.83	515655	332655	Chrnb4/Chrna3/Ada/Adra1b/Adra1d/Adra2b/Agt/Atp2a1/Col14a1/Drd1/F2r/Glra1/Htr7/Igf1/Lck/Mrvi1/Myh3/Myoc/Myom1/Npy2r/Oxt/Pln/Ptgs2/Ryr1/Stc1/Tnnt1/Tnnt2/Tpm2/Homer1/Hcn4/Scn4b	31	muscle system process	10/188	297/21248	0.000327748244893628	0.0134253121056688	0.0111117439748028	Chrnb4/Chrna3/Acta2/Adra1d/Adra2b/Mrvi1/Myoc/Scn5a/Tnnt1/Pin1	10
GO:0030030	cell projection organization	16/130	1190/21248	0.00250533444615473	0.0447574613218454	0.0344973505530268	Adm/Emx1/Folr1/Gbx2/Lcn2/Myoc/Shox2/Cdkl3/Wnt1/Gbx1/Gldn/Cngb1/Bhlhe22/Ngb/Prdm8/Ntng1	16	cell projection organization	58/560	1190/21248	4.82505e+08	7.43398e+09	4.79575e+09	Cdc20/Mcf2/Syt17/Chrna3/Adcyap1/Adm/Adora2a/Avil/Bdnf/Cck/Cckar/Cnr1/Cpne6/Dab2/Egr2/Folr1/Gbx2/Onecut1/Htr7/Elavl4/Icam1/Kdr/Lcn2/Ltk/Myoc/Ngf/Nrp1/Nrp2/Pcp4/Prkcd/Ret/Cxcl5/Cxcl12/Sema5a/Shox2/Cpne9/Tgfb2/Ccno/Tnc/Vil1/Onecut2/Zic2/Btbd3/Slitrk6/Itga8/Podxl/Cecr2/Nefh/Vav3/Bhlhe22/Tanc1/Nrn1/Cthrc1/Rreb1/Nptxr/Prdm8/Ntng1/Klhl1	58	cell projection organization	21/188	1190/21248	0.00201845166897237	0.0399680164915721	0.0330803755577138	Chrna3/Bdnf/Emp1/Folr1/Gbx2/Myoc/Nes/Prkcd/Shox2/Cdkl3/Tnc/Zic2/Slitrk6/Vav3/Bhlhe22/Ngb/Tanc1/Nrn1/Tekt4/Prdm8/Ntng1	21
GO:0007167	enzyme linked receptor protein signaling pathway	12/130	769/21248	0.00270740410928091	0.0455267579036469	0.035090295127582	Agt/Folr1/Irs4/Kl/Myoc/Sfrp2/Tcf7l2/Wnt1/Pin1/Wfikkn2/Trim72/Sostdc1	12	enzyme linked receptor protein signaling pathway	51/560	769/21248	158309	6.6173e+06	4.2689e+06	Chrna3/Acvrl1/Adra2b/Angpt2/Agt/Bdnf/Cd59a/Dab2/Fgf10/Fgf3/Folr1/Fst/Onecut1/Igf1/Cyr61/Inhba/Itk/Kdr/Lck/Lef1/Ltk/Mmp9/Myoc/Ngf/Nkx3-1/Npr1/Nrp1/Nrp2/Prkcd/Ret/Sox9/Tcf7l2/Tek/Tgfb2/Vil1/Wnt4/Onecut2/Zap70/Zic2/Itga8/Ror1/Vwc2/Vwc2l/Ccbe1/Rgs14/Sostdc1/Atoh8/Tmprss6/Btbd11/Lrg1/Zfp423	51	enzyme linked receptor protein signaling pathway	18/188	769/21248	0.000171321590378688	0.00973582791007383	0.00805806421988509	Chrna3/Adra2b/Bdnf/Folr1/Irs4/Kl/Lef1/Peg10/Myoc/Prkcd/Prlr/Rpe65/Tcf7l2/Zap70/Zic2/Pin1/Sostdc1/Tmprss6	18
GO:0061564	axon development	8/130	389/21248	0.00274649953578156	0.0455267579036469	0.035090295127582	Folr1/Gbx2/Shox2/Cdkl3/Gbx1/Bhlhe22/Prdm8/Ntng1	8	axon development	23/560	389/21248	0.000289537297736133	0.00236701665002991	0.00152699047463417	Bdnf/Cck/Cckar/Cnr1/Egr2/Folr1/Gbx2/Ngf/Nrp1/Nrp2/Ret/Cxcl12/Sema5a/Shox2/Tgfb2/Tnc/Zic2/Slitrk6/Nefh/Bhlhe22/Nrn1/Prdm8/Ntng1	23	axon development	12/188	389/21248	0.000189343032346724	0.00993220467924042	0.00822059961305905	Bdnf/Folr1/Gbx2/Shox2/Cdkl3/Tnc/Zic2/Slitrk6/Bhlhe22/Nrn1/Prdm8/Ntng1	12
GO:0072089	stem cell proliferation	5/130	160/21248	0.00305801329226372	0.0489983270976122	0.0377660487542707	Gh/Sfrp2/Shox2/Wnt1/Wnt10b	5	stem cell proliferation	11/560	160/21248	0.00351453507472064	0.0173275590812124	0.0111782135817836	Bdnf/Fbln1/Gh/Kdr/Lef1/Kitl/Nfya/Ngf/Shox2/Sox9/Prg4	11	stem cell proliferation	7/188	160/21248	0.000567350304792034	0.0188486379036465	0.0156004744627611	Ovol2/Bdnf/Fbln1/Gh/Lef1/Shox2/Wnt10b	7
GO:1902578	single-organism localization	34/130	3487/21248	0.00309482625767823	0.0489983270976122	0.0377660487542707	Gck/Chrna2/Abca4/Adm/Agt/Atp2a1/Avp/Calcr/Slc17a6/Folr1/Gabre/Gal/Gh/Itgax/Kcnj5/Lcn2/Mttp/Pomc/Prl/Bspry/S100a8/Sfrp2/Slc12a3/Tcf7l2/Ttr/Slco2a1/Olfm2/Npsr1/Cngb1/Trim72/Gabrq/Pmaip1/Ngb/Piezo2	34	single-organism localization	154/560	3487/21248	143.808	115214	74325.9	Ildr2/Kifc1/Gck/Chrnb4/Chrnb3/Grm2/Syt17/Chrna3/Chrna2/Chrna4/Ada/Adcyap1/Adm/Adora2a/Adra2b/Agt/Steap4/Atp2a1/Slc7a3/Avp/Bdnf/Anxa2/Car4/Cbln1/Cck/Cckar/Cd38/Ccr2/Cnr1/Crh/Crhbp/Crym/Cybb/Dab2/Drd1/Ect2/Egr2/F2r/Slc17a6/Fbln1/Fgf10/Folr1/Gabre/Gal/Gh/Glra1/Hbb-b1/Hbb-b2/Htr1b/Htr7/Icam1/Ier3/Igf1/Inhba/Itga4/Kcnj3/Kcnj5/Kcnj6/Lcat/Lck/Lcn2/Anxa1/Ltf/Mmp9/Gbp4/Neurod1/Ngf/Nkx3-1/Nnat/Nnt/Npr3/Npy…	154	single-organism localization	47/188	3487/21248	0.00161935660227408	0.0340977200056303	0.0282217003109441	Chrnb4/Chrnb3/Grm2/Chrna3/Adra2b/Avp/Bdnf/Calcr/Cbln1/Cd36/Slc17a6/Fbln1/Folr1/Gh/Hbb-b1/Hbb-b2/Itga4/Neurod1/Prkcd/Pomc/Prl/Prlr/Bspry/S100a9/Scn5a/Slc12a3/Tcf7l2/Ttr/Trpm6/Lrrc26/Ano5/Slc26a4/Olfm2/Homer3/Slc4a11/Cartpt/Magel2/Syt15/Ccdc79/Avpr1a/Ptpn3/Ramp3/Gabrq/Slc16a8/Ngb/Ccdc109b/Nkd2	47
GO:0051969	regulation of transmission of nerve impulse	2/130	14/21248	0.00322135944407534	0.0498210350353236	0.0384001607725084	Agt/Avp	2	regulation of transmission of nerve impulse	4/560	14/21248	0.000387113145187476	0.00302086507940941	0.00194879584026368	Agt/Avp/Glra1/Cartpt	4	regulation of transmission of nerve impulse	3/188	14/21248	0.000230930850008352	0.0109600514527774	0.00907131876975165	Avp/Cartpt/Avpr1a	3

## Sheet: n=135 Overlaps
HdhQ111 vs HdhQ7 (Pin1WT)									Pin1WT vs Pin1KO (HdhQ7)
ID	Description.x	GeneRatio.x	BgRatio.x	pvalue.x	p.adjust.x	qvalue.x	geneID.x	Count.x	Description.y	GeneRatio.y	BgRatio.y	pvalue.y	p.adjust.y	qvalue.y	geneID.y	Count.y
GO:0051240	positive regulation of multicellular organismal process	101/560	1444/21248	9.05574e-06	0.0145103	0.00936078	Amigo2/Dio3/Cdc20/Syt17/Acvrl1/Ada/Adcyap1/Adm/Adora2a/Adra1b/Adra1d/Adra2b/Avil/Angpt2/Agt/Atp2a1/Avp/Bdnf/C5ar1/Cbln1/Cbln2/Cd38/Cd83/Ccr2/Cnr1/Cpne6/Crh/Cyp1b1/Dab2/Ect2/F2r/Fgf10/Fgf3/Fst/Gal/Gh/H2-Aa/Hbb-b2/Htr7/Elavl4/Icam1/Igf1/Cyr61/Il12rb1/Il2rg/Inhba/Jag1/Kdr/Lck/Lef1/Ltf/Ltk/Kitl/Mmp9/Neurod1/Ngf/Nkx3-1/Npy2r/Nrp1/Oxt/Pcp4/Penk/Serpine1/Prox1/Ptch2/Ptgs2/Ret/Rora/Cxcl5/Cxcl12/Sema5a/Sh…	101	positive regulation of multicellular organismal process	29/188	1444/21248	2.84713e+09	0.0032741962903852	0.00270995792244169	Amigo2/Ovol2/Pmch/Adra1d/Adra2b/Avp/Bdnf/Cbln1/Cd36/Gh/Hbb-b2/Irx3/Kl/Lef1/Neurod1/Prox1/Scn5a/Shox2/Cdkl3/Tcf7l2/Wnt10b/Zap70/Zic2/Slitrk6/Pin1/Cartpt/Irf7/Avpr1a/Asb4	29
GO:0051094	positive regulation of developmental process	89/560	1194/21248	3.57856e-06	0.0430053	0.0277432	Amigo2/Dio3/Cdc20/Syt17/Acvrl1/Ada/Adcyap1/Adm/Adra2b/Avil/Angpt2/Agt/Bdnf/C5ar1/Cbln1/Cbln2/Cd83/Ccr2/Cnr1/Cpne6/Cyp1b1/Dab2/Ect2/Eomes/Fgf10/Fgf3/Fst/Gal/Gh/H2-Aa/Hbb-b2/Htr7/Elavl4/Igf1/Cyr61/Il2rg/Inhba/Jag1/Kdr/Lck/Lef1/Ltf/Ltk/Kitl/Mmp9/Myoc/Neurod1/Ngf/Nrp1/Oxt/Pcp4/Serpine1/Prox1/Ptch2/Ptgs2/Pld6/Ret/S100a10/Cxcl5/Cxcl12/Sema5a/Frzb/Shox2/Sox9/Cpne9/Tcf7l2/Tek/Tgfb2/Vdr/Vil1/Wnt4/Wt1/Zap7…	89	positive regulation of developmental process	24/188	1194/21248	0.000147350723882239	0.00899140131444683	0.00744192377759707	Amigo2/Ovol2/Adra2b/Bdnf/Cbln1/Cd36/Gh/Hbb-b2/Irx3/Kl/Lef1/Myoc/Neurod1/Prox1/Shox2/Cdkl3/Tcf7l2/Wnt10b/Zap70/Zic2/Slitrk6/Pin1/Olfm2/Asb4	24
GO:0005886	plasma membrane	213/576	4533/21248	0.000232342	0.074343	0.0609228	Cpne7/Adcy4/Amigo2/Dio3/Chrnb4/Chrnb3/Grm2/Cdcp1/Syt17/Ly6a/H2-Q6/Chrna3/Chrna2/Chrna4/Acvrl1/Ada/Adam12/Adcy8/Adora2a/Adra1b/Adra1d/Adra2b/Angpt2/Steap4/Atp2a1/Slc7a3/Bst1/C5ar1/Anxa2/Car4/Cbln1/Cckar/Cd38/Cd59a/Cd83/Cdh9/Inadl/Cldn5/Ccr2/Cnr1/Col6a3/Cpne6/Csf2rb2/Cybb/Dab2/Cd55/Ddn/Drd1/Drd5/F2r/Fgf10/Folr1/Gabre/Gh/Gjc1/Gjb2/Glra1/Gpc4/H2-Aa/H2-Ab1/H2-Q8/Has1/Htr1b/Htr4/Htr5b/Htr7/Icam1/Icam2/…	213	plasma membrane	68/189	4533/21248	2.49659e+08	0.00024549766574483	0.000205858881177645	Cpne7/Amigo2/Chrnb4/Chrnb3/Grm2/Dsp/Chrna3/Adra1d/Adra2b/Calcr/Cbln1/Cd36/Dlk1/Emp1/Folr1/Gh/Htr5b/Il16/Irs4/Itga4/Kl/Crb1/Grid2ip/Melk/Nmbr/Prkcd/Cabp7/Rgs16/Rpe65/S100a9/Scn5a/Slc12a3/Tmprss7/Pcdh20/Vipr2/Trpm6/Zan/Zap70/Gpr55/Lrrc26/Vangl1/Ano5/Slitrk6/Slc26a4/Gpr151/Tspan18/Cldn19/Olfm2/Gpr101/Prokr2/Homer3/Slc4a11/Syt15/Shisa6/Avpr1a/Ptpn3/Ramp3/Gabrq/Vav3/Slc16a8/Tanc1/Nrn1/Tmprss6/Epn3/Nkd…	68
GO:0071944	cell periphery	214/576	4638/21248	0.00159657	0.242679	0.198871	Cpne7/Gck/Adcy4/Amigo2/Dio3/Chrnb4/Chrnb3/Grm2/Cdcp1/Syt17/Ly6a/H2-Q6/Chrna3/Chrna2/Chrna4/Acvrl1/Ada/Adam12/Adcy8/Adora2a/Adra1b/Adra1d/Adra2b/Angpt2/Steap4/Atp2a1/Slc7a3/Bst1/C5ar1/Anxa2/Car4/Cbln1/Cckar/Cd38/Cd59a/Cd83/Cdh9/Inadl/Cldn5/Ccr2/Cnr1/Col6a3/Cpne6/Csf2rb2/Cybb/Dab2/Cd55/Ddn/Drd1/Drd5/F2r/Fgf10/Folr1/Gabre/Gh/Gjc1/Gjb2/Glra1/Gpc4/H2-Aa/H2-Ab1/H2-Q8/Has1/Htr1b/Htr4/Htr5b/Htr7/Icam1/Ic…	214	cell periphery	68/189	4638/21248	5.71827e+08	0.000421722606200576	0.000353630017688261	Cpne7/Amigo2/Chrnb4/Chrnb3/Grm2/Dsp/Chrna3/Adra1d/Adra2b/Calcr/Cbln1/Cd36/Dlk1/Emp1/Folr1/Gh/Htr5b/Il16/Irs4/Itga4/Kl/Crb1/Grid2ip/Melk/Nmbr/Prkcd/Cabp7/Rgs16/Rpe65/S100a9/Scn5a/Slc12a3/Tmprss7/Pcdh20/Vipr2/Trpm6/Zan/Zap70/Gpr55/Lrrc26/Vangl1/Ano5/Slitrk6/Slc26a4/Gpr151/Tspan18/Cldn19/Olfm2/Gpr101/Prokr2/Homer3/Slc4a11/Syt15/Shisa6/Avpr1a/Ptpn3/Ramp3/Gabrq/Vav3/Slc16a8/Tanc1/Nrn1/Tmprss6/Epn3/Nkd…	68
GO:0048518	positive regulation of biological process	215/560	4832/21248	0.000235249	0.165485	1.06757	Gck/Adcy4/Amigo2/Dio3/Cdc20/Cdca2/Lmo1/Syt17/Chrna3/Chrna4/Acvrl1/Ada/Adcyap1/Adm/Adora2a/Adra1b/Adra1d/Adra2b/Avil/Angpt2/Agt/Alx4/Nr2f2/Atf3/Neurod6/Atp2a1/Avp/Bdnf/Hrk/Bst1/C5ar1/Anxa2/Cbln1/Cbln2/Cck/Cckar/Cd38/Cd59a/Cd83/Ccr2/Cnr1/Cpne6/Crh/Cyp1b1/Dab2/Cd55/Dcn/Pcbd1/Ddn/Drd1/Drd5/Ect2/Egr2/Eomes/F2r/Fbln1/Fgf10/Fgf3/Fst/Gal/Gbx2/Gh/Glra1/H2-Aa/H2-Ab1/Hbb-b2/Onecut1/Hp/Htr4/Htr7/Elavl4/Icam1…	215	positive regulation of biological process	60/188	4832/21248	0.0023341500665313	0.0425614722873748	0.0352269041885648	Amigo2/Ovol2/Pmch/Chrna3/Adra1d/Adra2b/Avp/Bdnf/Calcr/Cbln1/Cd36/Dcn/Fbln1/Gbx2/Gh/Hbb-b2/Il16/Irx3/Itga4/Kl/Lef1/Lum/Melk/Myoc/Neurod1/Prkcd/Pomc/Pou4f1/Prl/Prlr/Prox1/Aldh1a2/S100a9/Scn5a/Shox2/Cdkl3/Tcf7l2/Tnc/Vipr2/Wnt10b/Wnt9b/Zap70/Gpr55/Zic2/Slitrk6/Pin1/Olfm2/Cartpt/Magel2/Irf7/Avpr1a/Ramp3/Vav3/Smoc2/Ngb/Asb4/Rasl11a/Tmprss6/Nkd2/Fzd10	60
GO:0007166	cell surface receptor signaling pathway	115/560	2018/21248	0.00991519	34.0445	2.19625	Grm2/Chrna3/Acvrl1/Ada/Adora2a/Adra2b/Angpt2/Agt/Atf3/Bdnf/C5ar1/Cd38/Cd59a/Ccr2/Col2a1/Crh/Crhbp/Csf2rb/Csf2rb2/Dab2/Fgf10/Fgf3/Folr1/Fst/Onecut1/Hp/Icam1/Igf1/Cyr61/Il12rb1/Il2rb/Inhba/Itga4/Itga5/Itk/Jag1/Kdr/Lck/Lcn2/Lef1/Anxa1/Ltf/Ltk/Grid2ip/Kitl/Mmp9/Myoc/Ngf/Nkx3-1/Npr1/Npy2r/Nrp1/Nrp2/Pirb/Prkcd/Serpine1/Pln/Rspo1/Ret/Rora/Cxcl5/Cxcl12/Sema5a/Frzb/Shox2/Sox9/Tcf7l2/Tek/Tgfb2/Tnfsf10/Trai…	115	cell surface receptor signaling pathway	36/188	2018/21248	3.52592e+09	0.00362530999789692	0.00300056462068497	Ovol2/Grm2/Chrna3/Adra2b/Bdnf/Calcr/Cd36/Dlk1/Folr1/Irs4/Itga4/Kl/Lef1/Peg10/Grid2ip/Myoc/Prkcd/Prlr/Rpe65/Shox2/Tcf7l2/Vipr2/Wnt10b/Wnt9b/Zap70/Zic2/Pin1/Tspan18/Prokr2/Homer3/Irf7/Vav3/Sostdc1/Tmprss6/Nkd2/Fzd10	36
GO:0007267	cell-cell signaling	68/560	883/21248	0.185395	51.1636	33.0063	Ildr2/Gck/Cdc20/Chrnb4/Grm2/Syt17/Chrna3/Chrna4/Adcyap1/Adm/Adora2a/Adra1b/Adra1d/Adra2b/Agt/Bdnf/Cckar/Cd38/Cnr1/Crh/Crhbp/Dab2/Drd1/Drd5/Egr2/Fgf10/Fgf3/Gal/Gjc1/Glra1/Htr1b/Htr4/Htr7/Cyr61/Inhba/Kdr/Anxa1/Grid2ip/Mmp9/Neurod1/Ngf/Nkx3-1/Nnat/Pnoc/Npy2r/Oxt/Pomc/Ptgs2/Sox9/Chrm5/Tcf7l2/Tnc/Trh/Wnt9b/Wnt4/Wnt8b/Cartpt/Syt15/Hcn4/Mafa/Shisa6/Scn4b/Rgs14/Syt10/Syt9/Kcnmb2/Lrrtm1/Syt13	68	cell-cell signaling	19/188	883/21248	0.000326905892114616	0.0134253121056688	0.0111117439748028	Chrnb4/Grm2/Pmch/Chrna3/Adra1d/Adra2b/Bdnf/Grid2ip/Neurod1/Pomc/Scn5a/Tcf7l2/Tnc/Wnt10b/Wnt9b/Gpr101/Cartpt/Syt15/Shisa6	19
GO:0048522	positive regulation of cellular process	193/560	4317/21248	0.191584	51.1636	33.0063	Gck/Adcy4/Amigo2/Cdc20/Cdca2/Lmo1/Syt17/Chrna3/Chrna4/Acvrl1/Ada/Adcyap1/Adm/Adora2a/Adra1b/Adra2b/Avil/Agt/Alx4/Nr2f2/Atf3/Neurod6/Avp/Bdnf/Hrk/Bst1/C5ar1/Anxa2/Cbln1/Cbln2/Cck/Cckar/Cd38/Cd83/Ccr2/Cnr1/Cpne6/Crh/Cyp1b1/Dab2/Dcn/Pcbd1/Ddn/Drd1/Drd5/Ect2/Egr2/Eomes/F2r/Fbln1/Fgf10/Fgf3/Gal/Gbx2/Gh/Glra1/H2-Aa/H2-Ab1/Hbb-b2/Onecut1/Hp/Htr4/Htr7/Elavl4/Icam1/Igf1/Cyr61/Jchain/Il12rb1/Il2rg/Inhba/It…	193	positive regulation of cellular process	55/188	4317/21248	0.00215514846273806	0.0410439102139287	0.0339708617894548	Amigo2/Ovol2/Chrna3/Adra2b/Avp/Bdnf/Calcr/Cbln1/Cd36/Dcn/Fbln1/Gbx2/Gh/Hbb-b2/Irx3/Itga4/Kl/Lef1/Lum/Melk/Myoc/Neurod1/Prkcd/Pomc/Pou4f1/Prl/Prlr/Prox1/Aldh1a2/S100a9/Scn5a/Shox2/Cdkl3/Tcf7l2/Tnc/Vipr2/Wnt10b/Zap70/Gpr55/Zic2/Slitrk6/Pin1/Olfm2/Cartpt/Magel2/Irf7/Avpr1a/Ramp3/Vav3/Smoc2/Asb4/Rasl11a/Tmprss6/Nkd2/Fzd10	55
GO:0007610	behavior	60/560	748/21248	1.62005	288.428	186.068	Chrnb4/Chrna3/Chrna4/Ada/Adcy8/Adcyap1/Adora2a/Adra1b/Angpt2/Agt/Avp/Bdnf/C5ar1/Cck/Cckar/Ccr2/Cnr1/Crh/Crhbp/Drd1/Drd5/Egr2/Fgf10/Gal/Glra1/Htr1b/Htr7/Elavl4/Igf1/Il16/Itga5/Kdr/Mc3r/Ngf/Nhlh2/Npy2r/Nrp1/Oxt/Penk/Serpine1/Pou4f1/Prl/Ptgds/Ptgs2/Cxcl5/Cxcl12/Sema5a/Trh/Zic1/Slitrk6/Itga8/Homer1/Cartpt/Npsr1/Rgs14/Nptx2/Tanc1/Pdgfd/Lrrtm1/Klhl1	60	behavior	15/188	748/21248	0.00275864710833981	0.0476783517568557	0.0394619978807843	Chrnb4/Pmch/Chrna3/Avp/Bdnf/Il16/Nhlh2/Pou4f1/Prl/Slitrk6/Olfm2/Cartpt/Avpr1a/Tanc1/Nts	15
GO:0046903	secretion	69/560	970/21248	5.64159	847.473	546.715	Ildr2/Gck/Grm2/Syt17/Chrna3/Chrna4/Ada/Adcyap1/Adm/Adora2a/Adra2b/Agt/Avp/Bdnf/Anxa2/Cbln1/Cck/Cckar/Cd38/Ccr2/Cnr1/Crh/Crhbp/Dab2/F2r/Fbln1/Fgf10/Gal/Glra1/Htr1b/Htr7/Igf1/Inhba/Anxa1/Neurod1/Ngf/Nkx3-1/Nnat/Npr3/Npy2r/Slc22a6/Oxt/Pcp4/Pomc/Prl/S100a8/S100a9/Cxcl12/Stc1/Chrm5/Tcf7l2/Tek/Tgfb2/Trh/Vdr/Cbln4/Fbln5/Nlrp10/Myo1g/Cartpt/Npsr1/Syt15/Mafa/Syt10/Rab37/Syt9/Krt20/Nkd2/Syt13	69	secretion	19/188	970/21248	0.00101483111252144	0.0272251813962901	0.0225334981385946	Grm2/Chrna3/Adra2b/Avp/Bdnf/Cbln1/Cd36/Fbln1/Neurod1/Pomc/Prl/Prlr/S100a9/Tcf7l2/Olfm2/Cartpt/Syt15/Avpr1a/Nkd2	19
GO:2000026	regulation of multicellular organismal development	96/560	1660/21248	16.3136	2240.56	1445.41	Amigo2/Cdc20/Syt17/Chrna3/Acvrl1/Ada/Adcyap1/Adm/Adra2b/Avil/Angpt2/Agt/Bdnf/C5ar1/Cbln1/Cbln2/Cd59a/Cd83/Ccr2/Cnr1/Col14a1/Cpne6/Ctla2a/Cyp1b1/Dab2/Ect2/Eomes/Fgf10/Fgf3/Fst/Gal/Gh/H2-Aa/Hbb-b2/Htr7/Elavl4/Igf1/Cyr61/Il2rg/Inhba/Jag1/Kdr/Lck/Lef1/Ltk/Kitl/Mgp/Mmp9/Neurod1/Ngf/Ngp/Nkx3-1/Nrp1/Oxt/Pcp4/Serpine1/Pou4f1/Prox1/Ptch2/Ptgs2/Ret/Cxcl5/Cxcl12/Sema5a/Frzb/Shox2/Sox9/Cpne9/Tcf7l2/Tek/Tgfb2…	96	regulation of multicellular organismal development	28/188	1660/21248	0.000718094015170673	0.0219091949526563	0.0181336093412057	Amigo2/Ovol2/Chrna3/Adra2b/Bdnf/Cbln1/Cd36/Gh/Hbb-b2/Irx3/Kl/Lef1/Neurod1/Pou4f1/Prlr/Prox1/Shox2/Cdkl3/Tcf7l2/Wnt10b/Wnt9b/Zap70/Gpr55/Zic2/Slitrk6/Pin1/Cartpt/Asb4	28
GO:0045597	positive regulation of cell differentiation	62/560	863/21248	78.8403	8813.61	568.577	Syt17/Acvrl1/Ada/Adcyap1/Adm/Adra2b/Avil/Bdnf/Cd83/Ccr2/Cnr1/Cpne6/Dab2/Ect2/Eomes/Gh/H2-Aa/Hbb-b2/Htr7/Elavl4/Igf1/Cyr61/Il2rg/Inhba/Jag1/Kdr/Lck/Lef1/Ltf/Ltk/Kitl/Myoc/Neurod1/Ngf/Nrp1/Pcp4/Prox1/Ptch2/Ptgs2/Ret/S100a10/Cxcl5/Cxcl12/Sema5a/Frzb/Shox2/Sox9/Cpne9/Tcf7l2/Tgfb2/Vdr/Wnt4/Zap70/Vwc2/Vwc2l/Nell1/Zfp488/Rgs14/Cthrc1/Rreb1/Medag/Atoh8	62	positive regulation of cell differentiation	19/188	863/21248	0.000245641702348164	0.0112995183080155	0.00935228570397624	Ovol2/Adra2b/Bdnf/Cd36/Gh/Hbb-b2/Irx3/Lef1/Myoc/Neurod1/Prox1/Shox2/Cdkl3/Tcf7l2/Wnt10b/Zap70/Pin1/Olfm2/Asb4	19
GO:0009987	cellular process	453/560	14391/21248	118.403	12935.5	834.486	Ildr2/Kifc1/Micalcl/Cpne7/Upb1/Gck/Adcy4/Tex15/Amigo2/Kazald1/Fam111a/Dio3/Cdc20/Chrnb4/Chrnb3/Grm2/Cdca2/Lmo1/Mcf2/Syt17/Hba-a2/Chrna3/Chrna2/Chrna4/Acvrl1/Ada/Adcy8/Adcyap1/Adm/Adora2a/Adra1b/Adra1d/Adra2b/Avil/Angpt2/Agt/Alas2/Alx4/Nr2f2/Atf3/Neurod6/Atp2a1/Slc7a3/Avp/Bdnf/Hrk/Bst1/C5ar1/Anxa2/Calb2/Car4/Cbln1/Cbln2/Cck/Cckar/Cd38/Cd59a/Cd83/Cdkn1c/Ch25h/Cldn5/Ccr2/Cnr1/Col14a1/Col2a1/Cpne6/Cr…	453	cellular process	151/188	14391/21248	7.9214e+09	0.00607307224611266	0.00502650690040868	Cpne7/Amigo2/Ovol2/Chrnb4/Chrnb3/Grm2/Dsp/Hba-a2/Pmch/Chrna3/Adra1d/Adra2b/Alas2/Avp/Bdnf/Calb2/Calcr/Cbln1/Cd36/Dcn/Dlk1/Emp1/F5/Slc17a6/Fbln1/Il4i1/Folr1/Galnt3/Gbx2/Gh/Gsta3/Hba-a1/Hbb-b1/Hbb-b2/Htr5b/Il16/Irs4/Irx1/Irx2/Irx3/Itga4/Kl/Lamb3/Lef1/Lhx9/Gzmm/Lum/Peg10/Crb1/Grid2ip/Edaradd/Melk/Mrvi1/Myoc/Nes/Neurod1/Nhlh2/Nmbr/Prkcd/Pomc/Pou4f1/Endou/Prl/Prlr/Prox1/Aldh1a2/Rgs16/Rpe65/S100a9/Scn5…	151
GO:0044459	plasma membrane part	129/576	2565/21248	139.942	12762.7	10458.8	Chrnb4/Chrnb3/Grm2/Ly6a/H2-Q6/Chrna3/Chrna2/Chrna4/Acvrl1/Ada/Adora2a/Adra1b/Adra1d/Adra2b/Steap4/Atp2a1/Slc7a3/C5ar1/Anxa2/Car4/Cbln1/Cckar/Cd59a/Cd83/Ccr2/Cybb/Dab2/Cd55/Drd1/Drd5/F2r/Folr1/Gabre/Gjc1/Gjb2/Glra1/Gpc4/H2-Aa/H2-Ab1/Has1/Htr1b/Htr4/Htr5b/Icam1/Icam2/Il12rb1/Il2rb/Il2rg/Itga4/Itga5/Itk/Kcnj3/Kcnj5/Kcnj6/Kdr/Lck/Ly6c1/Grid2ip/Mas1/Npy2r/Slc22a6/Stab2/Ptgs2/Ret/Ryr1/S100a10/Cxcl12/St…	129	plasma membrane part	42/189	2565/21248	5.94388e+09	0.00173600117488198	0.00145570125280024	Chrnb4/Chrnb3/Grm2/Dsp/Chrna3/Adra1d/Adra2b/Cbln1/Cd36/Dlk1/Folr1/Htr5b/Itga4/Grid2ip/Scn5a/Slc12a3/Trpm6/Zap70/Gpr55/Lrrc26/Vangl1/Slitrk6/Slc26a4/Tspan18/Cldn19/Olfm2/Gpr101/Prokr2/Homer3/Slc4a11/Shisa6/Avpr1a/Ptpn3/Ramp3/Gabrq/Slc16a8/Tanc1/Nrn1/Epn3/Nkd2/Tmem114/Ntng1	42
GO:0050793	regulation of developmental process	111/560	2143/21248	205.385	21006	13551.3	Amigo2/Dio3/Cdc20/Syt17/Chrna3/Acvrl1/Ada/Adcyap1/Adm/Adra2b/Avil/Angpt2/Agt/Bdnf/C5ar1/Cbln1/Cbln2/Cd59a/Cd83/Ccr2/Cnr1/Col14a1/Cpne6/Ctla2a/Cyp1b1/Dab2/Ect2/Eomes/Fbln1/Fgf10/Fgf3/Fst/Gal/Gh/H2-Aa/Hbb-b2/Htr7/Elavl4/Icam1/Igf1/Cyr61/Il2rg/Inhba/Jag1/Kdr/Lck/Lef1/Ltf/Ltk/Kitl/Mgp/Mmp9/Myoc/Neurod1/Nfya/Ngf/Ngp/Nkx3-1/Nrp1/Oxt/Pcp4/Serpine1/Pou4f1/Prox1/Ptch2/Ptgs2/Pld6/Ret/Rora/S100a10/Cxcl5/Cxc…	111	regulation of developmental process	33/188	2143/21248	0.00112777707599934	0.0284319812083355	0.0235323315686663	Amigo2/Ovol2/Chrna3/Adra2b/Bdnf/Cbln1/Cd36/Dlk1/Fbln1/Gh/Hbb-b2/Irx3/Kl/Lef1/Myoc/Neurod1/Pou4f1/Prlr/Prox1/Shox2/Cdkl3/Tcf7l2/Wnt10b/Wnt9b/Zap70/Gpr55/Zic2/Slitrk6/Pin1/Olfm2/Cartpt/Asb4/Sostdc1	33
GO:0009653	anatomical structure morphogenesis	120/560	2447/21248	814.722	7484.77	48285.1	Syt17/Chrna3/Acvrl1/Ada/Adm/Adora2a/Adra2b/Avil/Angpt2/Agt/Alx4/Nr2f2/Bdnf/C5ar1/Anxa2/Cbln1/Cck/Cckar/Cd59a/Cdkn1c/Ccr2/Col2a1/Cpne6/Cyp1b1/Dab2/Ect2/Egr2/Eomes/Fbln1/Fgf10/Fgf3/Folr1/Fst/Gal/Gbx2/Gjc1/Onecut1/Elavl4/Icam1/Igf1/Cyr61/Inhba/Itga4/Itga5/Jag1/Kdr/Lef1/Lhx9/Ltf/Crb1/Edaradd/Mgp/Mmp9/Myoc/Neurod1/Ngf/Ngp/Nkx3-1/Npy2r/Nrp1/Nrp2/Serpine1/Pou4f1/Prox1/Ptgs2/Pld6/Ret/Rora/Ryr1/S100a10/Cx…	120	anatomical structure morphogenesis	42/188	2447/21248	1.71679e+09	0.00213882864262803	0.00177024683640855	Ovol2/Dsp/Chrna3/Adra2b/Bdnf/Cbln1/Cd36/Fbln1/Folr1/Gbx2/Itga4/Lef1/Lhx9/Crb1/Edaradd/Myoc/Nes/Neurod1/Pou4f1/Prox1/Aldh1a2/Rpe65/Shox2/Cdkl3/Tcf7l2/Tnc/Wnt10b/Wnt9b/Zic2/Slitrk6/Slc26a4/Mfrp/Ramp3/Vav3/Bhlhe22/Zic5/Asb4/Sostdc1/Tanc1/Nrn1/Prdm8/Ntng1	42
GO:0006936	muscle contraction	28/560	229/21248	1570.96	123797	79862.8	Chrnb4/Chrna3/Ada/Adra1b/Adra1d/Adra2b/Agt/Atp2a1/Drd1/F2r/Glra1/Htr7/Lck/Mrvi1/Myh3/Myom1/Npy2r/Oxt/Pln/Ptgs2/Ryr1/Stc1/Tnnt1/Tnnt2/Tpm2/Homer1/Hcn4/Scn4b	28	muscle contraction	8/188	229/21248	0.0010198061258811	0.0272251813962901	0.0225334981385946	Chrnb4/Chrna3/Acta2/Adra1d/Adra2b/Mrvi1/Scn5a/Tnnt1	8
GO:0009966	regulation of signal transduction	109/560	2185/21248	3459.34	251955	162539	Acvrl1/Ada/Adcyap1/Adm/Adora2a/Adra1b/Adra2b/Agt/Atf3/Slc7a3/Avp/Bdnf/C5ar1/Anxa2/Cd59a/Col2a1/Crh/Crhbp/Cyp1b1/Dab2/Ect2/F2r/Fbln1/Fgf10/Folr1/Fst/Gh/Onecut1/Htr1b/Icam1/Ier3/Igf1/Cyr61/Inhba/Jag1/Kdr/Lck/Lef1/Ltf/Mas1/Kitl/Mmp9/Myoc/Neurod1/Ngf/Nkx3-1/Nrp1/Prkcd/Serpine1/Prl/Rspo1/Ptgs2/Ret/Rgs16/Rgs4/Rora/S100a8/S100a9/Cxcl5/Cxcl12/Sema5a/Frzb/Shox2/Sox9/Tcf7l2/Tek/Tgfb2/Tnfsf10/Traip/Wnt4/One…	109	regulation of signal transduction	35/188	2185/21248	0.000379978474857605	0.014201695497803	0.0117543341367135	Ovol2/Adra2b/Avp/Bdnf/Cd36/Dlk1/Fbln1/Folr1/Gh/Kl/Lef1/Peg10/Myoc/Neurod1/Prkcd/Prl/Rgs16/S100a9/Shox2/Tcf7l2/Wnt10b/Zap70/Gpr55/Zic2/Pin1/Cartpt/Arhgef33/Irf7/Ramp3/Vav3/Sostdc1/Tmprss6/Nkd2/Tnxb/Fzd10	35
GO:0051241	negative regulation of multicellular organismal process	64/560	996/21248	416.336	294313	189865	Acvrl1/Ada/Adcyap1/Adm/Adra1d/Angpt2/Agt/Nr2f2/Atp2a1/Avp/Bdnf/Anxa2/Cd38/Cd59a/Cd83/Ccr2/Crh/Crhbp/Dab2/Drd1/F2r/Fbln1/Fgf3/Gal/Glra1/Htr7/Igf1/Inhba/Jag1/Lef1/Anxa1/Gbp4/Mrvi1/Ngp/Nkx3-1/Npy2r/Nrp1/Oxt/Prkcd/Serpine1/Pln/Pomc/Ptgds/Ptgs2/Sema5a/Frzb/Sox9/Stc1/Tcf7l2/Tek/Tgfb2/Pglyrp1/Tnnt1/Wnt4/Wt1/Inpp4b/Sigirr/Nlrc3/Cartpt/Npsr1/Ecscr/Tmprss6/Clec2d/Prg4	64	negative regulation of multicellular organismal process	19/188	996/21248	0.00137938605216525	0.0322215960622976	0.0266688865842147	Ovol2/Adra1d/Avp/Bdnf/Calcr/Cd36/Fbln1/Irx3/Lef1/Mrvi1/Prkcd/Pomc/Cdkl3/Tcf7l2/Tnnt1/Gpr55/Cartpt/Avpr1a/Tmprss6	19
GO:0051952	regulation of amine transport	17/560	86/21248	8301.9	539287	347900	Gck/Chrna3/Chrna4/Adora2a/Adra2b/Agt/Avp/Cck/Cnr1/Crh/Htr1b/Npy2r/Oxt/Pcp4/Cxcl12/Trh/Cartpt	17	regulation of amine transport	5/188	86/21248	0.00100314066944291	0.0272251813962901	0.0225334981385946	Chrna3/Adra2b/Avp/Cartpt/Avpr1a	5
GO:0003674	molecular_function	554/554	20415/21248	17688.6	6.07898e+06	5.21969e+06	Kifc1/Micalcl/Abhd12b/Hbb-bt/Plekhg4/Cpne7/Plekho2/Upb1/Nt5dc3/Sec14l4/Gck/Nxph4/Adcy4/Tex15/Amigo2/Kazald1/Fam111a/Dio3/Cdc20/Chrnb4/Chrnb3/Grm2/Cdca2/Lhfp/Cdcp1/Lmo1/Mcf2/Syt17/Hba-a2/H2-Q6/Chrna3/Chrna2/Chrna4/Acvrl1/Ada/Adam12/Adcy8/Adcyap1/Adm/Adora2a/Adra1b/Adra1d/Adra2b/Avil/Angpt2/Agt/Aim1/Alas2/Alx4/Steap4/Nr2f2/Synpo2/Atf3/Neurod6/Atp2a1/Slc7a3/Avp/Bdnf/Bst1/C5ar1/Anxa2/Calb2/Car4/Cbln1…	554	molecular_function	185/185	20415/21248	0.000592265541233597	0.0204331611725591	0.0182355442958765	Fam129c/Hbb-bs/Hbb-bt/Cpne7/Amigo2/Ovol2/Chrnb4/Chrnb3/Grm2/Dsp/Hba-a2/Pmch/Chrna3/Acta2/Adra1d/Adra2b/Alas2/Avp/Bdnf/Calb2/Calcr/Cbln1/Cd36/Dcn/Dlk1/F5/Slc17a6/Fbln1/Il4i1/Folr1/Galnt3/Gbx2/Gh/Gsta3/Hba-a1/Hbb-b1/Hbb-b2/Htr5b/Il16/Irs4/Irx1/Irx2/Irx3/Itga4/Kl/Lamb3/Lef1/Lgals4/Lhx9/Gzmm/Lum/Peg10/Crb1/Grid2ip/Edaradd/Melk/Mrvi1/Myoc/Nes/Neurod1/Nhlh2/Nmbr/Prkcd/Pomc/Pou4f1/Endou/Prl/Prlr/Prox1/B…	185
GO:0015837	amine transport	17/560	91/21248	21216.1	1.15595e+06	74571.9	Gck/Chrna3/Chrna4/Adora2a/Adra2b/Agt/Avp/Cck/Cnr1/Crh/Htr1b/Npy2r/Oxt/Pcp4/Cxcl12/Trh/Cartpt	17	amine transport	5/188	91/21248	0.00129282490700751	0.030678940253591	0.0253920748235143	Chrna3/Adra2b/Avp/Cartpt/Avpr1a	5
GO:0005488	binding	383/554	11994/21248	36886.9	7.60609e+06	6.53093e+06	Kifc1/Micalcl/Hbb-bt/Upb1/Nt5dc3/Sec14l4/Gck/Nxph4/Adcy4/Kazald1/Cdc20/Chrnb4/Chrnb3/Lmo1/Mcf2/Syt17/Hba-a2/H2-Q6/Chrna3/Chrna2/Chrna4/Acvrl1/Ada/Adam12/Adcy8/Adcyap1/Adm/Adora2a/Adra1b/Adra2b/Avil/Angpt2/Agt/Alas2/Alx4/Steap4/Nr2f2/Synpo2/Atf3/Neurod6/Atp2a1/Avp/Bdnf/C5ar1/Anxa2/Calb2/Car4/Cbln1/Cbln2/Cck/Cckar/Cd59a/Cdh9/Cdkn1c/Ch25h/Inadl/Cldn5/Ccr2/Cnr1/Col14a1/Col17a1/Col2a1/Cpne6/Crh/Crhbp/…	383	binding	127/185	11994/21248	0.000427215087538531	0.0170674450357848	0.0152318159358262	Hbb-bs/Hbb-bt/Ovol2/Chrnb4/Chrnb3/Dsp/Hba-a2/Pmch/Chrna3/Acta2/Adra2b/Alas2/Avp/Bdnf/Calb2/Calcr/Cbln1/Cd36/Dcn/Dlk1/F5/Fbln1/Folr1/Galnt3/Gbx2/Gh/Hba-a1/Hbb-b2/Htr5b/Il16/Irs4/Irx1/Irx2/Irx3/Itga4/Kl/Lamb3/Lef1/Lgals4/Lhx9/Gzmm/Lum/Peg10/Crb1/Grid2ip/Edaradd/Melk/Mrvi1/Myoc/Nes/Neurod1/Nhlh2/Prkcd/Pomc/Pou4f1/Endou/Prl/Prlr/Prox1/Bspry/Cabp7/Aldh1a2/Rpe65/S100a9/Scn5a/Shox2/Slc12a3/Thsd4/Tmprss7…	127
GO:0006937	regulation of muscle contraction	20/560	139/21248	71884.9	3.29096e+06	2.12304e+06	Chrnb4/Chrna3/Ada/Adra1b/Adra1d/Adra2b/Atp2a1/F2r/Lck/Mrvi1/Npy2r/Oxt/Pln/Ptgs2/Ryr1/Stc1/Tnnt1/Tnnt2/Hcn4/Scn4b	20	regulation of muscle contraction	8/188	139/21248	3.39375e+09	0.00362403808509696	0.00299951189511105	Chrnb4/Dsp/Chrna3/Adra1d/Adra2b/Mrvi1/Scn5a/Tnnt1	8
GO:0023057	negative regulation of signaling	63/560	1052/21248	103266	4.68303e+06	3.02108e+06	Gck/Ada/Adm/Adra1b/Adra2b/Agt/Avp/Bdnf/Cd38/Cd59a/Col2a1/Crh/Crhbp/Dab2/Drd1/Drd5/Fbln1/Fgf10/Fst/Glra1/Onecut1/Htr1b/Icam1/Ier3/Igf1/Lef1/Ltf/Grid2ip/Mmp9/Myoc/Neurod1/Nkx3-1/Npy2r/Nrp1/Prkcd/Serpine1/Ptgs2/Rgs16/Rgs4/Rora/Cxcl12/Frzb/Sox9/Tcf7l2/Traip/Wnt4/Onecut2/Sigirr/Rgs9bp/Nlrc3/Cartpt/Dusp4/Vwc2/Rnf152/Vwc2l/Rgs14/Sostdc1/Trim59/Cthrc1/Tmprss6/Nkd2/Ddit4l/Deptor	63	negative regulation of signaling	21/188	1052/21248	0.00042917326352671	0.0154605790113839	0.0127962757457361	Ovol2/Pmch/Adra2b/Avp/Bdnf/Dlk1/Fbln1/Lef1/Peg10/Grid2ip/Myoc/Neurod1/Prkcd/Rgs16/Tcf7l2/Pin1/Cartpt/Avpr1a/Sostdc1/Tmprss6/Nkd2	21
GO:0045595	regulation of cell differentiation	80/560	1498/21248	107399	4.78023e+06	3.08378e+06	Cdc20/Syt17/Chrna3/Acvrl1/Ada/Adcyap1/Adm/Adra2b/Avil/Bdnf/Cd83/Ccr2/Cnr1/Col14a1/Cpne6/Ctla2a/Dab2/Ect2/Eomes/Fbln1/Fgf10/Fst/Gal/Gh/H2-Aa/Hbb-b2/Htr7/Elavl4/Igf1/Cyr61/Il2rg/Inhba/Jag1/Kdr/Lck/Lef1/Ltf/Ltk/Kitl/Myoc/Neurod1/Nfya/Ngf/Nrp1/Pcp4/Pou4f1/Prox1/Ptch2/Ptgs2/Ret/Rora/S100a10/Cxcl5/Cxcl12/Sema5a/Frzb/Shox2/Sox9/Cpne9/Tcf7l2/Tgfb2/Pglyrp1/Vdr/Wnt9b/Wnt4/Zap70/Inpp4b/Cartpt/Vwc2/Vwc2l/Nel…	80	regulation of cell differentiation	28/188	1498/21248	0.00013690267036704	0.0085278955082802	0.00705829337791472	Ovol2/Chrna3/Adra2b/Bdnf/Cd36/Dlk1/Fbln1/Gh/Hbb-b2/Irx3/Lef1/Myoc/Neurod1/Pou4f1/Prlr/Prox1/Shox2/Cdkl3/Tcf7l2/Wnt10b/Wnt9b/Zap70/Gpr55/Pin1/Olfm2/Cartpt/Asb4/Sostdc1	28
GO:0060429	epithelium development	62/560	1030/21248	116292	5.12859e+06	3.30851e+06	Acvrl1/Adm/Agt/Alx4/Nr2f2/Bdnf/Dab2/Fgf10/Fgf3/Folr1/Fst/Gal/Gbx2/Onecut1/Icam1/Igf1/Cyr61/Inhba/Itga4/Jag1/Kdr/Lef1/Anxa1/Edaradd/Kitl/Mgp/Neurod1/Nkx3-1/Nrp1/Prox1/Ptch2/Ptgs2/Grhl1/Ret/Cxcl12/Sema5a/Frzb/Sox9/Stc1/Tagln/Tcf7l2/Tek/Tgfb2/Ccno/Tnc/Vdr/Wnt9b/Wnt4/Wt1/Onecut2/Zic2/Slitrk6/Cecr2/Mreg/Zic5/Sostdc1/Cthrc1/Ifitm1/Rreb1/Atp2c2/Atoh8/Rspo3	62	epithelium development	20/188	1030/21248	0.000831348150612234	0.0239012593301017	0.0197823836243863	Ovol2/Dsp/Bdnf/Folr1/Gbx2/Itga4/Lef1/Edaradd/Neurod1/Prlr/Prox1/Aldh1a2/Tcf7l2/Tnc/Wnt10b/Wnt9b/Zic2/Slitrk6/Zic5/Sostdc1	20
GO:0090257	regulation of muscle system process	23/560	190/21248	126730	5.48823e+06	3.54052e+06	Chrnb4/Chrna3/Ada/Adra1b/Adra1d/Adra2b/Agt/Atp2a1/Col14a1/F2r/Igf1/Lck/Mrvi1/Npy2r/Oxt/Pln/Ptgs2/Ryr1/Stc1/Tnnt1/Tnnt2/Hcn4/Scn4b	23	regulation of muscle system process	9/188	190/21248	5.09358e+09	0.00455225697324198	0.0037677719218771	Chrnb4/Dsp/Chrna3/Adra1d/Adra2b/Mrvi1/Scn5a/Tnnt1/Pin1	9
GO:0010648	negative regulation of cell communication	63/560	1062/21248	149739	6.42674e+06	4.14597e+06	Gck/Ada/Adm/Adra1b/Adra2b/Agt/Avp/Bdnf/Cd38/Cd59a/Col2a1/Crh/Crhbp/Dab2/Drd1/Drd5/Fbln1/Fgf10/Fst/Glra1/Onecut1/Htr1b/Icam1/Ier3/Igf1/Lef1/Ltf/Grid2ip/Mmp9/Myoc/Neurod1/Nkx3-1/Npy2r/Nrp1/Prkcd/Serpine1/Ptgs2/Rgs16/Rgs4/Rora/Cxcl12/Frzb/Sox9/Tcf7l2/Traip/Wnt4/Onecut2/Sigirr/Rgs9bp/Nlrc3/Cartpt/Dusp4/Vwc2/Rnf152/Vwc2l/Rgs14/Sostdc1/Trim59/Cthrc1/Tmprss6/Nkd2/Ddit4l/Deptor	63	negative regulation of cell communication	21/188	1062/21248	0.000485605773080609	0.0170818971942473	0.0141381940868423	Ovol2/Pmch/Adra2b/Avp/Bdnf/Dlk1/Fbln1/Lef1/Peg10/Grid2ip/Myoc/Neurod1/Prkcd/Rgs16/Tcf7l2/Pin1/Cartpt/Avpr1a/Sostdc1/Tmprss6/Nkd2	21
GO:0035150	regulation of tube size	20/560	158/21248	701475	2.51641e+07	1.62337e+07	Adcyap1/Adm/Adora2a/Adra1b/Adra1d/Adra2b/Agt/Avp/Cd38/Drd1/Drd5/F2r/Htr1b/Htr7/Icam1/Kdr/Mrvi1/Npr1/Ptgs2/Wnt9b	20	regulation of tube size	8/188	158/21248	8.41127e+09	0.00628742317493332	0.00520391898759663	Acta2/Adra1d/Adra2b/Avp/Mrvi1/Wnt9b/Avpr1a/Nts	8
GO:0031226	intrinsic component of plasma membrane	82/576	1577/21248	839027	3.1883e+07	2.61276e+07	Chrnb4/Chrnb3/Grm2/Chrna3/Chrna2/Chrna4/Acvrl1/Adora2a/Adra1b/Adra1d/Adra2b/Steap4/Atp2a1/Slc7a3/Car4/Cckar/Ccr2/Cybb/Dab2/Drd1/Drd5/Folr1/Gabre/Glra1/Has1/Htr1b/Htr4/Htr5b/Icam1/Icam2/Il12rb1/Itga4/Itga5/Kcnj3/Kcnj5/Kcnj6/Kdr/Mas1/Npy2r/Slc22a6/Stab2/Ret/Gpr139/Slc38a5/Chrm5/Tek/Qrfpr/Kcns3/Slitrk6/Rxfp3/Slc26a4/Slco2a1/Itga8/Tspan18/Ifnlr1/Eda2r/Prokr2/Ror1/Kcnc2/Slc4a11/Slco1a4/Npsr1/Vwc2/Vwc2…	82	intrinsic component of plasma membrane	26/189	1577/21248	0.00168496452773705	0.0206463633046288	0.0173127399699831	Chrnb4/Chrnb3/Grm2/Chrna3/Adra1d/Adra2b/Folr1/Htr5b/Itga4/Scn5a/Gpr55/Lrrc26/Slitrk6/Slc26a4/Tspan18/Olfm2/Gpr101/Prokr2/Slc4a11/Shisa6/Avpr1a/Ramp3/Gabrq/Slc16a8/Nrn1/Ntng1	26
GO:0072358	cardiovascular system development	56/560	932/21248	842104	2.97647e+07	1.92015e+06	Acvrl1/Adm/Adra1b/Adra2b/Angpt2/Agt/Nr2f2/C5ar1/Anxa2/Cd59a/Ccr2/Col14a1/Col2a1/Cyp1b1/Eomes/Fgf10/Fgf3/Folr1/Gbx2/Gjc1/Igf1/Cyr61/Itga4/Jag1/Kdr/Lef1/Mmp9/Ngp/Npy2r/Nrp1/Nrp2/Serpine1/Pln/Pou4f1/Prox1/Ptgs2/Rora/Ryr1/Cxcl12/Sema5a/Shox2/Sox9/Tcf7l2/Tek/Tgfb2/Tnnt2/Wnt4/Wt1/Vash2/Ccbe1/Ramp3/Vav3/Ecscr/Pdgfd/Rspo3/Lrg1	56	cardiovascular system development	18/188	932/21248	0.00160998821942369	0.0340977200056303	0.0282217003109441	Ovol2/Dsp/Adra2b/Cd36/Folr1/Gbx2/Itga4/Lef1/Pou4f1/Prox1/Aldh1a2/Scn5a/Shox2/Tcf7l2/Pin1/Ramp3/Vav3/Asb4	18
GO:0072359	circulatory system development	56/560	932/21248	842104	2.97647e+07	1.92015e+06	Acvrl1/Adm/Adra1b/Adra2b/Angpt2/Agt/Nr2f2/C5ar1/Anxa2/Cd59a/Ccr2/Col14a1/Col2a1/Cyp1b1/Eomes/Fgf10/Fgf3/Folr1/Gbx2/Gjc1/Igf1/Cyr61/Itga4/Jag1/Kdr/Lef1/Mmp9/Ngp/Npy2r/Nrp1/Nrp2/Serpine1/Pln/Pou4f1/Prox1/Ptgs2/Rora/Ryr1/Cxcl12/Sema5a/Shox2/Sox9/Tcf7l2/Tek/Tgfb2/Tnnt2/Wnt4/Wt1/Vash2/Ccbe1/Ramp3/Vav3/Ecscr/Pdgfd/Rspo3/Lrg1	56	circulatory system development	18/188	932/21248	0.00160998821942369	0.0340977200056303	0.0282217003109441	Ovol2/Dsp/Adra2b/Cd36/Folr1/Gbx2/Itga4/Lef1/Pou4f1/Prox1/Aldh1a2/Scn5a/Shox2/Tcf7l2/Pin1/Ramp3/Vav3/Asb4	18
GO:0005887	integral component of plasma membrane	79/576	1518/21248	157822	5.14049e+07	4.21254e+07	Chrnb4/Chrnb3/Grm2/Chrna3/Chrna2/Chrna4/Acvrl1/Adora2a/Adra1b/Adra1d/Adra2b/Steap4/Atp2a1/Slc7a3/Cckar/Ccr2/Cybb/Dab2/Drd1/Drd5/Gabre/Glra1/Has1/Htr1b/Htr4/Htr5b/Icam1/Icam2/Il12rb1/Itga4/Itga5/Kcnj3/Kcnj5/Kcnj6/Kdr/Mas1/Npy2r/Slc22a6/Stab2/Ret/Gpr139/Slc38a5/Chrm5/Tek/Qrfpr/Kcns3/Slitrk6/Rxfp3/Slc26a4/Slco2a1/Itga8/Tspan18/Ifnlr1/Eda2r/Prokr2/Ror1/Kcnc2/Slc4a11/Slco1a4/Npsr1/Vwc2/Vwc2l/Hcn4/Shis…	79	integral component of plasma membrane	24/189	1518/21248	0.00434393163333453	0.0413374139301189	0.0346629519128561	Chrnb4/Chrnb3/Grm2/Chrna3/Adra1d/Adra2b/Htr5b/Itga4/Scn5a/Gpr55/Lrrc26/Slitrk6/Slc26a4/Tspan18/Olfm2/Gpr101/Prokr2/Slc4a11/Shisa6/Avpr1a/Ramp3/Gabrq/Slc16a8/Nrn1	24
GO:0046058	cAMP metabolic process	19/560	150/21248	1.65076e+06	5.54908e+07	3.57978e+07	Adcy4/Adcy8/Adcyap1/Adm/Adora2a/Adra2b/Avp/Crh/Drd1/Drd5/Htr1b/Htr4/Mc3r/Npr3/Npy2r/Vipr2/Pde10a/Pde11a/Ramp3	19	cAMP metabolic process	6/188	150/21248	0.00221186983453978	0.0413343175329622	0.0342112235592304	Adra2b/Avp/Calcr/Vipr2/Pde11a/Ramp3	6
GO:0048608	reproductive structure development	32/560	397/21248	2.42272e+06	7.92245e+07	5.11086e+07	Tex15/Ada/Adcyap1/Adm/Agt/Nr2f2/Cdkn1c/Eomes/Fgf10/Fst/Icam1/Igf1/Cyr61/Inhba/Itga4/Kdr/Lef1/Lhx9/Kitl/Nkx3-1/Serpine1/Ptgs2/Sox9/Serpinb6b/Tcf7l2/Tnc/Vwf/Wnt9b/Wnt4/Wt1/Nefh/Rspo3	32	reproductive structure development	10/188	397/21248	0.00291570398456065	0.0487036587365158	0.0403106149232701	Ovol2/Itga4/Lef1/Lhx9/Peg10/Prlr/Tcf7l2/Tnc/Wnt9b/Rec8	10
GO:0032844	regulation of homeostatic process	31/560	381/21248	3.24243e+06	1.00818e+08	6.5039e+07	Lmo1/Ada/Adora2a/Adra2b/Agt/Avp/Cck/Cd38/Cnr1/Crh/Drd1/F2r/Hbb-b2/Inhba/Lck/Anxa1/Kitl/Myoc/Neurod1/Ngf/Oxt/Pln/Ptgs2/Rora/Ryr1/Tcf7l2/Tgfb2/Cartpt/Npsr1/Hcn4/Ptpn3	31	regulation of homeostatic process	10/188	381/21248	0.0021694175849327	0.0410541682211948	0.0339793520464809	Adra2b/Avp/Hbb-b2/Myoc/Neurod1/Scn5a/Tcf7l2/Cartpt/Avpr1a/Ptpn3	10
GO:0050880	regulation of blood vessel size	19/560	157/21248	3.49826e+06	1.05762e+08	6.82282e+07	Adcyap1/Adm/Adora2a/Adra1b/Adra1d/Adra2b/Agt/Avp/Cd38/Drd1/Drd5/F2r/Htr1b/Htr7/Icam1/Kdr/Mrvi1/Npr1/Ptgs2	19	regulation of blood vessel size	7/188	157/21248	0.000506762253273438	0.0174163119228457	0.0144149795214259	Acta2/Adra1d/Adra2b/Avp/Mrvi1/Avpr1a/Nts	7
GO:0006939	smooth muscle contraction	15/560	97/21248	360894	1.07344e+08	6.92487e+07	Chrnb4/Chrna3/Ada/Adra1b/Adra1d/Adra2b/Agt/Drd1/F2r/Htr7/Lck/Mrvi1/Npy2r/Oxt/Ptgs2	15	smooth muscle contraction	6/188	97/21248	0.000224625280433632	0.0108327352983316	0.0089659428573764	Chrnb4/Chrna3/Acta2/Adra1d/Adra2b/Mrvi1	6
GO:0006940	regulation of smooth muscle contraction	12/560	59/21248	3.61758e+06	1.07344e+08	6.92487e+07	Chrnb4/Chrna3/Ada/Adra1b/Adra1d/Adra2b/F2r/Lck/Mrvi1/Npy2r/Oxt/Ptgs2	12	regulation of smooth muscle contraction	5/188	59/21248	0.00017476320539059	0.00973582791007383	0.00805806421988509	Chrnb4/Chrna3/Adra1d/Adra2b/Mrvi1	5
GO:0007588	excretion	11/560	52/21248	8.76932e+06	2.3419e+07	1.51078e+08	Chrnb4/Chrna3/Adora2a/Adra1d/Agt/Avp/Dab2/Htr7/Oxt/Stc1/Npsr1	11	excretion	5/188	52/21248	9.53753e+09	0.0068357251898856	0.00565773276585849	Chrnb4/Chrna3/Adra1d/Avp/Avpr1a	5
GO:0042310	vasoconstriction	14/560	90/21248	9.5381e+06	2.50545e+08	1.61629e+08	Adm/Adra1b/Adra1d/Adra2b/Agt/Avp/Cd38/Drd1/Drd5/F2r/Htr1b/Htr7/Icam1/Ptgs2	14	vasoconstriction	5/188	90/21248	0.00123048807380768	0.0299118645584142	0.0247571883741707	Acta2/Adra1d/Adra2b/Avp/Avpr1a	5
GO:0005184	neuropeptide hormone activity	8/554	24/21248	1.03351e+06	1.33193e+09	1.14366e+07	Adcyap1/Avp/Cck/Gal/Oxt/Trh/Grp/Cartpt	8	neuropeptide hormone activity	4/185	24/21248	5.15784e+08	0.00949041862206091	0.00846970998307495	Avp/Grp/Cartpt/Nts	4
GO:0010720	positive regulation of cell development	36/560	519/21248	1.47541e+07	3.5285e+08	2.27628e+07	Syt17/Adcyap1/Adra2b/Avil/Bdnf/Cnr1/Cpne6/Dab2/Ect2/Gh/Htr7/Elavl4/Kdr/Lef1/Ltk/Myoc/Neurod1/Ngf/Nrp1/Pcp4/Prox1/Ret/S100a10/Cxcl5/Cxcl12/Sema5a/Shox2/Cpne9/Tcf7l2/Tgfb2/Vdr/Vwc2/Vwc2l/Zfp488/Rgs14/Rreb1	36	positive regulation of cell development	12/188	519/21248	0.00233447540305333	0.0425614722873748	0.0352269041885648	Adra2b/Bdnf/Gh/Irx3/Lef1/Myoc/Neurod1/Prox1/Shox2/Cdkl3/Tcf7l2/Pin1	12
GO:0019725	cellular homeostasis	43/560	691/21248	1.91304e+07	4.46407e+08	2.87982e+08	Gck/Adcyap1/Adm/Adra1b/Adra1d/Adra2b/Agt/Alas2/Atp2a1/Avp/C5ar1/Calb2/Cckar/Cd38/Ccr2/Crh/Drd1/F2r/Icam1/Kdr/Lck/Neurod1/Ngf/Nnt/Npy2r/Oxt/Pln/Ryr1/Stc1/Tcf7l2/Tgfb2/Trhr/Vdr/Inpp4b/Rxfp3/Slc26a4/Slc4a11/Cartpt/Npsr1/Ccl28/Ccdc109b/Atp2c2/Tmprss6	43	cellular homeostasis	15/188	691/21248	0.00128558127988019	0.030678940253591	0.0253920748235143	Pmch/Adra1d/Adra2b/Alas2/Avp/Calb2/Calcr/Neurod1/Tcf7l2/Slc26a4/Slc4a11/Cartpt/Avpr1a/Ccdc109b/Tmprss6	15
GO:0050803	regulation of synapse structure or activity	23/560	248/21248	1.95964e+07	4.55073e+08	2.93573e+08	Amigo2/Cdc20/Adora2a/Agt/Bdnf/Cbln1/Cbln2/Cd38/Crh/Drd1/Drd5/Egr2/Htr7/Kdr/Grid2ip/Mmp9/Oxt/Ptgs2/C1ql3/Slitrk6/Shisa6/Rgs14/Lrrtm1	23	regulation of synapse structure or activity	8/188	248/21248	0.00169126956855045	0.0351173334025407	0.0290656049390506	Amigo2/Pmch/Bdnf/Cbln1/Grid2ip/C1ql3/Slitrk6/Shisa6	8
GO:0003018	vascular process in circulatory system	19/560	175/21248	2.0015e+07	4.62559e+08	2.98402e+08	Adcyap1/Adm/Adora2a/Adra1b/Adra1d/Adra2b/Agt/Avp/Cd38/Drd1/Drd5/F2r/Htr1b/Htr7/Icam1/Kdr/Mrvi1/Npr1/Ptgs2	19	vascular process in circulatory system	7/188	175/21248	0.0009622011152483	0.0268876760242282	0.0222541546674742	Acta2/Adra1d/Adra2b/Avp/Mrvi1/Avpr1a/Nts	7
GO:0005509	calcium ion binding	37/554	563/21248	2.89416e+07	2.98388e+09	2.56209e+09	Syt17/Atp2a1/Anxa2/Calb2/Cdh9/Fbln1/Galnt3/Jag1/Anxa1/Crb1/Mgp/Mmp8/Cabp7/Ret/S100a10/S100a8/S100a9/Vil1/Prrg4/Fbln5/Mctp2/Plch1/Plch2/Syt15/Ccbe1/Pkd2l1/Nell1/Pdp1/Syt10/Scube2/Syt9/Smoc2/Scube1/Necab1/Chp2/Kcnip1/Nkd2	37	calcium ion binding	14/185	563/21248	0.000432869982791643	0.0170674450357848	0.0152318159358262	Calb2/Dlk1/Fbln1/Galnt3/Crb1/Melk/Cabp7/S100a9/Pcdh20/Prrg4/Mctp2/Syt15/Smoc2/Nkd2	14
GO:0005581	collagen trimer	13/576	82/21248	3.00347e+07	8.02884e+08	6.5795e+08	Col14a1/Col17a1/Col2a1/Col6a3/Col9a3/Dcn/C1ql2/C1ql3/Ccbe1/Col6a4/Cthrc1/Col20a1/Tnxb	13	collagen trimer	6/189	82/21248	9.1433e+09	0.00192662353459017	0.00161554515835393	Dcn/Lum/C1ql2/C1ql3/Col6a4/Tnxb	6
GO:0045777	positive regulation of blood pressure	10/560	49/21248	4.86465e+07	9.86482e+08	6.36391e+08	Adra1b/Adra1d/Adra2b/Agt/Avp/Cnr1/Drd5/Oxt/Tac2/Cartpt	10	positive regulation of blood pressure	5/188	49/21248	7.14947e+09	0.00562550384495079	0.00465606743160686	Adra1d/Adra2b/Avp/Cartpt/Avpr1a	5
GO:0043235	receptor complex	25/576	295/21248	5.50242e+07	1.32058e+09	1.08219e+09	Nt5dc3/Chrnb4/Chrnb3/Chrna3/Chrna2/Chrna4/Dab2/Il12rb1/Itga4/Itga5/Npr1/Ret/Vdr/Zap70/Itga8/Ifnlr1/Ror1/Vwc2/Vwc2l/Pkd2l1/Shisa6/Ramp3/Gabrq/Nrn1/Neto2	25	receptor complex	11/189	295/21248	7.0617e+09	0.00173600117488198	0.00145570125280024	Chrnb4/Chrnb3/Chrna3/Itga4/Zap70/Olfm2/Gpr101/Shisa6/Ramp3/Gabrq/Nrn1	11
GO:0060284	regulation of cell development	49/560	873/21248	5.79576e+07	1.14322e+09	7.37504e+08	Cdc20/Syt17/Chrna3/Adcyap1/Adra2b/Avil/Bdnf/Cnr1/Col14a1/Cpne6/Dab2/Ect2/Eomes/Fbln1/Gal/Gh/Htr7/Elavl4/Igf1/Jag1/Kdr/Lef1/Ltk/Myoc/Neurod1/Nfya/Ngf/Nrp1/Pcp4/Pou4f1/Prox1/Ret/S100a10/Cxcl5/Cxcl12/Sema5a/Frzb/Shox2/Sox9/Cpne9/Tcf7l2/Tgfb2/Vdr/Wnt9b/Vwc2/Vwc2l/Zfp488/Rgs14/Rreb1	49	regulation of cell development	17/188	873/21248	0.00198761057194858	0.0396197040675083	0.0327920874010604	Ovol2/Chrna3/Adra2b/Bdnf/Fbln1/Gh/Irx3/Lef1/Myoc/Neurod1/Pou4f1/Prox1/Shox2/Cdkl3/Tcf7l2/Wnt9b/Pin1	17
GO:0003014	renal system process	13/560	89/21248	5.8029e+07	1.14322e+09	7.37504e+08	Chrnb4/Chrna3/Adora2a/Adra1d/Agt/Avp/F2r/Htr7/Jchain/Npr3/Slc22a6/Oxt/Stc1	13	renal system process	5/188	89/21248	0.00117040207002093	0.0289215056972113	0.0239374968822897	Chrnb4/Chrna3/Adra1d/Avp/Avpr1a	5
GO:0090066	regulation of anatomical structure size	32/560	459/21248	6.55745e+06	1.26087e+09	8.134e+08	Adcyap1/Adm/Adora2a/Adra1b/Adra1d/Adra2b/Avil/Agt/Avp/Bdnf/Cd38/Drd1/Drd5/F2r/Htr1b/Htr7/Icam1/Kdr/Mrvi1/Ngf/Npr1/Nrp1/Prkcd/Ptgs2/Ret/Cxcl12/Sema5a/Vil1/Vill/Wnt9b/Iqgap2/Deptor	32	regulation of anatomical structure size	12/188	459/21248	0.000829914684615833	0.0239012593301017	0.0197823836243863	Acta2/Adra1d/Adra2b/Avp/Bdnf/Mrvi1/Prkcd/Cdkl3/Wnt9b/Magel2/Avpr1a/Nts	12
GO:0022414	reproductive process	56/560	1070/21248	8.23341e+07	1.55208e+09	1.00126e+09	Micalcl/Tex15/Ada/Adcyap1/Adm/Adra2b/Agt/Nr2f2/Avp/Cdkn1c/Cnr1/Crh/Crhbp/Drd1/Drd5/Eomes/Fgf10/Fst/Glra1/Icam1/Igf1/Cyr61/Inhba/Itga4/Kdr/Lef1/Lhx9/Mas1/Kitl/Mmp9/Nhlh2/Nkx3-1/Oxt/Serpine1/Prl/Ptgds/Rspo1/Ptgs2/Pld6/Cxcl12/Sox9/Serpinb6b/Tcf7l2/Chtf18/Tnc/Vdr/Vwf/Wnt9b/Wnt4/Wt1/Odf4/Cecr2/Nefh/Ccdc155/Piwil2/Rspo3	56	reproductive process	20/188	1070/21248	0.00131783361393413	0.0310261614619139	0.0256794598123427	Ovol2/Adra2b/Avp/Itga4/Lef1/Lhx9/Peg10/Nhlh2/Prl/Prlr/Tcf7l2/Tnc/Wnt9b/Xlr3a/Zan/Rnf17/Avpr1a/Rec8/Xlr3b/Tekt4	20
GO:0006820	anion transport	34/560	512/21248	8.91107e+07	1.65388e+09	1.06694e+09	Grm2/Chrna3/Chrna4/Adora2a/Slc7a3/Avp/Bdnf/Car4/Cck/Cnr1/Crh/Slc17a6/Folr1/Gabre/Glra1/Htr1b/Htr7/Anxa1/Npy2r/Slc22a6/Oxt/Pcp4/Prkcd/Cxcl12/Stc1/Slc38a5/Trh/Ano5/Slc26a4/Slco2a1/Slc4a11/Slco1a4/Atp10b/Gabrq	34	anion transport	15/188	512/21248	5.36685e+09	0.00458481953176014	0.00379472301326108	Grm2/Chrna3/Avp/Bdnf/Cd36/Slc17a6/Folr1/Prkcd/Slc12a3/Ano5/Slc26a4/Slc4a11/Avpr1a/Gabrq/Slc16a8	15
GO:0008227	G-protein coupled amine receptor activity	10/554	54/21248	1.1421e+08	8.64505e+09	7.42303e+09	Adra1b/Adra1d/Adra2b/Drd1/Drd5/Htr1b/Htr4/Htr5b/Htr7/Chrm5	10	G-protein coupled amine receptor activity	4/185	54/21248	0.00125258796751902	0.0363909767405526	0.0324770730636511	Adra1d/Adra2b/Htr5b/Gpr101	4
GO:0098802	plasma membrane receptor complex	17/576	159/21248	1.59139e+08	3.29851e+09	2.70307e+09	Chrnb4/Chrnb3/Chrna3/Chrna2/Chrna4/Dab2/Il12rb1/Itga4/Itga5/Zap70/Itga8/Ifnlr1/Vwc2/Vwc2l/Shisa6/Nrn1/Neto2	17	plasma membrane receptor complex	8/189	159/21248	9.12183e+09	0.00192662353459017	0.00161554515835393	Chrnb4/Chrnb3/Chrna3/Itga4/Zap70/Olfm2/Shisa6/Nrn1	8
GO:0007420	brain development	33/560	517/21248	3.04025e+08	4.95406e+08	3.19592e+09	Amigo2/Nr2f2/Neurod6/C5ar1/Cbln1/Cckar/Drd1/Egr2/Eomes/Fgf10/Gbx2/Igf1/Inhba/Lef1/Neurod1/Nnat/Nrp1/Nrp2/Pou4f1/Prox1/Rora/Cxcl12/Sema5a/Tcf7l2/Wnt4/Zic1/Btbd3/Zbtb18/Nefh/Bhlhe22/Zic5/Prdm8/Klhl1	33	brain development	12/188	517/21248	0.00226181897980694	0.042005209624986	0.0347665016118085	Amigo2/Cbln1/Gbx2/Lef1/Neurod1/Pou4f1/Prox1/Aldh1a2/Tcf7l2/Bhlhe22/Zic5/Prdm8	12
GO:0006835	dicarboxylic acid transport	11/560	73/21248	3.13364e+08	5.05484e+09	3.26093e+09	Grm2/Adora2a/Avp/Bdnf/Cck/Slc17a6/Folr1/Slc22a6/Prkcd/Trh/Slc26a4	11	dicarboxylic acid transport	8/188	73/21248	2.66149e+07	0.000159157101656619	0.000131729746873688	Grm2/Avp/Bdnf/Slc17a6/Folr1/Prkcd/Slc26a4/Avpr1a	8
GO:0070405	ammonium ion binding	10/554	61/21248	3.65432e+08	0.000198295110674157	0.000170265136634812	Chrnb4/Chrnb3/Chrna3/Chrna2/Chrna4/Drd1/Drd5/Htr1b/Htr5b/Jchain	10	ammonium ion binding	4/185	61/21248	0.00197160918154172	0.0494694667368649	0.0441489520077284	Chrnb4/Chrnb3/Chrna3/Htr5b	4
GO:0060322	head development	34/560	558/21248	5.89475e+08	8.99558e+09	5.80315e+09	Amigo2/Nr2f2/Neurod6/C5ar1/Cbln1/Cckar/Drd1/Egr2/Eomes/Fgf10/Gbx2/Igf1/Inhba/Itga4/Lef1/Neurod1/Nnat/Nrp1/Nrp2/Pou4f1/Prox1/Rora/Cxcl12/Sema5a/Tcf7l2/Wnt4/Zic1/Btbd3/Zbtb18/Nefh/Bhlhe22/Zic5/Prdm8/Klhl1	34	head development	13/188	558/21248	0.001449149910094	0.0330760170319165	0.0273760662003294	Amigo2/Cbln1/Gbx2/Itga4/Lef1/Neurod1/Pou4f1/Prox1/Aldh1a2/Tcf7l2/Bhlhe22/Zic5/Prdm8	13
GO:0044702	single organism reproductive process	50/560	984/21248	7.44388e+08	0.000108762094768908	7.01637e+09	Micalcl/Tex15/Ada/Adcyap1/Adm/Agt/Nr2f2/Avp/Cdkn1c/Cnr1/Eomes/Fgf10/Fst/Glra1/Icam1/Igf1/Cyr61/Inhba/Itga4/Kdr/Lef1/Lhx9/Mas1/Kitl/Mmp9/Nhlh2/Nkx3-1/Oxt/Serpine1/Ptgds/Rspo1/Ptgs2/Pld6/Cxcl12/Sox9/Serpinb6b/Tcf7l2/Chtf18/Tnc/Vdr/Vwf/Wnt9b/Wnt4/Wt1/Odf4/Cecr2/Nefh/Ccdc155/Piwil2/Rspo3	50	single organism reproductive process	18/188	984/21248	0.00289211072900581	0.0485809611220639	0.0402090616433629	Ovol2/Avp/Itga4/Lef1/Lhx9/Peg10/Nhlh2/Prlr/Tcf7l2/Tnc/Wnt9b/Xlr3a/Zan/Rnf17/Avpr1a/Rec8/Xlr3b/Tekt4	18
GO:0000904	cell morphogenesis involved in differentiation	39/560	698/21248	9.46556e+08	0.00013461812732394	8.68437e+09	Chrna3/Bdnf/Cck/Cckar/Dab2/Egr2/Eomes/Fbln1/Gbx2/Elavl4/Itga4/Lef1/Myoc/Ngf/Nrp1/Nrp2/Prox1/Ret/S100a10/Cxcl12/Sema5a/Shox2/Sox9/Stc1/Tek/Tgfb2/Wnt9b/Wnt4/Wt1/Zic2/Btbd3/Slitrk6/Itga8/Nefh/Bhlhe22/Nrn1/Rreb1/Prdm8/Ntng1	39	cell morphogenesis involved in differentiation	18/188	698/21248	5.07004e+09	0.00455225697324198	0.0037677719218771	Ovol2/Chrna3/Bdnf/Fbln1/Gbx2/Itga4/Lef1/Myoc/Prox1/Shox2/Cdkl3/Wnt9b/Zic2/Slitrk6/Bhlhe22/Nrn1/Prdm8/Ntng1	18
GO:0019229	regulation of vasoconstriction	10/560	67/21248	9.59553e+08	0.000136064114199152	8.77766e+09	Adm/Adra1b/Adra1d/Adra2b/Avp/Cd38/Drd1/F2r/Icam1/Ptgs2	10	regulation of vasoconstriction	4/188	67/21248	0.00294674377999163	0.0489486883454165	0.0405134188699434	Adra1d/Adra2b/Avp/Avpr1a	4
GO:0014032	neural crest cell development	9/560	56/21248	1.44575e+09	0.000195217467178692	0.000125937100129948	Folr1/Gbx2/Jag1/Lef1/Kitl/Nrp1/Nrp2/Ret/Sox9	9	neural crest cell development	5/188	56/21248	0.000136228895475056	0.0085278955082802	0.00705829337791472	Ovol2/Folr1/Gbx2/Lef1/Aldh1a2	5
GO:0035637	multicellular organismal signaling	12/560	104/21248	1.90489e+09	0.000248151561804282	0.000160085511496483	Agt/Avp/Drd1/Drd5/Glra1/Pln/Scn7a/Chrm5/Cartpt/Hcn4/Scn4b/Kcnmb2	12	multicellular organismal signaling	6/188	104/21248	0.000327775178499607	0.0134253121056688	0.0111117439748028	Dsp/Avp/Scn5a/Cldn19/Cartpt/Avpr1a	6
GO:0042166	acetylcholine binding	5/554	14/21248	1.94927e+09	0.000873783486278761	0.000750269959630852	Chrnb4/Chrnb3/Chrna3/Chrna2/Chrna4	5	acetylcholine binding	3/185	14/21248	0.000220250696720006	0.0170674450357848	0.0152318159358262	Chrnb4/Chrnb3/Chrna3	3
GO:0045202	synapse	42/576	781/21248	2.11978e+09	0.000322206484147822	0.00026404270977026	Chrnb4/Chrnb3/Grm2/Chrna3/Chrna2/Chrna4/Adcyap1/Adora2a/Bdnf/Calb2/Cbln1/Cck/Cckar/Drd1/Drd5/F2r/Slc17a6/Glra1/Htr7/Itga5/Grid2ip/Oxt/Penk/Plcb4/Chrm5/Cbln4/Itga8/Homer1/Kcnc2/Vwc2/Vwc2l/Hcn4/Nefh/Shisa6/Rgs14/Syt10/Gabrq/Syt9/Tanc1/Nrn1/Lrrtm1/Neto2	42	synapse	15/189	781/21248	0.0043262150653392	0.0413374139301189	0.0346629519128561	Chrnb4/Chrnb3/Grm2/Chrna3/Bdnf/Calb2/Cbln1/Slc17a6/Grid2ip/Olfm2/Homer3/Shisa6/Gabrq/Tanc1/Nrn1	15
GO:0048568	embryonic organ development	28/560	447/21248	2.38818e+08	0.000302901817776205	0.000195405550057197	Ada/Adm/Alx4/Nr2f2/Cdkn1c/Col2a1/Eomes/Fgf10/Fgf3/Folr1/Gbx2/Cyr61/Itga4/Kdr/Lef1/Kitl/Neurod1/Nrp1/Frzb/Shox2/Sox9/Tcf7l2/Tgfb2/Wnt9b/Slitrk6/Itga8/Cthrc1/Rspo3	28	embryonic organ development	11/188	447/21248	0.00218654407648099	0.0411180301174728	0.0340322086978273	Ovol2/Folr1/Gbx2/Itga4/Lef1/Neurod1/Aldh1a2/Shox2/Tcf7l2/Wnt9b/Slitrk6	11
GO:0030900	forebrain development	23/560	331/21248	2.5797e+09	0.000325475148266707	0.00020996787290327	Nr2f2/Neurod6/Cckar/Drd1/Eomes/Fgf10/Gbx2/Inhba/Lef1/Neurod1/Nrp1/Nrp2/Pou4f1/Prox1/Cxcl12/Sema5a/Tcf7l2/Wnt4/Btbd3/Zbtb18/Bhlhe22/Zic5/Prdm8	23	forebrain development	10/188	331/21248	0.000761062092740254	0.0229043726934739	0.0189572892808861	Gbx2/Lef1/Neurod1/Pou4f1/Prox1/Aldh1a2/Tcf7l2/Bhlhe22/Zic5/Prdm8	10
GO:0034702	ion channel complex	20/576	259/21248	2.88599e+09	0.0004245191878146	0.000347886222701254	Chrnb4/Chrnb3/Chrna3/Chrna2/Chrna4/Glra1/Kcns3/Kcnc2/Vwc2/Vwc2l/Pkd2l1/Shisa6/Scn4b/Gabrq/Kcng4/Ccdc109b/Nrn1/Kcnip1/Kcnmb2/Neto2	20	ion channel complex	10/189	259/21248	0.000113554081432941	0.00209365337641985	0.00175560586425928	Chrnb4/Chrnb3/Chrna3/Scn5a/Lrrc26/Olfm2/Shisa6/Gabrq/Ccdc109b/Nrn1	10
GO:0014033	neural crest cell differentiation	9/560	62/21248	3.36503e+09	0.00040951110505269	0.000264180463903567	Folr1/Gbx2/Jag1/Lef1/Kitl/Nrp1/Nrp2/Ret/Sox9	9	neural crest cell differentiation	5/188	62/21248	0.000221106397525856	0.0108327352983316	0.0089659428573764	Ovol2/Folr1/Gbx2/Lef1/Aldh1a2	5
GO:0060485	mesenchyme development	17/560	206/21248	3.49025e+09	0.000422610574851233	0.000272631087013836	Dab2/Eomes/Fgf10/Folr1/Gbx2/Itga4/Jag1/Lef1/Kitl/Nrp1/Nrp2/Ret/Sox9/Tgfb2/Wnt4/Wt1/Zic2	17	mesenchyme development	7/188	206/21248	0.00244399284054635	0.0437577161271472	0.0362170007445602	Ovol2/Folr1/Gbx2/Itga4/Lef1/Aldh1a2/Zic2	7
GO:0004889	acetylcholine-activated cation-selective channel activity	5/554	16/21248	4.07277e+09	0.0015551951107164	0.00133536075155699	Chrnb4/Chrnb3/Chrna3/Chrna2/Chrna4	5	acetylcholine-activated cation-selective channel activity	3/185	16/21248	0.000334526760328811	0.0170674450357848	0.0152318159358262	Chrnb4/Chrnb3/Chrna3	3
GO:0021542	dentate gyrus development	5/560	16/21248	4.28769e+09	0.000501482834628445	0.000323512515917664	Neurod6/Drd1/Lef1/Neurod1/Prox1	5	dentate gyrus development	3/188	16/21248	0.000350674221292253	0.013442511816203	0.0111259796795963	Lef1/Neurod1/Prox1	3
GO:0001755	neural crest cell migration	7/560	37/21248	4.40651e+09	0.000507963749267963	0.00032769343070816	Folr1/Gbx2/Lef1/Kitl/Nrp1/Nrp2/Ret	7	neural crest cell migration	4/188	37/21248	0.000311985775405702	0.0134253121056688	0.0111117439748028	Ovol2/Folr1/Gbx2/Lef1	4
GO:0048598	embryonic morphogenesis	33/560	592/21248	4.81832e+09	0.000548854497138776	0.000354072536448126	Adm/Alx4/Cdkn1c/Col2a1/Eomes/Fgf10/Fgf3/Folr1/Gbx2/Cyr61/Inhba/Itga4/Itga5/Lef1/Neurod1/Nrp1/Ret/Frzb/Shox2/Sox9/Tcf7l2/Tgfb2/Wnt9b/Wnt4/Zic2/Slitrk6/Itga8/Dusp4/Cecr2/Zic5/Cthrc1/Atoh8/Rspo3	33	embryonic morphogenesis	13/188	592/21248	0.0024313904692943	0.0437577161271472	0.0362170007445602	Ovol2/Folr1/Gbx2/Itga4/Lef1/Neurod1/Aldh1a2/Shox2/Tcf7l2/Wnt9b/Zic2/Slitrk6/Zic5	13
GO:0021536	diencephalon development	9/560	65/21248	4.94396e+09	0.000560509517409914	0.000361591328060965	Fgf10/Gbx2/Lef1/Nrp1/Nrp2/Pou4f1/Sema5a/Tcf7l2/Wnt4	9	diencephalon development	4/188	65/21248	0.00263873572677633	0.0464107048415366	0.0384128030566635	Gbx2/Lef1/Pou4f1/Tcf7l2	4
GO:0030054	cell junction	53/576	1115/21248	5.33286e+09	0.000736904212434136	0.000603880414160014	Chrnb4/Chrnb3/Grm2/Chrna3/Chrna2/Chrna4/Ada/Adra1b/Synpo2/Anxa2/Calb2/Cbln1/Inadl/Cldn5/Col17a1/Dab2/Ect2/Slc17a6/Gjc1/Gjb2/Glra1/Icam1/Itga4/Itga5/Itk/Kdr/Lck/Anxa1/Grid2ip/Nrp1/Prkcd/Chrm5/Tek/Tnc/Zap70/Cbln4/Itga8/Homer1/Kcnc2/Podxl/Vwc2/Vwc2l/Scn4b/Rgs14/Syt10/Cldn14/Gabrq/Syt9/Tanc1/Nrn1/Flnc/Lrrtm1/Amotl1	53	cell junction	21/189	1115/21248	0.000970234916632375	0.0130099682002978	0.0109093399717037	Chrnb4/Chrnb3/Grm2/Dsp/Chrna3/Calb2/Cbln1/Slc17a6/Itga4/Grid2ip/Prkcd/Bspry/Scn5a/Tnc/Zap70/Cldn19/Olfm2/Homer3/Gabrq/Tanc1/Nrn1	21
GO:0005833	hemoglobin complex	4/576	9/21248	6.04195e+09	0.00076531367320119	0.000627161481963117	Hbb-bt/Hba-a2/Hbb-b1/Hbb-b2	4	hemoglobin complex	6/189	9/21248	3758.25	1.10868e+06	929673	Hbb-bs/Hbb-bt/Hba-a2/Hba-a1/Hbb-b1/Hbb-b2	6
GO:0045211	postsynaptic membrane	17/576	211/21248	6.6838e+09	0.000815165448875317	0.000668014160551102	Chrnb4/Chrnb3/Chrna3/Chrna2/Chrna4/Adora2a/Cbln1/F2r/Glra1/Grid2ip/Chrm5/Homer1/Kcnc2/Rgs14/Gabrq/Tanc1/Lrrtm1	17	postsynaptic membrane	8/189	211/21248	0.000620647327198777	0.00871861721541139	0.00731088330284273	Chrnb4/Chrnb3/Chrna3/Cbln1/Grid2ip/Homer3/Gabrq/Tanc1	8
GO:0005892	acetylcholine-gated channel complex	5/576	17/21248	6.79305e+09	0.000815165448875317	0.000668014160551102	Chrnb4/Chrnb3/Chrna3/Chrna2/Chrna4	5	acetylcholine-gated channel complex	3/189	17/21248	0.000429663145859414	0.00667108568571196	0.00559395231451315	Chrnb4/Chrnb3/Chrna3	3
GO:0019226	transmission of nerve impulse	9/560	68/21248	7.1067e+09	0.000759153490847747	0.000489738907960423	Agt/Avp/Drd1/Drd5/Glra1/Scn7a/Chrm5/Cartpt/Kcnmb2	9	transmission of nerve impulse	5/188	68/21248	0.000341266391542307	0.013442511816203	0.0111259796795963	Avp/Scn5a/Cldn19/Cartpt/Avpr1a	5
GO:0044420	extracellular matrix component	13/576	134/21248	7.38042e+09	0.00083544671686319	0.000684634313218911	Anxa2/Col17a1/Col2a1/Dcn/Fbln1/Thsd4/Tgfb2/Tnc/Fbln5/Vwc2/Frem3/Smoc2/Tnxb	13	extracellular matrix component	8/189	134/21248	2.70894e+09	0.000998922781756399	0.000837633733140959	Dcn/Fbln1/Lamb3/Lum/Thsd4/Tnc/Smoc2/Tnxb	8
GO:0044456	synapse part	33/576	589/21248	7.51169e+09	0.00083544671686319	0.000684634313218911	Chrnb4/Chrnb3/Grm2/Chrna3/Chrna2/Chrna4/Adcyap1/Adora2a/Bdnf/Calb2/Cbln1/Cck/Cckar/Drd1/Drd5/F2r/Slc17a6/Glra1/Htr7/Grid2ip/Oxt/Plcb4/Chrm5/Itga8/Homer1/Kcnc2/Hcn4/Nefh/Rgs14/Gabrq/Tanc1/Lrrtm1/Neto2	33	synapse part	13/189	589/21248	0.00243755579501094	0.0266325540566011	0.0223323825273907	Chrnb4/Chrnb3/Grm2/Chrna3/Bdnf/Calb2/Cbln1/Slc17a6/Grid2ip/Olfm2/Homer3/Gabrq/Tanc1	13
GO:0098589	membrane region	50/576	1052/21248	8.74776e+09	0.000949756526160659	0.000778309249277548	Chrnb4/Chrnb3/Grm2/Chrna3/Chrna2/Chrna4/Adora2a/C5ar1/Anxa2/Car4/Cbln1/Cnr1/Dab2/Cd55/Drd1/Drd5/F2r/Folr1/Glra1/Icam1/Itga5/Kdr/Lck/Grid2ip/Slc22a6/Ptgs2/Ret/Rgs16/S100a10/Stc1/Chrm5/Tek/Vdr/Trpm6/Zap70/Slc26a4/Itga8/Homer1/Kcnc2/Podxl/Hcn4/Rgs14/Gabrq/Tanc1/Acy3/Epn3/Nkd2/Lrrtm1/Tmem114/Amotl1	50	membrane region	24/189	1052/21248	2.22208e+09	0.000998922781756399	0.000837633733140959	Chrnb4/Chrnb3/Grm2/Dsp/Chrna3/Cbln1/Cd36/Folr1/Grid2ip/Rgs16/Scn5a/Slc12a3/Trpm6/Zap70/Slc26a4/Cldn19/Olfm2/Homer3/Gabrq/Slc16a8/Tanc1/Epn3/Nkd2/Tmem114	24
GO:1902495	transmembrane transporter complex	20/576	282/21248	9.47373e+09	0.000981822565769274	0.000804586820978976	Chrnb4/Chrnb3/Chrna3/Chrna2/Chrna4/Glra1/Kcns3/Kcnc2/Vwc2/Vwc2l/Pkd2l1/Shisa6/Scn4b/Gabrq/Kcng4/Ccdc109b/Nrn1/Kcnip1/Kcnmb2/Neto2	20	transmembrane transporter complex	10/189	282/21248	0.000226377680962334	0.0039283185814052	0.00329404055889464	Chrnb4/Chrnb3/Chrna3/Scn5a/Lrrc26/Olfm2/Shisa6/Gabrq/Ccdc109b/Nrn1	10
GO:0014047	glutamate secretion	6/560	30/21248	0.000112996737947063	0.00110626337945322	0.000713663608086711	Grm2/Adora2a/Avp/Bdnf/Cck/Trh	6	glutamate secretion	4/188	30/21248	0.000135863746297359	0.0085278955082802	0.00705829337791472	Grm2/Avp/Bdnf/Avpr1a	4
GO:1990351	transporter complex	20/576	286/21248	0.000114735770105652	0.00116265580373727	0.000952776570467987	Chrnb4/Chrnb3/Chrna3/Chrna2/Chrna4/Glra1/Kcns3/Kcnc2/Vwc2/Vwc2l/Pkd2l1/Shisa6/Scn4b/Gabrq/Kcng4/Ccdc109b/Nrn1/Kcnip1/Kcnmb2/Neto2	20	transporter complex	10/189	286/21248	0.000253370912760018	0.0041524677369003	0.00348199792389499	Chrnb4/Chrnb3/Chrna3/Scn5a/Lrrc26/Olfm2/Shisa6/Gabrq/Ccdc109b/Nrn1	10
mmu04512	ECM-receptor interaction	10/225	83/7834	0.000121289368642023	0.00351739169061867	0.00268113341208683	12824/12835/12841/16401/16402/21923/22371/68553/81877/241226	10	ECM-receptor interaction	6/76	83/7834	0.000142581704272125	0.00445567825850392	0.00401480062029406	12491/16401/16780/21923/68553/81877	6
GO:0060073	micturition	4/560	11/21248	0.000135923172201939	0.00128872325202114	0.000831370632839015	Chrnb4/Chrna3/Adra1d/Htr7	4	micturition	3/188	11/21248	0.000106750612898553	0.0072541893765153	0.00600408351494014	Chrnb4/Chrna3/Adra1d	3
GO:0046890	regulation of lipid biosynthetic process	12/560	133/21248	0.000212150872967767	0.00185419862973829	0.00119616549619721	Agt/Avp/Dab2/Gh/Igf1/Cyr61/Anxa1/Prkcd/Prox1/Tcf7l2/Vdr/Wnt4	12	regulation of lipid biosynthetic process	6/188	133/21248	0.00119972474794009	0.0294030901339415	0.0243360904435474	Avp/Gh/Prkcd/Prox1/Tcf7l2/Avpr1a	6
GO:0097060	synaptic membrane	18/576	258/21248	0.000255472022843823	0.00242698421701632	0.00198887210766573	Chrnb4/Chrnb3/Grm2/Chrna3/Chrna2/Chrna4/Adora2a/Cbln1/F2r/Glra1/Grid2ip/Chrm5/Homer1/Kcnc2/Rgs14/Gabrq/Tanc1/Lrrtm1	18	synaptic membrane	10/189	258/21248	0.000110005834096263	0.00209365337641985	0.00175560586425928	Chrnb4/Chrnb3/Grm2/Chrna3/Cbln1/Grid2ip/Olfm2/Homer3/Gabrq/Tanc1	10
GO:0030902	hindbrain development	12/560	136/21248	0.000261244638509388	0.00218944281385717	0.00141243548982804	C5ar1/Cbln1/Egr2/Gbx2/Igf1/Lef1/Neurod1/Pou4f1/Prox1/Rora/Zbtb18/Klhl1	12	hindbrain development	7/188	136/21248	0.000212044280753907	0.0107459728721048	0.00889413209727807	Cbln1/Gbx2/Lef1/Neurod1/Pou4f1/Prox1/Aldh1a2	7
GO:0098590	plasma membrane region	41/576	850/21248	0.000280455804821416	0.00260995606119522	0.00213881440841252	Chrnb4/Chrnb3/Grm2/Chrna3/Chrna2/Chrna4/Adora2a/C5ar1/Anxa2/Car4/Cbln1/Dab2/Cd55/Drd1/Drd5/F2r/Folr1/Glra1/Itga5/Grid2ip/Slc22a6/Ptgs2/Stc1/Chrm5/Tek/Vdr/Trpm6/Slc26a4/Itga8/Homer1/Kcnc2/Podxl/Hcn4/Rgs14/Gabrq/Tanc1/Acy3/Nkd2/Lrrtm1/Tmem114/Amotl1	41	plasma membrane region	21/189	850/21248	2.38316e+08	0.000998922781756399	0.000837633733140959	Chrnb4/Chrnb3/Grm2/Dsp/Chrna3/Cbln1/Cd36/Folr1/Grid2ip/Scn5a/Slc12a3/Trpm6/Slc26a4/Cldn19/Olfm2/Homer3/Gabrq/Slc16a8/Tanc1/Nkd2/Tmem114	21
GO:0004936	alpha-adrenergic receptor activity	3/554	6/21248	0.000332469217219317	0.00809088174033964	0.00694719643026764	Adra1b/Adra1d/Adra2b	3	alpha-adrenergic receptor activity	2/185	6/21248	0.00110527769505143	0.0352267796637376	0.0314380871140908	Adra1d/Adra2b	2
GO:0042165	neurotransmitter binding	5/554	24/21248	0.000333479705812236	0.00809088174033964	0.00694719643026764	Chrnb4/Chrnb3/Chrna3/Chrna2/Chrna4	5	neurotransmitter binding	3/185	24/21248	0.00114869933686101	0.0352267796637376	0.0314380871140908	Chrnb4/Chrnb3/Chrna3	3
GO:0016209	antioxidant activity	8/554	67/21248	0.000342706535671087	0.00809088174033964	0.00694719643026764	Hbb-bt/Hba-a2/Gpx3/Hp/Ptgs2/S100a8/S100a9/Gpx6	8	antioxidant activity	5/185	67/21248	0.000295707086710062	0.0170674450357848	0.0152318159358262	Hbb-bs/Hbb-bt/Hba-a2/Hba-a1/S100a9	5
GO:2000675	negative regulation of type B pancreatic cell apoptotic process	3/560	6/21248	0.000343186962545828	0.00271779197521878	0.00175327979131191	Neurod1/Ngf/Tcf7l2	3	negative regulation of type B pancreatic cell apoptotic process	2/188	6/21248	0.00114108285785962	0.0284319812083355	0.0235323315686663	Neurod1/Tcf7l2	2
GO:0007423	sensory organ development	28/560	525/21248	0.000364061605583675	0.00286422935849546	0.00184774828159102	Acvrl1/Bdnf/Cdkn1c/Col2a1/Cyp1b1/Fgf10/Fgf3/Gbx2/Igf1/Inhba/Jag1/Kdr/Lef1/Crb1/Mab21l1/Neurod1/Nrp1/Prox1/Frzb/Sox9/Tgfb2/Wt1/Slitrk6/Itga8/Mfrp/Cecr2/Bhlhe22/Cthrc1	28	sensory organ development	12/188	525/21248	0.00256398167494389	0.0453627527105457	0.0375454432749491	Bdnf/Gbx2/Lef1/Crb1/Neurod1/Prox1/Aldh1a2/Rpe65/Wnt10b/Slitrk6/Mfrp/Bhlhe22	12
GO:0051705	multi-organism behavior	9/560	86/21248	0.000436375085403372	0.0033778664018261	0.00217910162149052	Avp/Crhbp/Drd1/Drd5/Nhlh2/Oxt/Penk/Pou4f1/Prl	9	multi-organism behavior	5/188	86/21248	0.00100314066944291	0.0272251813962901	0.0225334981385946	Avp/Nhlh2/Pou4f1/Prl/Avpr1a	5
GO:0046942	carboxylic acid transport	17/560	257/21248	0.000502461933119965	0.00382173182358809	0.00246544446197771	Grm2/Adora2a/Slc7a3/Avp/Bdnf/Cck/Slc17a6/Folr1/Anxa1/Slc22a6/Oxt/Prkcd/Slc38a5/Trh/Slc26a4/Slco2a1/Slco1a4	17	carboxylic acid transport	10/188	257/21248	0.000101980792601055	0.00709122255528266	0.00586920057295178	Grm2/Avp/Bdnf/Cd36/Slc17a6/Folr1/Prkcd/Slc26a4/Avpr1a/Slc16a8	10
GO:0042711	maternal behavior	4/560	15/21248	0.000516925240208865	0.00388866921703288	0.00250862656726022	Avp/Drd1/Oxt/Prl	4	maternal behavior	3/188	15/21248	0.000286786699417686	0.0126101798714541	0.0104370825128635	Avp/Prl/Avpr1a	3
GO:0015849	organic acid transport	17/560	260/21248	0.000573047475491807	0.00419914514434317	0.00270891826508162	Grm2/Adora2a/Slc7a3/Avp/Bdnf/Cck/Slc17a6/Folr1/Anxa1/Slc22a6/Oxt/Prkcd/Slc38a5/Trh/Slc26a4/Slco2a1/Slco1a4	17	organic acid transport	10/188	260/21248	0.000112184933049189	0.00745406555149054	0.00616951526546533	Grm2/Avp/Bdnf/Cd36/Slc17a6/Folr1/Prkcd/Slc26a4/Avpr1a/Slc16a8	10
mmu05143	African trypanosomiasis	6/225	37/7834	0.000578834777398313	0.0090387276778352	0.00688977427348599	15129/15130/101488143/15894/18798/110257	6	African trypanosomiasis	6/76	37/7834	1.24976e+08	5.20731e+09	4.69206e+09	15122/15129/15130/101488143/100503605/110257	6
GO:0044705	multi-organism reproductive behavior	6/560	40/21248	0.000584417855751212	0.00422452096960959	0.00272528851049891	Avp/Drd1/Drd5/Nhlh2/Oxt/Prl	6	multi-organism reproductive behavior	4/188	40/21248	0.000422877601961598	0.0154605790113839	0.0127962757457361	Avp/Nhlh2/Prl/Avpr1a	4
GO:0048251	elastic fiber assembly	3/560	7/21248	0.000588814031545335	0.00422452096960959	0.00272528851049891	Thsd4/Fbln5/Tnxb	3	elastic fiber assembly	2/188	7/21248	0.00158821838030187	0.0340977200056303	0.0282217003109441	Thsd4/Tnxb	2
GO:0015669	gas transport	4/560	16/21248	0.000674941340663183	0.00470209133995351	0.00303337481249998	Car4/Hbb-b1/Hbb-b2/Car12	4	gas transport	3/188	16/21248	0.000350674221292253	0.013442511816203	0.0111259796795963	Hbb-b1/Hbb-b2/Ngb	3
GO:0060746	parental behavior	4/560	16/21248	0.000674941340663183	0.00470209133995351	0.00303337481249998	Avp/Drd1/Oxt/Prl	4	parental behavior	3/188	16/21248	0.000350674221292253	0.013442511816203	0.0111259796795963	Avp/Prl/Avpr1a	3
GO:0006865	amino acid transport	11/560	133/21248	0.000804716828052276	0.00546389500127569	0.00352482337682068	Grm2/Adora2a/Slc7a3/Avp/Bdnf/Cck/Slc17a6/Folr1/Prkcd/Slc38a5/Trh	11	amino acid transport	7/188	133/21248	0.000184795877085303	0.00986677986580456	0.00816644938021705	Grm2/Avp/Bdnf/Slc17a6/Folr1/Prkcd/Avpr1a	7
GO:0001968	fibronectin binding	5/554	29/21248	0.0008368260959686	0.0143794617490604	0.0123468552054314	Fbln1/Itga4/Mmp9/Myoc/Tnc	5	fibronectin binding	4/185	29/21248	0.000111432192573438	0.0123021140601076	0.010979003394604	Fbln1/Itga4/Myoc/Tnc	4
GO:0019098	reproductive behavior	6/560	43/21248	0.000868340117317077	0.00578933556718889	0.00373476894023813	Avp/Drd1/Drd5/Nhlh2/Oxt/Prl	6	reproductive behavior	4/188	43/21248	0.000559364436056791	0.0187921310540427	0.0155537053716087	Avp/Nhlh2/Prl/Avpr1a	4
GO:0007617	mating behavior	5/560	29/21248	0.000878296959186698	0.00581539047219071	0.0037515772680354	Avp/Drd1/Drd5/Nhlh2/Oxt	5	mating behavior	3/188	29/21248	0.00210270385460757	0.0406120803359397	0.0336134486427721	Avp/Nhlh2/Avpr1a	3
GO:0060710	chorio-allantoic fusion	3/560	8/21248	0.000923674462469496	0.00596788056598235	0.00384995043355282	Cyr61/Itga4/Lef1	3	chorio-allantoic fusion	2/188	8/21248	0.00210530851239821	0.0406120803359397	0.0336134486427721	Itga4/Lef1	2
GO:0015711	organic anion transport	20/560	348/21248	0.000998866176529853	0.00636810306442839	0.00410813870732507	Grm2/Adora2a/Slc7a3/Avp/Bdnf/Car4/Cck/Slc17a6/Folr1/Anxa1/Slc22a6/Oxt/Prkcd/Slc38a5/Trh/Slc26a4/Slco2a1/Slc4a11/Slco1a4/Atp10b	20	organic anion transport	11/188	348/21248	0.000284955436442616	0.0126101798714541	0.0104370825128635	Grm2/Avp/Bdnf/Cd36/Slc17a6/Folr1/Prkcd/Slc26a4/Slc4a11/Avpr1a/Slc16a8	11
GO:0002118	aggressive behavior	3/560	9/21248	0.00135844648336117	0.0080323649422226	0.00518177375533219	Avp/Crhbp/Penk	3	aggressive behavior	2/188	9/21248	0.00269109358859711	0.0467812199413102	0.038719467728224	Avp/Avpr1a	2
GO:0035095	behavioral response to nicotine	3/560	9/21248	0.00135844648336117	0.0080323649422226	0.00518177375533219	Chrnb4/Chrna3/Chrna4	3	behavioral response to nicotine	2/188	9/21248	0.00269109358859711	0.0467812199413102	0.038719467728224	Chrnb4/Chrna3	2
GO:0033057	multicellular organismal reproductive behavior	5/560	32/21248	0.00139564773470808	0.00818155934236801	0.00527802082984598	Avp/Drd1/Drd5/Oxt/Prl	5	multicellular organismal reproductive behavior	3/188	32/21248	0.00279929774733677	0.0480334378364033	0.0397558923968964	Avp/Prl/Avpr1a	3
GO:0007409	axonogenesis	20/560	363/21248	0.00165483405414753	0.0095039274770456	0.00613109617495896	Bdnf/Cck/Cckar/Egr2/Gbx2/Ngf/Nrp1/Nrp2/Ret/Cxcl12/Sema5a/Shox2/Tgfb2/Zic2/Slitrk6/Nefh/Bhlhe22/Nrn1/Prdm8/Ntng1	20	axonogenesis	10/188	363/21248	0.00152241951597378	0.0340442914594277	0.0281774790428145	Bdnf/Gbx2/Shox2/Cdkl3/Zic2/Slitrk6/Bhlhe22/Nrn1/Prdm8/Ntng1	10
GO:0004935	adrenergic receptor activity	3/554	10/21248	0.00184492962622045	0.0231966151784547	0.019917661304896	Adra1b/Adra1d/Adra2b	3	adrenergic receptor activity	3/185	10/21248	7.45001e+09	0.0102810118539849	0.00917527373696594	Adra1d/Adra2b/Gpr101	3
GO:0048562	embryonic organ morphogenesis	17/560	302/21248	0.00287506579891321	0.01482879967315	0.00956623429365069	Alx4/Col2a1/Fgf10/Fgf3/Folr1/Gbx2/Neurod1/Nrp1/Frzb/Shox2/Sox9/Tcf7l2/Tgfb2/Wnt9b/Slitrk6/Itga8/Cthrc1	17	embryonic organ morphogenesis	9/188	302/21248	0.00152573078781382	0.0340442914594277	0.0281774790428145	Ovol2/Folr1/Gbx2/Neurod1/Aldh1a2/Shox2/Tcf7l2/Wnt9b/Slitrk6	9
GO:0004601	peroxidase activity	5/554	39/21248	0.00327631113235774	0.0375319641940092	0.0322266393252966	Hbb-bt/Hba-a2/Gpx3/Ptgs2/Gpx6	5	peroxidase activity	4/185	39/21248	0.000360570313446261	0.0170674450357848	0.0152318159358262	Hbb-bs/Hbb-bt/Hba-a2/Hba-a1	4
GO:0010769	regulation of cell morphogenesis involved in differentiation	17/560	307/21248	0.00339776591718213	0.0168904454642135	0.0108962264105139	Chrna3/Bdnf/Dab2/Fbln1/Lef1/Myoc/Ngf/Nrp1/Ret/S100a10/Cxcl12/Sema5a/Shox2/Tcf7l2/Tgfb2/Wnt9b/Rreb1	17	regulation of cell morphogenesis involved in differentiation	10/188	307/21248	0.000425270726091938	0.0154605790113839	0.0127962757457361	Ovol2/Chrna3/Bdnf/Fbln1/Lef1/Myoc/Shox2/Cdkl3/Tcf7l2/Wnt9b	10
GO:0016684	oxidoreductase activity, acting on peroxide as acceptor	5/554	40/21248	0.0036654649993825	0.0410771131996017	0.0352706643533259	Hbb-bt/Hba-a2/Gpx3/Ptgs2/Gpx6	5	oxidoreductase activity, acting on peroxide as acceptor	4/185	40/21248	0.000397927312400751	0.0170674450357848	0.0152318159358262	Hbb-bs/Hbb-bt/Hba-a2/Hba-a1	4
GO:0098805	whole membrane	60/576	1564/21248	0.0040951417626192	0.0301191071573283	0.0246820938154468	Chrnb4/Chrnb3/Grm2/Chrna3/Chrna2/Chrna4/Adora2a/C5ar1/Anxa2/Car4/Cbln1/Cnr1/Dab2/Cd55/Drd1/Drd5/F2r/Folr1/Glra1/Icam1/Itga5/Kdr/Lck/Grid2ip/Myoc/Slc22a6/Ptgs2/Pld6/Ret/Rgs16/S100a10/Stc1/Chrm5/Gpat2/Tek/Vdr/Trpm6/Zap70/Rassf9/Slc26a4/Itga8/Homer1/Kcnc2/Podxl/Rnf152/Hcn4/Ccdc155/Rgs14/Bok/Gabrq/Rab37/Syt9/Tanc1/Atp6v1c2/Acy3/Epn3/Nkd2/Lrrtm1/Tmem114/Amotl1	60	whole membrane	25/189	1564/21248	0.00312865044422132	0.0329625671801889	0.0276403328718801	Chrnb4/Chrnb3/Grm2/Dsp/Chrna3/Cbln1/Cd36/Folr1/Grid2ip/Myoc/Rgs16/Scn5a/Slc12a3/Trpm6/Zap70/Slc26a4/Cldn19/Olfm2/Homer3/Gabrq/Slc16a8/Tanc1/Epn3/Nkd2/Tmem114	25
GO:0007216	G-protein coupled glutamate receptor signaling pathway	3/560	13/21248	0.00427538325066653	0.0202373212248074	0.0130553356023086	Grm2/Grid2ip/Homer1	3	G-protein coupled glutamate receptor signaling pathway	3/188	13/21248	0.00018263362083461	0.00986677986580456	0.00816644938021705	Grm2/Grid2ip/Homer3	3
GO:0071875	adrenergic receptor signaling pathway	4/560	26/21248	0.00450087863286215	0.021127924103826	0.0136298740673954	Adra1b/Adra1d/Adra2b/Pln	4	adrenergic receptor signaling pathway	3/188	26/21248	0.0015255829389674	0.0340442914594277	0.0281774790428145	Adra1d/Adra2b/Gpr101	3
GO:0007601	visual perception	9/560	122/21248	0.00504498913593491	0.0232961217833229	0.0150286040694315	Col2a1/Gjc1/Glra1/Sema5a/Zic2/Slitrk6/Rgs9bp/Mfrp/Rdh12	9	visual perception	6/188	122/21248	0.00076603253155431	0.0229043726934739	0.0189572892808861	Rpe65/Zic2/Slitrk6/Olfm2/Mfrp/Ngb	6
GO:0050953	sensory perception of light stimulus	9/560	126/21248	0.00621458965229016	0.0274069105124393	0.0176805225646034	Col2a1/Gjc1/Glra1/Sema5a/Zic2/Slitrk6/Rgs9bp/Mfrp/Rdh12	9	sensory perception of light stimulus	6/188	126/21248	0.000906664923730894	0.0255747936033526	0.0211675197188811	Rpe65/Zic2/Slitrk6/Olfm2/Mfrp/Ngb	6
GO:0031392	regulation of prostaglandin biosynthetic process	2/560	6/21248	0.00969374287596434	0.0386063148341015	0.0249053909323603	Avp/Anxa1	2	regulation of prostaglandin biosynthetic process	2/188	6/21248	0.00114108285785962	0.0284319812083355	0.0235323315686663	Avp/Avpr1a	2
GO:2001279	regulation of unsaturated fatty acid biosynthetic process	2/560	6/21248	0.00969374287596434	0.0386063148341015	0.0249053909323603	Avp/Anxa1	2	regulation of unsaturated fatty acid biosynthetic process	2/188	6/21248	0.00114108285785962	0.0284319812083355	0.0235323315686663	Avp/Avpr1a	2
GO:0048566	embryonic digestive tract development	4/560	33/21248	0.0106594154836138	0.0418284165140664	0.0269840068869827	Ada/Fgf10/Shox2/Tcf7l2	4	embryonic digestive tract development	4/188	33/21248	0.000198707200454578	0.010243698782055	0.00847841430614725	Ovol2/Aldh1a2/Shox2/Tcf7l2	4
GO:0043009	chordate embryonic development	28/560	675/21248	0.0126247394733792	0.0480119641206755	0.0309730866826908	Hba-a2/Acvrl1/Ada/Adm/Alx4/Nr2f2/Cdkn1c/Col2a1/Dab2/Eomes/Folr1/Gbx2/Igf1/Cyr61/Itga4/Lef1/Shox2/Tcf7l2/Tgfb2/Wnt9b/Zic2/Zbtb18/Cecr2/Hcn4/Zic5/Cthrc1/Ifitm1/Rspo3	28	chordate embryonic development	14/188	675/21248	0.00281132161249852	0.0480334378364033	0.0397558923968964	Ovol2/Hba-a2/Dlk1/Folr1/Gbx2/Hba-a1/Itga4/Lef1/Aldh1a2/Shox2/Tcf7l2/Wnt9b/Zic2/Zic5	14
GO:0003205	cardiac chamber development	9/560	142/21248	0.0130799528172565	0.0489654412887733	0.0315881860963126	Cyr61/Jag1/Npy2r/Pou4f1/Prox1/Shox2/Tek/Tgfb2/Tnnt2	9	cardiac chamber development	6/188	142/21248	0.00167715154127996	0.0350677140449445	0.0290245364265674	Ovol2/Dsp/Pou4f1/Prox1/Scn5a/Shox2	6

## Sheet: n=81 Overlaps
Pin1WT vs Pin1KO (HdhQ111)									HdhQ111 vs HdhQ7 (Pin1WT)
ID	Description.x	GeneRatio.x	BgRatio.x	pvalue.x	p.adjust.x	qvalue.x	geneID.x	Count.x	Description.y	GeneRatio.y	BgRatio.y	pvalue.y	p.adjust.y	qvalue.y	geneID.y	Count.y
GO:0042692	muscle cell differentiation	12/130	358/21248	2.11256e+08	0.00279280113069436	0.00215258499443598	Adm/Agt/Shox2/Tcap/Tcf7l2/Wnt1/Wnt10b/Pin1/Olfm2/AW551984/Wfikkn2/Trim72	12	muscle cell differentiation	21/560	358/21248	0.000580569864993099	0.00422208674889838	0.00272371816588848	Adm/Agt/Col14a1/Fgf10/Igf1/Lef1/Prox1/Rora/Ryr1/Cxcl12/Shox2/Sox9/Tcf7l2/Tnnt2/Wnt4/Wt1/Itga8/Homer1/Asb2/Tanc1/Flnc	21
GO:0061061	muscle structure development	14/130	568/21248	1.03222e+09	0.00406410893364004	0.00313246074350152	Dsp/Adm/Agt/Atf3/Shox2/Tcap/Tcf7l2/Wnt1/Wnt10b/Pin1/Olfm2/AW551984/Wfikkn2/Trim72	14	muscle structure development	31/560	568/21248	0.000119094994071146	0.00115421297681452	0.00074459646123429	Adm/Agt/Alx4/Nr2f2/Atf3/Bdnf/Col14a1/Egr2/Eomes/Fgf10/Fgf3/Igf1/Lef1/Pou4f1/Prox1/Rora/Ryr1/Cxcl12/Shox2/Sox9/Tcf7l2/Hlf/Tnnt2/Wnt4/Wt1/Itga8/Homer1/Zbtb18/Asb2/Tanc1/Flnc	31
GO:0055001	muscle cell development	7/130	158/21248	5.40825e+09	0.00861097624107147	0.00663701329831769	Adm/Agt/Shox2/Tcap/Wnt10b/Pin1/Wfikkn2	7	muscle cell development	11/560	158/21248	0.00319210250533705	0.0162374991991061	0.010475003041741	Adm/Agt/Col14a1/Igf1/Lef1/Prox1/Ryr1/Shox2/Tnnt2/Homer1/Flnc	11
GO:0050896	response to stimulus	71/130	7983/21248	5.54107e+09	0.00861097624107147	0.00663701329831769	Gck/Pmch/Chrna2/Abca4/Adm/Agt/Atf3/Atp2a1/Avp/Calcr/Cyp2a5/Dlk1/Emx1/F5/Folr1/Gabre/Gal/Gbx2/Gh/Gpx3/Il12rb1/Irs4/Itgax/Kl/Lcn2/Mc3r/Myoc/Omp/Pomc/Prl/S100a8/Sfrp2/Shox2/Igsf1/Tac2/Tcap/Tcf7l2/Tnnt1/Wnt1/Wnt10b/Wnt9b/Stoml3/Gbx1/A2m/Clec12a/Pin1/Retnlg/Gpr101/Pon3/Dok3/Wfikkn2/Hist1h2be/Npsr1/Cngb1/Obscn/Arhgef33/Rxfp1/Trim72/Fcrlb/Rec8/Gabrq/Angptl4/Pmaip1/Smoc2/Ngb/Sostdc1/Piezo2/Perm1/Arhgap36…	71	response to stimulus	291/560	7983/21248	162.532	17362	11200.5	Ildr2/Cpne7/Gck/Adcy4/Tex15/Chrnb4/Grm2/Chrna3/Chrna2/Chrna4/Acvrl1/Ada/Adcy8/Adcyap1/Adm/Adora2a/Adra1b/Adra1d/Adra2b/Angpt2/Agt/Alas2/Nr2f2/Atf3/Atp2a1/Slc7a3/Avp/Bdnf/Hrk/C5ar1/Anxa2/Cck/Cckar/Cd38/Cd59a/Cd83/Ccr2/Cnr1/Col14a1/Col2a1/Cpne6/Crh/Crhbp/Csf2rb/Csf2rb2/Ctla2a/Cybb/Cyp1b1/Dab2/Cd55/Drd1/Drd5/Ect2/Egr2/Eomes/F2r/F5/Fbln1/Fgf10/Fgf3/Folr1/Fst/Gabre/Gal/Gbx2/Gh/Glra1/Gpx3/H2-Aa/H2-Ab1/…	291
GO:0005109	frizzled binding	4/128	38/21248	7.91332e+08	0.0124766644606208	0.0113007731956663	Myoc/Wnt1/Wnt10b/Wnt9b	4	frizzled binding	6/554	38/21248	0.000415066380539828	0.00920934751797976	0.00790756165462349	Myoc/Wnt9b/Wnt4/Wnt8b/Cthrc1/Rspo3	6
GO:0090288	negative regulation of cellular response to growth factor stimulus	6/130	117/21248	8.38556e+09	0.010404568748023	0.0080194462521588	Agt/Sfrp2/Tcf7l2/Wnt1/Pin1/Sostdc1	6	negative regulation of cellular response to growth factor stimulus	10/560	117/21248	0.00106855365711798	0.00672321653110747	0.00433722661045681	Agt/Cd59a/Onecut1/Tcf7l2/Wnt4/Onecut2/Vwc2/Vwc2l/Sostdc1/Tmprss6	10
GO:0061135	endopeptidase regulator activity	7/128	185/21248	0.000131901997304074	0.0124779289449654	0.0113019185058438	Agt/Avp/Ctla2b/Sfrp2/Serpinb8/A2m/Wfikkn2	7	endopeptidase regulator activity	13/554	185/21248	0.00117483221909641	0.0168229446928944	0.0144449400038023	Agt/Avp/Itih3/Lef1/Ngf/Ngp/Serpine1/Serpinb6b/Serpinb9/Vil1/BC048546/Serpinb1b/Spink8	13
GO:0002027	regulation of heart rate	5/130	82/21248	0.000148502586527878	0.013434187431967	0.0103545612183646	Dsp/Pmch/Adm/Agt/Mc3r	5	regulation of heart rate	8/560	82/21248	0.0014269848575418	0.00833477060778062	0.00537685923171728	Ada/Adm/Adra1b/Agt/Mc3r/Oxt/Hcn4/Scn4b	8
GO:0009605	response to external stimulus	25/130	1877/21248	0.000161381224440348	0.013434187431967	0.0103545612183646	Gck/Adm/Agt/Atf3/Folr1/Gbx2/Gh/Il12rb1/Itgax/Lcn2/Pomc/S100a8/Sfrp2/Tcap/Tcf7l2/Wnt9b/Gbx1/A2m/Retnlg/Hist1h2be/Npsr1/Cngb1/Obscn/Angptl4/Piezo2	25	response to external stimulus	90/560	1877/21248	1.71651e+06	5.73004e+07	3.69652e+07	Gck/Ada/Adcyap1/Adm/Adora2a/Angpt2/Agt/Atf3/Bdnf/Hrk/C5ar1/Anxa2/Cck/Cckar/Cd59a/Ccr2/Cnr1/Ctla2a/Cd55/Egr2/F2r/Fgf10/Folr1/Gbx2/Gh/Glra1/Hp/Htr4/Htr7/Ier3/Igf1/Cyr61/Jchain/Il12rb1/Il16/Kdr/Lck/Lcn2/Lef1/Ltf/Lyz2/Mas1/Mmp9/Gbp4/Myom1/Nrp1/Nrp2/Penk/Pim1/Prkcd/Serpine1/Pomc/Stab2/Ptgs2/Rora/S100a8/S100a9/Cxcl5/Cxcl12/Sema5a/Sox9/Serpinb9/Tcf7l2/Tgfb2/Pglyrp1/Vdr/Vil1/Wnt9b/Wnt4/Zic2/Slitrk6/Ifnlr…	90
GO:0035567	non-canonical Wnt signaling pathway	4/130	45/21248	0.000164118053763768	0.013434187431967	0.0103545612183646	Myoc/Sfrp2/Wnt9b/Fzd10	4	non-canonical Wnt signaling pathway	8/560	45/21248	2.02088e+09	0.000261842930997558	0.000168917975916439	Dab2/Myoc/Rspo1/Frzb/Wnt9b/Wnt4/Cthrc1/Fzd10	8
GO:0035930	corticosteroid hormone secretion	3/130	18/21248	0.000170734832070572	0.013434187431967	0.0103545612183646	Agt/Gal/Pomc	3	corticosteroid hormone secretion	5/560	18/21248	8.05076e+09	0.000834051648150407	0.000538056596290738	Agt/Crh/Dab2/Gal/Pomc	5
GO:0030514	negative regulation of BMP signaling pathway	4/130	47/21248	0.000194621761424475	0.0137774250140494	0.0106191157047534	Sfrp2/Tcf7l2/Wnt1/Sostdc1	4	negative regulation of BMP signaling pathway	5/560	47/21248	0.00769782616690825	0.0327174627624474	0.0211064227164705	Tcf7l2/Vwc2/Vwc2l/Sostdc1/Tmprss6	5
GO:0055065	metal ion homeostasis	11/130	496/21248	0.000240180403421266	0.0158759246661457	0.0122365595006203	Gck/Pmch/Adm/Agt/Atp2a1/Avp/Calb2/Calcr/Kl/Lcn2/Npsr1	11	metal ion homeostasis	38/560	496/21248	468662	1.73297e+06	1.11796e+07	Gck/Adcyap1/Adm/Adora2a/Adra1b/Adra1d/Agt/Alas2/Steap4/Atp2a1/Avp/C5ar1/Calb2/Cckar/Cd38/Drd1/F2r/Kdr/Lck/Lcn2/Ltf/Ngf/Npy2r/Oxt/Pln/Ryr1/Scn7a/Stc1/Tgfb2/Trhr/Vdr/Inpp4b/Rxfp3/Npsr1/Ccl28/Ccdc109b/Atp2c2/Tmprss6	38
GO:0055002	striated muscle cell development	6/130	143/21248	0.000251601256563142	0.0162252127403158	0.0125057774764119	Agt/Shox2/Tcap/Wnt10b/Pin1/Wfikkn2	6	striated muscle cell development	10/560	143/21248	0.00467741702313054	0.0218294598351345	0.0140824430762827	Agt/Col14a1/Igf1/Lef1/Prox1/Ryr1/Shox2/Tnnt2/Homer1/Flnc	10
GO:0045165	cell fate commitment	8/130	270/21248	0.000261689993536354	0.0163067429999146	0.0125686179026335	Sfrp2/Tcf7l2/Wnt1/Wnt10b/Wnt9b/Gbx1/AW551984/Sostdc1	8	cell fate commitment	21/560	270/21248	1.08084e+08	0.000150596843435931	9.71518e+09	Nr2f2/Eomes/Fgf10/Fgf3/Onecut1/Kdr/Neurod1/Pou4f1/Prox1/Ptch2/Rora/Sox9/Tcf7l2/Tgfb2/Wnt9b/Wnt4/Wnt8b/Wt1/Onecut2/Sostdc1/Tunar	21
GO:0055074	calcium ion homeostasis	9/130	355/21248	0.000342681456196485	0.0192776546847554	0.0148584837446001	Gck/Pmch/Adm/Atp2a1/Avp/Calb2/Calcr/Kl/Npsr1	9	calcium ion homeostasis	30/560	355/21248	2.31828e+06	7.63287e+06	4.92405e+07	Gck/Adcyap1/Adm/Adra1b/Adra1d/Atp2a1/Avp/C5ar1/Calb2/Cckar/Cd38/Drd1/F2r/Kdr/Lck/Ngf/Npy2r/Oxt/Pln/Ryr1/Stc1/Tgfb2/Trhr/Vdr/Inpp4b/Rxfp3/Npsr1/Ccl28/Ccdc109b/Atp2c2	30
GO:0061134	peptidase regulator activity	7/128	219/21248	0.000369711497667116	0.0291455897327577	0.0263986981667572	Agt/Avp/Ctla2b/Sfrp2/Serpinb8/A2m/Wfikkn2	7	peptidase regulator activity	15/554	219/21248	0.000662428707787594	0.0131339230332502	0.0112773794180034	Agt/Avp/Fbln1/Itih3/Lef1/Ngf/Ngp/Nkx3-1/Serpine1/Serpinb6b/Serpinb9/Vil1/BC048546/Serpinb1b/Spink8	15
GO:0016055	Wnt signaling pathway	9/130	360/21248	0.00037939395113158	0.0200623521358379	0.0154632987240155	Folr1/Myoc/Sfrp2/Tcf7l2/Wnt1/Wnt10b/Wnt9b/Sostdc1/Fzd10	9	Wnt signaling pathway	21/560	360/21248	0.000623829892722638	0.00443602114544042	0.00286172977882419	Dab2/Fgf10/Folr1/Lef1/Myoc/Rspo1/Frzb/Sox9/Tcf7l2/Vrk1/Wnt9b/Wnt4/Wnt8b/Lgr6/Sostdc1/Cthrc1/Atp6v1c2/Nkd2/Rspo3/Amotl1/Fzd10	21
GO:0001503	ossification	9/130	363/21248	0.000402939201978807	0.0208896323535679	0.0161009348819602	Calcr/Kl/Myoc/Prl/Sfrp2/Shox2/Tcf7l2/Wnt10b/Zbtb16	9	ossification	25/560	363/21248	1.35009e+09	0.00018281413379617	0.000117935562866328	Kazald1/Col2a1/Egr2/Igf1/Cyr61/Jag1/Lef1/Ltf/Mgp/Mmp9/Myoc/Oxt/Phex/Prl/Ptgs2/Ryr1/Shox2/Sox9/Stc1/Tcf7l2/Tnc/Wnt4/Nell1/Cthrc1/Ifitm1	25
GO:0090287	regulation of cellular response to growth factor stimulus	7/130	222/21248	0.000440559535611248	0.0222165783707939	0.0171236944525269	Agt/Folr1/Sfrp2/Tcf7l2/Wnt1/Pin1/Sostdc1	7	regulation of cellular response to growth factor stimulus	22/560	222/21248	1.13341e+07	2.8827e+07	1.85966e+08	Acvrl1/Agt/Cd59a/Dab2/Fgf10/Folr1/Onecut1/Cyr61/Kdr/Ngf/Tcf7l2/Tek/Wnt4/Onecut2/Itga8/Vwc2/Vwc2l/Ccbe1/Sostdc1/Tmprss6/Lrg1/Zfp423	22
GO:0060828	regulation of canonical Wnt signaling pathway	6/130	160/21248	0.000458916623941499	0.0222165783707939	0.0171236944525269	Folr1/Sfrp2/Tcf7l2/Wnt1/Wnt10b/Sostdc1	6	regulation of canonical Wnt signaling pathway	13/560	160/21248	0.000331091739490115	0.00266146821359362	0.00171694466561852	Dab2/Fgf10/Folr1/Lef1/Rspo1/Frzb/Sox9/Tcf7l2/Wnt4/Sostdc1/Cthrc1/Nkd2/Rspo3	13
GO:0030141	secretory granule	8/130	294/21248	0.000461854953603292	0.024490959231752	0.0221245900365395	Gck/Avp/Calcr/F5/Gal/Gh/Pomc/Prl	8	secretory granule	20/576	294/21248	0.000166219692235647	0.00161268467360543	0.00132156754185117	Gck/Avp/Car4/Crhbp/F5/Gal/Gh/Ltf/Lyz2/Oxt/Serpine1/Pomc/Prl/Myo5c/Tgfb2/Trh/Vwf/Cartpt/Rab37/Syt9	20
GO:0043065	positive regulation of apoptotic process	11/130	539/21248	0.000484752330535662	0.0223033626436575	0.017190584472538	Adm/Agt/Atf3/Gal/S100a8/Sfrp2/Tcf7l2/Wnt10b/Zbtb16/Pin1/Pmaip1	11	positive regulation of apoptotic process	35/560	539/21248	1.03065e+08	1.88379e+09	1.21525e+09	Adm/Adora2a/Agt/Atf3/Hrk/Cck/Cnr1/Cyp1b1/Ect2/F2r/Gal/Cyr61/Inhba/Lck/Anxa1/Ltk/Mmp9/Neurod1/Nkx3-1/Prkcd/Pou4f1/Ptgs2/Ret/S100a8/S100a9/Frzb/Tcf7l2/Tgfb2/Tnfrsf8/Tnfsf10/Vdr/Wt1/Nell1/Bok/Ecscr	35
GO:0048638	regulation of developmental growth	8/130	298/21248	0.000504907235695033	0.0223033626436575	0.017190584472538	Agt/Gal/Gh/Sfrp2/Cdkl3/Tcf7l2/Wnt10b/Pin1	8	regulation of developmental growth	18/560	298/21248	0.00100498791076822	0.00639864488352694	0.00412784159654678	Dio3/Syt17/Agt/Bdnf/Col14a1/Cpne6/Gal/Gh/Igf1/Ngf/Nrp1/Prox1/Cxcl12/Sema5a/Cpne9/Tcf7l2/Vil1/Wt1	18
GO:0001763	morphogenesis of a branching structure	7/130	228/21248	0.000516517520484752	0.0223033626436575	0.017190584472538	Adm/Agt/Gbx2/Sfrp2/Shox2/Wnt1/Wnt9b	7	morphogenesis of a branching structure	22/560	228/21248	1.81187e+07	4.29047e+07	2.76783e+08	Adm/Agt/Fgf10/Gbx2/Igf1/Kdr/Lef1/Mgp/Nkx3-1/Nrp1/Prox1/Cxcl12/Sema5a/Shox2/Sox9/Tek/Tnc/Vdr/Wnt9b/Wnt4/Wt1/Rspo3	22
GO:0043068	positive regulation of programmed cell death	11/130	544/21248	0.000523448783094558	0.0223033626436575	0.017190584472538	Adm/Agt/Atf3/Gal/S100a8/Sfrp2/Tcf7l2/Wnt10b/Zbtb16/Pin1/Pmaip1	11	positive regulation of programmed cell death	35/560	544/21248	1.27268e+08	2.31734e+09	1.49495e+09	Adm/Adora2a/Agt/Atf3/Hrk/Cck/Cnr1/Cyp1b1/Ect2/F2r/Gal/Cyr61/Inhba/Lck/Anxa1/Ltk/Mmp9/Neurod1/Nkx3-1/Prkcd/Pou4f1/Ptgs2/Ret/S100a8/S100a9/Frzb/Tcf7l2/Tgfb2/Tnfrsf8/Tnfsf10/Vdr/Wt1/Nell1/Bok/Ecscr	35
GO:0072507	divalent inorganic cation homeostasis	9/130	384/21248	0.000603811614721146	0.023138590766112	0.0178343465734504	Gck/Pmch/Adm/Atp2a1/Avp/Calb2/Calcr/Kl/Npsr1	9	divalent inorganic cation homeostasis	30/560	384/21248	1.32254e+07	3.23998e+08	2.09015e+07	Gck/Adcyap1/Adm/Adra1b/Adra1d/Atp2a1/Avp/C5ar1/Calb2/Cckar/Cd38/Drd1/F2r/Kdr/Lck/Ngf/Npy2r/Oxt/Pln/Ryr1/Stc1/Tgfb2/Trhr/Vdr/Inpp4b/Rxfp3/Npsr1/Ccl28/Ccdc109b/Atp2c2	30
GO:0035929	steroid hormone secretion	3/130	28/21248	0.000655484369902942	0.0240708426947691	0.0185528909376037	Agt/Gal/Pomc	3	steroid hormone secretion	7/560	28/21248	6.22433e+08	9.35011e+09	6.03186e+09	Agt/Crh/Dab2/Gal/Inhba/Nkx3-1/Pomc	7
GO:0055080	cation homeostasis	11/130	563/21248	0.000694930222576327	0.0251698014861891	0.0193999266172714	Gck/Pmch/Adm/Agt/Atp2a1/Avp/Calb2/Calcr/Kl/Lcn2/Npsr1	11	cation homeostasis	43/560	563/21248	4822.5	2.36549e+06	1.526e+06	Gck/Adcyap1/Adm/Adora2a/Adra1b/Adra1d/Agt/Alas2/Steap4/Atp2a1/Avp/C5ar1/Calb2/Car4/Cckar/Cd38/Drd1/F2r/Kdr/Lck/Lcn2/Ltf/Ngf/Npy2r/Oxt/Pln/Ryr1/Scn7a/Stc1/Tgfb2/Trhr/Vdr/Inpp4b/Rxfp3/Slc26a4/Slc4a11/Npsr1/Ccl28/Ccdc109b/Atp2c2/Chp2/Tmprss6/Car12	43
GO:0044062	regulation of excretion	3/130	29/21248	0.000727861156315365	0.0253219065433925	0.0195171634158802	Agt/Avp/Npsr1	3	regulation of excretion	6/560	29/21248	9.24421e+09	0.0009355137658691	0.000603511010095008	Adora2a/Agt/Avp/Oxt/Stc1/Npsr1	6
GO:0004866	endopeptidase inhibitor activity	6/128	179/21248	0.000762862676405918	0.0451042557424999	0.0408533038548959	Agt/Avp/Ctla2b/Serpinb8/A2m/Wfikkn2	6	endopeptidase inhibitor activity	13/554	179/21248	0.000867988688626848	0.0145156075711624	0.0124637561563608	Agt/Avp/Itih3/Lef1/Ngf/Ngp/Serpine1/Serpinb6b/Serpinb9/Vil1/BC048546/Serpinb1b/Spink8	13
GO:0060047	heart contraction	6/130	178/21248	0.000803527826964188	0.026042211126927	0.0200723468197033	Dsp/Pmch/Adm/Agt/Mc3r/Tcap	6	heart contraction	13/560	178/21248	0.000909156216779376	0.00594600535246049	0.00383583847423135	Ada/Adm/Adra1b/Adra1d/Agt/Mc3r/Oxt/Pln/Stc1/Tgfb2/Tnnt2/Hcn4/Scn4b	13
GO:0008283	cell proliferation	22/130	1733/21248	0.000807663128747357	0.026042211126927	0.0200723468197033	Adam33/Adm/Agt/Atf3/Avp/Col8a1/Emx1/Gal/Gbx2/Gh/Il12rb1/Lhx9/Mab21l1/Prl/Sfrp2/Shox2/Tcf7l2/Wnt1/Wnt10b/Zbtb16/Pin1/Pmaip1	22	cell proliferation	91/560	1733/21248	15006.8	879728	567523	Cdc20/Lmo1/Acvrl1/Ada/Adcyap1/Adm/Adora2a/Agt/Nr2f2/Atf3/Avp/Bdnf/Bst1/C5ar1/Anxa2/Cck/Cd38/Ccr2/Crh/Cyp1b1/Dab2/F2r/Fbln1/Fgf10/Fgf3/Fst/Gal/Gbx2/Gh/H2-Aa/H2-Ab1/Igf1/Cyr61/Il12rb1/Inhba/Itk/Jag1/Kdr/Lck/Lef1/Lhx9/Anxa1/Ltf/Ltk/Erdr1/Mab21l1/Mas1/Kitl/Mmp9/Nfya/Ngf/Nkx3-1/Npr1/Npr3/Pim1/Prkcd/Serpine1/Prl/Prox1/Ptgds/Rspo1/Ptgs2/Rora/Cxcl5/Cxcl12/Sema5a/Frzb/Shox2/Sox9/Stc1/Tcf7l2/Tek/Tgfb2/Tnc/…	91
GO:0003015	heart process	6/130	180/21248	0.000851589187266388	0.0271277326642449	0.0209090255744797	Dsp/Pmch/Adm/Agt/Mc3r/Tcap	6	heart process	14/560	180/21248	0.000310702378922121	0.00250595022731315	0.00161661817079578	Ada/Adm/Adra1b/Adra1d/Agt/Mc3r/Oxt/Pln/Stc1/Tgfb2/Tnnt2/Hcn4/Scn4b/Ramp3	14
GO:0010942	positive regulation of cell death	11/130	580/21248	0.000885838970405707	0.0274843490386719	0.0211838919256584	Adm/Agt/Atf3/Gal/S100a8/Sfrp2/Tcf7l2/Wnt10b/Zbtb16/Pin1/Pmaip1	11	positive regulation of cell death	37/560	580/21248	7.73542e+07	1.46973e+09	9.4814e+08	Adm/Adora2a/Agt/Atf3/Hrk/Cck/Cnr1/Crh/Cyp1b1/Ect2/F2r/Gal/Hp/Cyr61/Inhba/Lck/Anxa1/Ltk/Mmp9/Neurod1/Nkx3-1/Prkcd/Pou4f1/Ptgs2/Ret/S100a8/S100a9/Frzb/Tcf7l2/Tgfb2/Tnfrsf8/Tnfsf10/Vdr/Wt1/Nell1/Bok/Ecscr	37
GO:0007631	feeding behavior	5/130	121/21248	0.000894988239296558	0.0274843490386719	0.0211838919256584	Pmch/Agt/Gal/Mc3r/Npsr1	5	feeding behavior	16/560	121/21248	1.21848e+07	3.03482e+07	1.9578e+08	Adora2a/Agt/Bdnf/Cck/Cckar/Cnr1/Drd1/Gal/Htr1b/Mc3r/Npy2r/Oxt/Pou4f1/Trh/Cartpt/Npsr1	16
GO:0098771	inorganic ion homeostasis	11/130	581/21248	0.000898304074625902	0.0274843490386719	0.0211838919256584	Gck/Pmch/Adm/Agt/Atp2a1/Avp/Calb2/Calcr/Kl/Lcn2/Npsr1	11	inorganic ion homeostasis	43/560	581/21248	126562	5.48823e+06	3.54052e+06	Gck/Adcyap1/Adm/Adora2a/Adra1b/Adra1d/Agt/Alas2/Steap4/Atp2a1/Avp/C5ar1/Calb2/Car4/Cckar/Cd38/Drd1/F2r/Kdr/Lck/Lcn2/Ltf/Ngf/Npy2r/Oxt/Pln/Ryr1/Scn7a/Stc1/Tgfb2/Trhr/Vdr/Inpp4b/Rxfp3/Slc26a4/Slc4a11/Npsr1/Ccl28/Ccdc109b/Atp2c2/Chp2/Tmprss6/Car12	43
GO:0051480	cytosolic calcium ion homeostasis	7/130	254/21248	0.000974670944691973	0.0280111954104954	0.0215899650906597	Gck/Pmch/Adm/Avp/Calb2/Calcr/Npsr1	7	cytosolic calcium ion homeostasis	24/560	254/21248	7.48874e+06	2.03381e+08	1.31203e+08	Gck/Adcyap1/Adm/Adra1b/Adra1d/Avp/C5ar1/Calb2/Cckar/Cd38/Drd1/F2r/Kdr/Lck/Ngf/Npy2r/Oxt/Pln/Ryr1/Tgfb2/Trhr/Rxfp3/Npsr1/Ccl28	24
GO:0030414	peptidase inhibitor activity	6/128	188/21248	0.000984038850216626	0.0495813914533481	0.0449084818549297	Agt/Avp/Ctla2b/Serpinb8/A2m/Wfikkn2	6	peptidase inhibitor activity	13/554	188/21248	0.00135931835790059	0.018938611175615	0.0162615467851265	Agt/Avp/Itih3/Lef1/Ngf/Ngp/Serpine1/Serpinb6b/Serpinb9/Vil1/BC048546/Serpinb1b/Spink8	13
GO:0042562	hormone binding	4/128	76/21248	0.00115305561519414	0.0495813914533481	0.0449084818549297	Calcr/Mc3r/Ttr/Rxfp1	4	hormone binding	8/554	76/21248	0.000807754804130433	0.0143794617490604	0.0123468552054314	Crhbp/Crym/Inhba/Mas1/Mc3r/Npr1/Npr3/Ttr	8
GO:0021782	glial cell development	4/130	75/21248	0.00116232521995793	0.0319811397143345	0.0246498473154517	Agt/Myoc/S100a8/Tcf7l2	4	glial cell development	8/560	75/21248	0.000792790988020437	0.00540559755945282	0.00348721500665653	Adora2a/Agt/Drd1/Myoc/S100a8/S100a9/Tcf7l2/Zfp488	8
GO:0007517	muscle organ development	8/130	340/21248	0.0011858316909508	0.0319811397143345	0.0246498473154517	Dsp/Atf3/Shox2/Tcap/Tcf7l2/Wnt10b/Pin1/Trim72	8	muscle organ development	20/560	340/21248	0.000751225837778506	0.00517355673667805	0.00333752272371509	Alx4/Nr2f2/Atf3/Bdnf/Col14a1/Egr2/Eomes/Fgf3/Lef1/Pou4f1/Prox1/Ryr1/Shox2/Tcf7l2/Hlf/Tnnt2/Wt1/Homer1/Zbtb18/Asb2	20
GO:0006875	cellular metal ion homeostasis	9/130	424/21248	0.00121207050916462	0.0319811397143345	0.0246498473154517	Gck/Pmch/Adm/Agt/Atp2a1/Avp/Calb2/Calcr/Npsr1	9	cellular metal ion homeostasis	33/560	424/21248	3.39542e+06	1.03302e+07	6.66415e+07	Gck/Adcyap1/Adm/Adra1b/Adra1d/Agt/Alas2/Atp2a1/Avp/C5ar1/Calb2/Cckar/Cd38/Drd1/F2r/Kdr/Lck/Ngf/Npy2r/Oxt/Pln/Ryr1/Stc1/Tgfb2/Trhr/Vdr/Inpp4b/Rxfp3/Npsr1/Ccl28/Ccdc109b/Atp2c2/Tmprss6	33
GO:0006874	cellular calcium ion homeostasis	8/130	342/21248	0.00123088311716515	0.0319811397143345	0.0246498473154517	Gck/Pmch/Adm/Atp2a1/Avp/Calb2/Calcr/Npsr1	8	cellular calcium ion homeostasis	30/560	342/21248	991542	3.47908e+07	2.2444e+07	Gck/Adcyap1/Adm/Adra1b/Adra1d/Atp2a1/Avp/C5ar1/Calb2/Cckar/Cd38/Drd1/F2r/Kdr/Lck/Ngf/Npy2r/Oxt/Pln/Ryr1/Stc1/Tgfb2/Trhr/Vdr/Inpp4b/Rxfp3/Npsr1/Ccl28/Ccdc109b/Atp2c2	30
GO:0030278	regulation of ossification	6/130	194/21248	0.00125309508696263	0.0319811397143345	0.0246498473154517	Calcr/Kl/Prl/Sfrp2/Wnt10b/Zbtb16	6	regulation of ossification	12/560	194/21248	0.00550531767269982	0.0248558638261416	0.016034812134018	Egr2/Igf1/Cyr61/Jag1/Ltf/Mgp/Oxt/Prl/Sox9/Wnt4/Nell1/Cthrc1	12
GO:0045981	positive regulation of nucleotide metabolic process	5/130	133/21248	0.00136519184130554	0.0323987883083546	0.0249717549824726	Gck/Adm/Avp/Calcr/Mc3r	5	positive regulation of nucleotide metabolic process	15/560	133/21248	2.37004e+08	4.02572e+08	2.59704e+09	Gck/Adcy4/Adcyap1/Adm/Adora2a/Avp/Crh/Drd1/Drd5/Htr4/Igf1/Mc3r/Npr1/Vipr2/Ramp3	15
GO:1900544	positive regulation of purine nucleotide metabolic process	5/130	133/21248	0.00136519184130554	0.0323987883083546	0.0249717549824726	Gck/Adm/Avp/Calcr/Mc3r	5	positive regulation of purine nucleotide metabolic process	15/560	133/21248	2.37004e+08	4.02572e+08	2.59704e+09	Gck/Adcy4/Adcyap1/Adm/Adora2a/Avp/Crh/Drd1/Drd5/Htr4/Igf1/Mc3r/Npr1/Vipr2/Ramp3	15
GO:0019216	regulation of lipid metabolic process	7/130	274/21248	0.00150798761269658	0.0340779422903397	0.0262659830695508	Agt/Avp/Gal/Gh/Irs4/Tcf7l2/Angptl4	7	regulation of lipid metabolic process	18/560	274/21248	0.000377421902678739	0.0029644887029031	0.00191242677208732	Agt/Avp/Cnr1/Dab2/Gal/Gh/Igf1/Cyr61/Anxa1/Prkcd/Prox1/Rora/Chrm5/Tcf7l2/Tek/Vdr/Wnt4/Vav3	18
GO:0032350	regulation of hormone metabolic process	3/130	38/21248	0.00161433820867703	0.0350809956646875	0.0270390984978243	Gal/Gh/Tcf7l2	3	regulation of hormone metabolic process	6/560	38/21248	0.000439466430000841	0.00339087500644309	0.00218749362639601	Dab2/Gal/Gh/Igf1/Tcf7l2/Wnt4	6
GO:0051798	positive regulation of hair follicle development	2/130	10/21248	0.00161871462598028	0.0350809956646875	0.0270390984978243	Gal/Wnt10b	2	positive regulation of hair follicle development	3/560	10/21248	0.00190277931060442	0.0106109746474193	0.00684526541585129	Fst/Gal/Tgfb2	3
GO:2000849	regulation of glucocorticoid secretion	2/130	10/21248	0.00161871462598028	0.0350809956646875	0.0270390984978243	Gal/Pomc	2	regulation of glucocorticoid secretion	3/560	10/21248	0.00190277931060442	0.0106109746474193	0.00684526541585129	Crh/Gal/Pomc	3
GO:0006950	response to stress	31/130	2961/21248	0.00163726106676881	0.0351944574027377	0.0271265504943468	Gck/Pmch/Adm/Agt/Atf3/Atp2a1/F5/Folr1/Gal/Gpx3/Il12rb1/Itgax/Kl/Lcn2/S100a8/Sfrp2/Tcap/Tcf7l2/Wnt1/Wnt10b/Wnt9b/A2m/Hist1h2be/Obscn/Trim72/Rec8/Angptl4/Pmaip1/Ngb/1500015O10Rik/Fzd10	31	response to stress	120/560	2961/21248	6.54752e+07	1.26087e+09	8.134e+08	Gck/Tex15/Chrna4/Acvrl1/Ada/Adcyap1/Adm/Adora2a/Agt/Alas2/Atf3/Atp2a1/Bdnf/Hrk/C5ar1/Anxa2/Cck/Cckar/Cd38/Cd59a/Cd83/Ccr2/Cnr1/Crh/Crhbp/Ctla2a/Cybb/Cyp1b1/Dab2/Cd55/Drd1/Drd5/Ect2/F2r/F5/Fbln1/Fgf10/Folr1/Gal/Gpx3/H2-Aa/H2-Ab1/Hbb-b1/Hp/Htr7/Icam1/Ier3/Igf1/Cyr61/Jchain/Il12rb1/Itk/Kdr/Lck/Lcn2/Anxa1/Ltf/Lyz2/Mas1/Mmp9/Gbp4/Myom1/Ngp/Nkx3-1/Npy2r/Penk/Prkcd/Serpine1/Stab2/Ptgs2/Ret/Rora/Ryr1/S10…	120
GO:0001823	mesonephros development	4/130	84/21248	0.00176880888319753	0.0374138454973942	0.0288371705083825	Agt/Wnt1/Wnt9b/Zbtb16	4	mesonephros development	7/560	84/21248	0.00670779521596099	0.029074041958925	0.0187560088053591	Agt/Bdnf/Ret/Sox9/Wnt9b/Wnt4/Wt1	7
GO:0072503	cellular divalent inorganic cation homeostasis	8/130	363/21248	0.00179149348632115	0.0375929268081994	0.0289751995782603	Gck/Pmch/Adm/Atp2a1/Avp/Calb2/Calcr/Npsr1	8	cellular divalent inorganic cation homeostasis	30/560	363/21248	3.82471e+06	1.11427e+08	7.18826e+07	Gck/Adcyap1/Adm/Adra1b/Adra1d/Atp2a1/Avp/C5ar1/Calb2/Cckar/Cd38/Drd1/F2r/Kdr/Lck/Ngf/Npy2r/Oxt/Pln/Ryr1/Stc1/Tgfb2/Trhr/Vdr/Inpp4b/Rxfp3/Npsr1/Ccl28/Ccdc109b/Atp2c2	30
GO:0051716	cellular response to stimulus	57/130	6667/21248	0.0018249635110781	0.0376313086582222	0.0290047828498759	Gck/Pmch/Chrna2/Adm/Agt/Atf3/Atp2a1/Avp/Calcr/Cyp2a5/Dlk1/Folr1/Gabre/Gal/Gh/Il12rb1/Irs4/Itgax/Kl/Lcn2/Mc3r/Myoc/Omp/Pomc/Prl/S100a8/Sfrp2/Shox2/Igsf1/Tac2/Tcf7l2/Wnt1/Wnt10b/Wnt9b/Stoml3/Pin1/Retnlg/Gpr101/Pon3/Dok3/Wfikkn2/Npsr1/Cngb1/Obscn/Arhgef33/Rxfp1/Trim72/Rec8/Gabrq/Angptl4/Pmaip1/Smoc2/Ngb/Sostdc1/Arhgap36/1500015O10Rik/Fzd10	57	cellular response to stimulus	247/560	6667/21248	10246.7	648102	41809.8	Cpne7/Gck/Adcy4/Tex15/Chrnb4/Grm2/Chrna3/Chrna2/Chrna4/Acvrl1/Ada/Adcy8/Adcyap1/Adm/Adora2a/Adra1b/Adra1d/Adra2b/Angpt2/Agt/Nr2f2/Atf3/Atp2a1/Slc7a3/Avp/Bdnf/Hrk/C5ar1/Anxa2/Cck/Cckar/Cd38/Cd59a/Cd83/Ccr2/Cnr1/Col2a1/Cpne6/Crh/Crhbp/Csf2rb/Csf2rb2/Cyp1b1/Dab2/Drd1/Drd5/Ect2/Egr2/F2r/Fbln1/Fgf10/Fgf3/Folr1/Fst/Gabre/Gal/Gh/Glra1/H2-Ab1/Has1/Hbb-b1/Onecut1/Hp/Htr1b/Htr4/Htr5b/Htr7/Icam1/Ier3/Igf1/C…	247
GO:0030510	regulation of BMP signaling pathway	4/130	85/21248	0.00184746941230939	0.0376313086582222	0.0290047828498759	Sfrp2/Tcf7l2/Wnt1/Sostdc1	4	regulation of BMP signaling pathway	9/560	85/21248	0.000399876555046714	0.00311540777975617	0.00200978645597137	Acvrl1/Cyr61/Kdr/Tcf7l2/Vwc2/Vwc2l/Sostdc1/Tmprss6/Zfp423	9
GO:0052547	regulation of peptidase activity	8/130	365/21248	0.00185395935549428	0.0376313086582222	0.0290047828498759	Agt/Avp/S100a8/Sfrp2/Serpinb8/A2m/Wfikkn2/Pmaip1	8	regulation of peptidase activity	25/560	365/21248	1.48191e+09	0.000199539002929117	0.000128724974024543	Adora2a/Agt/Avp/Cck/F2r/Igf1/Cyr61/Itih3/Lck/Lef1/Mmp9/Ngf/Ngp/Nkx3-1/Serpine1/Ret/S100a8/S100a9/Serpinb6b/Serpinb9/Tnfsf10/BC048546/Serpinb1b/Bok/Spink8	25
GO:0044848	biological phase	3/130	40/21248	0.00187391214639304	0.0376313086582222	0.0290047828498759	Gal/Wnt10b/Piwil2	3	biological phase	5/560	40/21248	0.00383735497166605	0.0185761987399786	0.0119837258138848	Gal/Ptgs2/Tgfb2/Mreg/Piwil2	5
GO:0001501	skeletal system development	9/130	452/21248	0.00187871888913969	0.0376313086582222	0.0290047828498759	Dlk1/Myoc/Sfrp2/Shox2/Wnt1/Wnt10b/Wnt9b/Zbtb16/Wfikkn2	9	skeletal system development	23/560	452/21248	0.00217198769084544	0.0117708509919888	0.00759351538269825	Alx4/Anxa2/Cdkn1c/Col2a1/Fst/Igf1/Cyr61/Kdr/Ltf/Mgp/Mmp9/Myoc/Npr3/Ryr1/Frzb/Shox2/Sox9/Stc1/Tgfb2/Vdr/Wnt9b/Zic1/Recql4	23
GO:0035933	glucocorticoid secretion	2/130	11/21248	0.00197051265431748	0.0385579563224995	0.0297190076599885	Gal/Pomc	2	glucocorticoid secretion	3/560	11/21248	0.00256535036250535	0.0134624882014882	0.00868481058140745	Crh/Gal/Pomc	3
GO:0042635	positive regulation of hair cycle	2/130	11/21248	0.00197051265431748	0.0385579563224995	0.0297190076599885	Gal/Wnt10b	2	positive regulation of hair cycle	3/560	11/21248	0.00256535036250535	0.0134624882014882	0.00868481058140745	Fst/Gal/Tgfb2	3
GO:0030819	positive regulation of cAMP biosynthetic process	4/130	87/21248	0.00201200477991259	0.0385579563224995	0.0297190076599885	Adm/Avp/Calcr/Mc3r	4	positive regulation of cAMP biosynthetic process	12/560	87/21248	2.93226e+08	4.84377e+09	3.12478e+09	Adcy4/Adcyap1/Adm/Adora2a/Avp/Crh/Drd1/Drd5/Htr4/Mc3r/Vipr2/Ramp3	12
GO:0045778	positive regulation of ossification	4/130	87/21248	0.00201200477991259	0.0385579563224995	0.0297190076599885	Kl/Sfrp2/Wnt10b/Zbtb16	4	positive regulation of ossification	8/560	87/21248	0.00208715218061005	0.0113623335585419	0.00732997594811612	Igf1/Cyr61/Jag1/Ltf/Oxt/Wnt4/Nell1/Cthrc1	8
GO:0061138	morphogenesis of a branching epithelium	6/130	213/21248	0.00201248032243001	0.0385579563224995	0.0297190076599885	Adm/Agt/Gbx2/Sfrp2/Wnt1/Wnt9b	6	morphogenesis of a branching epithelium	21/560	213/21248	2.3966e+07	5.35836e+08	3.45674e+08	Adm/Agt/Fgf10/Gbx2/Igf1/Kdr/Lef1/Mgp/Nkx3-1/Nrp1/Prox1/Cxcl12/Sema5a/Sox9/Tek/Tnc/Vdr/Wnt9b/Wnt4/Wt1/Rspo3	21
GO:0008016	regulation of heart contraction	5/130	146/21248	0.00205748219082131	0.0391365677160543	0.0301649793368426	Dsp/Pmch/Adm/Agt/Mc3r	5	regulation of heart contraction	13/560	146/21248	0.000133762077910995	0.0012787695198821	0.000824949362349349	Ada/Adm/Adra1b/Adra1d/Agt/Mc3r/Oxt/Pln/Stc1/Tgfb2/Tnnt2/Hcn4/Scn4b	13
GO:0051346	negative regulation of hydrolase activity	8/130	373/21248	0.00212125329273766	0.0397772603262296	0.0306588008565891	Agt/Avp/Sfrp2/Serpinb8/A2m/Wfikkn2/Angptl4/Fzd10	8	negative regulation of hydrolase activity	23/560	373/21248	0.000158069318269968	0.00145563067609911	0.00093904458887543	Adcyap1/Adora2a/Agt/Avp/Igf1/Itih3/Lef1/Anxa1/Ltf/Mmp9/Ngf/Ngp/Serpine1/Serpinb6b/Serpinb9/Tgfb2/Tnnt2/BC048546/Pcdh11x/Serpinb1b/Ppp4r4/Spink8/Fzd10	23
GO:0042127	regulation of cell proliferation	18/130	1408/21248	0.0023297227107198	0.0427762975496052	0.0329703447949819	Adam33/Adm/Agt/Atf3/Avp/Emx1/Gal/Il12rb1/Mab21l1/Prl/Sfrp2/Shox2/Tcf7l2/Wnt1/Wnt10b/Zbtb16/Pin1/Pmaip1	18	regulation of cell proliferation	81/560	1408/21248	2292.05	177177	114299	Cdc20/Lmo1/Acvrl1/Ada/Adcyap1/Adm/Adora2a/Agt/Nr2f2/Atf3/Avp/Bdnf/Bst1/C5ar1/Anxa2/Cck/Cd38/Ccr2/Crh/Cyp1b1/Dab2/F2r/Fbln1/Fgf10/Fgf3/Gal/H2-Aa/H2-Ab1/Igf1/Cyr61/Il12rb1/Inhba/Itk/Jag1/Kdr/Lck/Lef1/Anxa1/Ltf/Erdr1/Mab21l1/Mas1/Kitl/Mmp9/Nfya/Ngf/Nkx3-1/Npr1/Npr3/Serpine1/Prl/Prox1/Ptgds/Rspo1/Ptgs2/Cxcl5/Cxcl12/Sema5a/Frzb/Shox2/Sox9/Tcf7l2/Tek/Tgfb2/Tnc/Vdr/Vipr2/Wt1/Zap70/Vash2/Nell1/Vav3/Cthrc…	81
GO:0030111	regulation of Wnt signaling pathway	6/130	221/21248	0.00241985145022799	0.0435244029551212	0.0335469560160501	Folr1/Sfrp2/Tcf7l2/Wnt1/Wnt10b/Sostdc1	6	regulation of Wnt signaling pathway	15/560	221/21248	0.000811191783468401	0.00549211113117268	0.00354302593639423	Dab2/Fgf10/Folr1/Lef1/Rspo1/Frzb/Sox9/Tcf7l2/Wnt4/Lgr6/Sostdc1/Cthrc1/Atp6v1c2/Nkd2/Rspo3	15
GO:0052548	regulation of endopeptidase activity	7/130	301/21248	0.00256123881961964	0.0452298229772818	0.034861428968874	Agt/Avp/S100a8/Sfrp2/Serpinb8/A2m/Pmaip1	7	regulation of endopeptidase activity	20/560	301/21248	0.000156796538758101	0.00144946338809652	0.000935065998342845	Adora2a/Agt/Avp/Cck/F2r/Igf1/Cyr61/Lck/Lef1/Mmp9/Ngf/Nkx3-1/Serpine1/Ret/S100a8/S100a9/Serpinb6b/Serpinb9/Tnfsf10/Bok	20
GO:0030816	positive regulation of cAMP metabolic process	4/130	93/21248	0.00256598844424821	0.0452298229772818	0.034861428968874	Adm/Avp/Calcr/Mc3r	4	positive regulation of cAMP metabolic process	12/560	93/21248	5.96768e+08	9.0263e+09	5.82297e+09	Adcy4/Adcyap1/Adm/Adora2a/Avp/Crh/Drd1/Drd5/Htr4/Mc3r/Vipr2/Ramp3	12
GO:1903522	regulation of blood circulation	6/130	224/21248	0.00258760779401251	0.0453088411084045	0.0349223331419186	Dsp/Pmch/Adm/Agt/Avp/Mc3r	6	regulation of blood circulation	22/560	224/21248	1.3278e+07	3.23998e+08	2.09015e+07	Ada/Adcyap1/Adm/Adra1b/Adra1d/Adra2b/Agt/Avp/Cd38/Drd1/F2r/Icam1/Kdr/Mc3r/Oxt/Pln/Ptgs2/Stc1/Tgfb2/Tnnt2/Hcn4/Scn4b	22
GO:0031099	regeneration	4/130	94/21248	0.00266750866415519	0.0455267579036469	0.035090295127582	Adm/Folr1/Wnt1/Wnt10b	4	regeneration	9/560	94/21248	0.000838616521097541	0.00565389848094794	0.0036473968718585	Adm/Bdnf/Folr1/Igf1/Cxcl5/Cxcl12/Tnc/Nefh/Mustn1	9
GO:0030003	cellular cation homeostasis	9/130	477/21248	0.00269695293633995	0.0455267579036469	0.035090295127582	Gck/Pmch/Adm/Agt/Atp2a1/Avp/Calb2/Calcr/Npsr1	9	cellular cation homeostasis	35/560	477/21248	564682	1.56001e+08	1.00638e+08	Gck/Adcyap1/Adm/Adra1b/Adra1d/Agt/Alas2/Atp2a1/Avp/C5ar1/Calb2/Cckar/Cd38/Drd1/F2r/Kdr/Lck/Ngf/Npy2r/Oxt/Pln/Ryr1/Stc1/Tgfb2/Trhr/Vdr/Inpp4b/Rxfp3/Slc26a4/Slc4a11/Npsr1/Ccl28/Ccdc109b/Atp2c2/Tmprss6	35
GO:0007204	positive regulation of cytosolic calcium ion concentration	6/130	226/21248	0.00270420449154344	0.0455267579036469	0.035090295127582	Gck/Pmch/Adm/Avp/Calcr/Npsr1	6	positive regulation of cytosolic calcium ion concentration	23/560	226/21248	3.56653e+06	1.07152e+08	6.9125e+07	Gck/Adcyap1/Adm/Adra1b/Adra1d/Avp/C5ar1/Cckar/Cd38/Drd1/F2r/Kdr/Lck/Ngf/Npy2r/Oxt/Pln/Ryr1/Tgfb2/Trhr/Rxfp3/Npsr1/Ccl28	23
GO:0071363	cellular response to growth factor stimulus	9/130	478/21248	0.00273476367803969	0.0455267579036469	0.035090295127582	Agt/Folr1/Kl/Sfrp2/Tcf7l2/Wnt1/Pin1/Wfikkn2/Sostdc1	9	cellular response to growth factor stimulus	34/560	478/21248	1.83059e+07	4.30862e+08	2.77954e+08	Acvrl1/Agt/Cd59a/Col2a1/Dab2/Fgf10/Fgf3/Folr1/Fst/Has1/Onecut1/Cyr61/Kdr/Lef1/Ngf/Nrp1/Nrp2/Serpine1/Sox9/Tcf7l2/Tek/Tgfb2/Vil1/Wnt4/Onecut2/Itga8/Vwc2/Vwc2l/Ccbe1/Sostdc1/Tmprss6/Pdgfd/Lrg1/Zfp423	34
GO:2000846	regulation of corticosteroid hormone secretion	2/130	13/21248	0.00277224206599363	0.0455267579036469	0.035090295127582	Gal/Pomc	2	regulation of corticosteroid hormone secretion	4/560	13/21248	0.000282375431252288	0.00233124368749212	0.00150391291282489	Crh/Dab2/Gal/Pomc	4
GO:0007548	sex differentiation	6/130	230/21248	0.00294918274751026	0.0481335752124515	0.0370995308588686	Agt/Lhx9/Sfrp2/Tcf7l2/Wnt9b/Rec8	6	sex differentiation	19/560	230/21248	1.21052e+08	0.000165782581814761	0.00010694830697038	Tex15/Adcyap1/Agt/Fgf10/Fst/Icam1/Inhba/Kdr/Lhx9/Kitl/Nkx3-1/Serpine1/Sox9/Serpinb6b/Tcf7l2/Wnt9b/Wnt4/Wt1/Nefh	19
GO:0070848	response to growth factor	9/130	487/21248	0.0030943356555233	0.0489983270976122	0.0377660487542707	Agt/Folr1/Kl/Sfrp2/Tcf7l2/Wnt1/Pin1/Wfikkn2/Sostdc1	9	response to growth factor	34/560	487/21248	2.83067e+07	6.12929e+08	3.95408e+08	Acvrl1/Agt/Cd59a/Col2a1/Dab2/Fgf10/Fgf3/Folr1/Fst/Has1/Onecut1/Cyr61/Kdr/Lef1/Ngf/Nrp1/Nrp2/Serpine1/Sox9/Tcf7l2/Tek/Tgfb2/Vil1/Wnt4/Onecut2/Itga8/Vwc2/Vwc2l/Ccbe1/Sostdc1/Tmprss6/Pdgfd/Lrg1/Zfp423	34
GO:0007178	transmembrane receptor protein serine/threonine kinase signaling pathway	7/130	312/21248	0.00312442910130865	0.0491725627610718	0.0379003429832929	Folr1/Sfrp2/Tcf7l2/Wnt1/Pin1/Wfikkn2/Sostdc1	7	transmembrane receptor protein serine/threonine kinase signaling pathway	23/560	312/21248	1.00337e+09	0.000141029289841961	9.09797e+09	Acvrl1/Dab2/Fgf10/Folr1/Fst/Onecut1/Cyr61/Inhba/Kdr/Lef1/Tcf7l2/Tgfb2/Onecut2/Zic2/Itga8/Vwc2/Vwc2l/Sostdc1/Atoh8/Tmprss6/Btbd11/Lrg1/Zfp423	23
GO:0042756	drinking behavior	2/130	14/21248	0.00322135944407534	0.0498210350353236	0.0384001607725084	Pmch/Agt	2	drinking behavior	3/560	14/21248	0.00533582055216081	0.0241291527697432	0.0155660022247519	Agt/Htr1b/Oxt	3
GO:0006873	cellular ion homeostasis	9/130	490/21248	0.00322216225077169	0.0498210350353236	0.0384001607725084	Gck/Pmch/Adm/Agt/Atp2a1/Avp/Calb2/Calcr/Npsr1	9	cellular ion homeostasis	35/560	490/21248	1.08879e+07	2.79884e+08	1.80557e+08	Gck/Adcyap1/Adm/Adra1b/Adra1d/Agt/Alas2/Atp2a1/Avp/C5ar1/Calb2/Cckar/Cd38/Drd1/F2r/Kdr/Lck/Ngf/Npy2r/Oxt/Pln/Ryr1/Stc1/Tgfb2/Trhr/Vdr/Inpp4b/Rxfp3/Slc26a4/Slc4a11/Npsr1/Ccl28/Ccdc109b/Atp2c2/Tmprss6	35

## Sheet: n=3 Overlaps
Pin1WT vs Pin1KO (HdhQ111)									Pin1WT vs Pin1KO (HdhQ7)
ID	Description.x	GeneRatio.x	BgRatio.x	pvalue.x	p.adjust.x	qvalue.x	geneID.x	Count.x	Description.y	GeneRatio.y	BgRatio.y	pvalue.y	p.adjust.y	qvalue.y	geneID.y	Count.y
mmu05217	Basal cell carcinoma	5/46	55/7834	1.56053e+09	0.000979634703404128	0.000813497823879451	21416/22408/22410/22412/93897	5	Basal cell carcinoma	5/76	55/7834	0.000179291946115204	0.00448229865288011	0.00403878699670039	16842/21416/22410/22412/93897	5
mmu04310	Wnt signaling pathway	6/46	144/7834	0.000177633298779223	0.00489465340641299	0.00406456598661195	20319/21416/22408/22410/22412/93897	6	Wnt signaling pathway	7/76	144/7834	0.000464625014577447	0.00829687526031155	0.00747592128718599	16842/21416/22410/22412/72293/93897/229658	7
GO:0021915	neural tube development	6/130	169/21248	0.000612595065668623	0.023138590766112	0.0178343465734504	Adm/Folr1/Gbx2/Sfrp2/Tcf7l2/Wnt1	6	neural tube development	7/188	169/21248	0.000784349882400868	0.0232198628552336	0.0192184113968154	Ovol2/Folr1/Gbx2/Aldh1a2/Tcf7l2/Zic2/Zic5	7

## Sheet: n=1202 Specific
HdhQ111 vs HdhQ7 (Pin1WT)
ID	Description	GeneRatio	BgRatio	pvalue	p.adjust	qvalue	geneID	Count
GO:0032879	regulation of localization	125/560	2224/21248	0.0112746	6.02188	3.88479	Gck/Tex15/Syt17/Chrna3/Chrna4/Acvrl1/Ada/Adcyap1/Adora2a/Adra2b/Angpt2/Agt/Nr2f2/Avp/C5ar1/Anxa2/Cck/Cckar/Cd38/Ccr2/Cnr1/Crh/Crhbp/Cybb/Cyp1b1/Dab2/Drd1/Drd5/Ect2/F2r/Fbln1/Fgf10/Gal/Glra1/Has1/Onecut1/Htr1b/Htr7/Icam1/Ier3/Igf1/Cyr61/Inhba/Itga4/Itga5/Kcnj3/Kcnj5/Kcnj6/Kdr/Lck/Lef1/Anxa1/Erdr1/Kitl/Mmp9/Gbp4/Myoc/Ngf/Nkx3-1/Nnat/Npy2r/Nrp1/Oxt/Pcp4/Prkcd/Serpine1/Plcb4/Pln/Pomc/Prox1/Rspo1/Ptgs…	125
GO:0050794	regulation of cellular process	352/560	9796/21248	0.0517048	2.2595	14.5763	Kifc1/Gck/Adcy4/Tex15/Amigo2/Kazald1/Fam111a/Cdc20/Chrnb4/Grm2/Cdca2/Lmo1/Syt17/Chrna3/Chrna2/Chrna4/Acvrl1/Ada/Adcy8/Adcyap1/Adm/Adora2a/Adra1b/Adra1d/Adra2b/Avil/Angpt2/Agt/Alx4/Nr2f2/Atf3/Neurod6/Atp2a1/Slc7a3/Avp/Bdnf/Hrk/Bst1/C5ar1/Anxa2/Cbln1/Cbln2/Cck/Cckar/Cd38/Cd59a/Cd83/Cdkn1c/Ccr2/Cnr1/Col14a1/Col2a1/Cpne6/Crh/Crhbp/Crym/Csf2rb/Csf2rb2/Ctla2a/Cybb/Cyp1b1/Dab2/Dcn/Pcbd1/Ddn/Drd1/Drd5/Ec…	352
GO:0050789	regulation of biological process	363/560	10275/21248	0.139361	41.8693	27.0104	Kifc1/Gck/Adcy4/Tex15/Amigo2/Kazald1/Fam111a/Dio3/Cdc20/Chrnb4/Grm2/Cdca2/Lmo1/Syt17/Chrna3/Chrna2/Chrna4/Acvrl1/Ada/Adcy8/Adcyap1/Adm/Adora2a/Adra1b/Adra1d/Adra2b/Avil/Angpt2/Agt/Alx4/Nr2f2/Atf3/Neurod6/Atp2a1/Slc7a3/Avp/Bdnf/Hrk/Bst1/C5ar1/Anxa2/Cbln1/Cbln2/Cck/Cckar/Cd38/Cd59a/Cd83/Cdkn1c/Ccr2/Cnr1/Col14a1/Col2a1/Cpne6/Crh/Crhbp/Crym/Csf2rb/Csf2rb2/Ctla2a/Cybb/Cyp1b1/Dab2/Cd55/Dcn/Pcbd1/Ddn/Dr…	363
GO:0048519	negative regulation of biological process	186/560	4267/21248	10.2406	1491.72	9.62323	Kifc1/Gck/Amigo2/Fam111a/Lmo1/Acvrl1/Ada/Adcyap1/Adm/Adora2a/Adra1b/Adra1d/Adra2b/Avil/Angpt2/Agt/Nr2f2/Atf3/Atp2a1/Avp/Bdnf/C5ar1/Anxa2/Cck/Cd38/Cd59a/Cd83/Cdkn1c/Ccr2/Cnr1/Col2a1/Crh/Crhbp/Crym/Ctla2a/Cyp1b1/Dab2/Drd1/Drd5/Egr2/Eomes/F2r/Fbln1/Fgf10/Fgf3/Fst/Gal/Gh/Glra1/H2-Aa/H2-Ab1/Has1/Onecut1/Hp/Htr1b/Htr7/Icam1/Ier3/Igf1/Cyr61/Il2rb/Inhba/Itga5/Itih3/Jag1/Kdr/Lck/Lef1/Anxa1/Ltf/Ltk/Grid2ip…	186
GO:0040017	positive regulation of locomotion	41/560	404/21248	16.3058	2240.56	1445.41	Agt/C5ar1/Ccr2/Cyp1b1/Dab2/Drd1/F2r/Fbln1/Fgf10/Onecut1/Icam1/Igf1/Cyr61/Il16/Itga4/Itga5/Kdr/Lef1/Kitl/Mmp9/Myoc/Nrp1/Serpine1/Prox1/Ptgs2/Ret/Cxcl5/Cxcl12/Sema5a/Sox9/Tek/Tgfb2/Vil1/Onecut2/Arhgef39/Ccbe1/Lgr6/Rreb1/Atoh8/Pdgfd/Amotl1	41
GO:0051179	localization	210/560	5065/21248	17.5752	2346.78	1513.94	Ildr2/Kifc1/Sec14l4/Gck/Tex15/Chrnb4/Chrnb3/Grm2/Syt17/Chrna3/Chrna2/Chrna4/Acvrl1/Ada/Adcyap1/Adm/Adora2a/Adra2b/Angpt2/Agt/Steap4/Nr2f2/Atp2a1/Slc7a3/Avp/Bdnf/C5ar1/Anxa2/Car4/Cbln1/Cck/Cckar/Cd38/Ccr2/Cnr1/Crh/Crhbp/Crym/Cybb/Cyp1b1/Dab2/Drd1/Drd5/Ect2/Egr2/F2r/Slc17a6/Fbln1/Fgf10/Folr1/Gabre/Gal/Gbx2/Gh/Glra1/Has1/Hbb-b1/Hbb-b2/Onecut1/Htr1b/Htr7/Icam1/Ier3/Igf1/Cyr61/Il16/Inhba/Itga4/Itga5/K…	210
GO:0030335	positive regulation of cell migration	39/560	372/21248	23.0771	2998.15	1934.15	Agt/C5ar1/Ccr2/Cyp1b1/Dab2/Drd1/F2r/Fbln1/Fgf10/Onecut1/Icam1/Igf1/Cyr61/Itga4/Itga5/Kdr/Lef1/Kitl/Mmp9/Myoc/Serpine1/Prox1/Ptgs2/Ret/Cxcl5/Cxcl12/Sema5a/Sox9/Tek/Tgfb2/Vil1/Onecut2/Arhgef39/Ccbe1/Lgr6/Rreb1/Atoh8/Pdgfd/Amotl1	39
GO:0051272	positive regulation of cellular component movement	40/560	393/21248	29.6278	3747.92	2417.83	Agt/C5ar1/Ccr2/Cyp1b1/Dab2/Drd1/F2r/Fbln1/Fgf10/Onecut1/Icam1/Igf1/Cyr61/Itga4/Itga5/Kdr/Lef1/Kitl/Mmp9/Myoc/Nrp1/Serpine1/Prox1/Ptgs2/Ret/Cxcl5/Cxcl12/Sema5a/Sox9/Tek/Tgfb2/Vil1/Onecut2/Arhgef39/Ccbe1/Lgr6/Rreb1/Atoh8/Pdgfd/Amotl1	40
GO:0043269	regulation of ion transport	49/560	575/21248	52.5776	6164.4	3976.73	Gck/Chrna3/Chrna4/Adcyap1/Adora2a/Agt/Avp/Cck/Cckar/Cnr1/Crh/Crhbp/Cybb/Drd1/F2r/Gal/Htr1b/Htr7/Icam1/Igf1/Kcnj3/Kcnj5/Kcnj6/Mmp9/Ngf/Npy2r/Oxt/Pcp4/Prkcd/Serpine1/Plcb4/Pln/Ptgs2/Cxcl12/Stc1/Tgfb2/Trh/Vdr/Kcns3/Homer1/Kcnc2/Npsr1/Hcn4/Scn4b/Ptpn3/Kcng4/Atp2c2/Kcnip1/Neto2	49
GO:2000147	positive regulation of cell motility	39/560	384/21248	63.4523	7262.27	4684.98	Agt/C5ar1/Ccr2/Cyp1b1/Dab2/Drd1/F2r/Fbln1/Fgf10/Onecut1/Icam1/Igf1/Cyr61/Itga4/Itga5/Kdr/Lef1/Kitl/Mmp9/Myoc/Serpine1/Prox1/Ptgs2/Ret/Cxcl5/Cxcl12/Sema5a/Sox9/Tek/Tgfb2/Vil1/Onecut2/Arhgef39/Ccbe1/Lgr6/Rreb1/Atoh8/Pdgfd/Amotl1	39
GO:0040012	regulation of locomotion	55/560	722/21248	173.956	18178.4	11727.1	Acvrl1/Ada/Adora2a/Angpt2/Agt/Nr2f2/C5ar1/Ccr2/Cyp1b1/Dab2/Drd1/Drd5/F2r/Fbln1/Fgf10/Has1/Onecut1/Icam1/Igf1/Cyr61/Il16/Itga4/Itga5/Kdr/Lef1/Erdr1/Kitl/Mmp9/Myoc/Nrp1/Serpine1/Prox1/Ptgs2/Ret/Cxcl5/Cxcl12/Sema5a/Sox9/Stc1/Tek/Tgfb2/Vil1/Wnt4/Onecut2/Arhgef39/Ccbe1/Lgr6/Ccl28/Trim59/Ifitm1/Rreb1/Atoh8/Pdgfd/Amotl1/Ifitm2	55
GO:0048523	negative regulation of cellular process	170/560	3907/21248	254.002	25437.3	16409.9	Kifc1/Gck/Amigo2/Fam111a/Lmo1/Acvrl1/Ada/Adcyap1/Adm/Adora2a/Adra1b/Adra2b/Avil/Angpt2/Agt/Nr2f2/Atf3/Avp/Bdnf/C5ar1/Anxa2/Cd38/Cd59a/Cdkn1c/Ccr2/Cnr1/Col2a1/Crh/Crhbp/Crym/Ctla2a/Cyp1b1/Dab2/Drd1/Drd5/Egr2/Eomes/F2r/Fbln1/Fgf10/Fst/Gal/Gh/Glra1/H2-Aa/H2-Ab1/Has1/Onecut1/Hp/Htr1b/Htr7/Icam1/Ier3/Igf1/Cyr61/Il2rb/Inhba/Itga5/Itih3/Jag1/Kdr/Lck/Lef1/Anxa1/Ltf/Ltk/Grid2ip/Erdr1/Mas1/Kitl/Mid1/Mmp9/G…	170
GO:0051270	regulation of cellular component movement	54/560	728/21248	786.252	74108.1	47808	Acvrl1/Ada/Angpt2/Agt/Nr2f2/C5ar1/Ccr2/Cyp1b1/Dab2/Drd1/Drd5/F2r/Fbln1/Fgf10/Has1/Onecut1/Icam1/Igf1/Cyr61/Itga4/Itga5/Kdr/Lef1/Erdr1/Kitl/Mmp9/Myoc/Nrp1/Serpine1/Pln/Prox1/Ptgs2/Ret/Cxcl5/Cxcl12/Sema5a/Sox9/Stc1/Tek/Tgfb2/Tnnt2/Vil1/Wnt4/Onecut2/Arhgef39/Ccbe1/Lgr6/Nefh/Scn4b/Ccl28/Rreb1/Atoh8/Pdgfd/Amotl1	54
GO:0030334	regulation of cell migration	49/560	620/21248	82.5239	7484.77	48285.1	Acvrl1/Ada/Angpt2/Agt/Nr2f2/C5ar1/Ccr2/Cyp1b1/Dab2/Drd1/Drd5/F2r/Fbln1/Fgf10/Has1/Onecut1/Icam1/Igf1/Cyr61/Itga4/Itga5/Kdr/Lef1/Erdr1/Kitl/Mmp9/Myoc/Serpine1/Prox1/Ptgs2/Ret/Cxcl5/Cxcl12/Sema5a/Sox9/Stc1/Tek/Tgfb2/Vil1/Wnt4/Onecut2/Arhgef39/Ccbe1/Lgr6/Ccl28/Rreb1/Atoh8/Pdgfd/Amotl1	49
GO:0016477	cell migration	69/560	1086/21248	1104.77	98236.6	63373.6	Acvrl1/Ada/Angpt2/Agt/Nr2f2/C5ar1/Cck/Cckar/Ccr2/Cyp1b1/Dab2/Drd1/Drd5/F2r/Fbln1/Fgf10/Folr1/Gbx2/Has1/Onecut1/Icam1/Igf1/Cyr61/Il16/Itga4/Itga5/Kdr/Lef1/Erdr1/Kitl/Mmp9/Myoc/Nrp1/Nrp2/Prkcd/Serpine1/Pou4f1/Prox1/Ptgs2/Ret/S100a8/S100a9/Cxcl5/Cxcl12/Sema5a/Sox9/Stc1/Tek/Tgfb2/Vil1/Wnt4/Onecut2/Zap70/Arhgef39/Nlrp10/Retnlg/Myo1g/Pkn3/Podxl/Ccbe1/Lgr6/BC067074/Ccl28/Vav3/Cthrc1/Rreb1/Atoh8/Pdgfd/Am…	69
GO:0044708	single-organism behavior	40/560	441/21248	1158.18	98236.6	63373.6	Chrnb4/Chrna3/Chrna4/Ada/Adcy8/Adcyap1/Adora2a/Adra1b/Avp/Bdnf/Cck/Cnr1/Crh/Crhbp/Drd1/Drd5/Glra1/Htr7/Elavl4/Igf1/Itga5/Mc3r/Ngf/Npy2r/Oxt/Penk/Ptgds/Ptgs2/Cxcl12/Trh/Zic1/Slitrk6/Itga8/Homer1/Cartpt/Rgs14/Nptx2/Tanc1/Lrrtm1/Klhl1	40
GO:0001667	ameboidal-type cell migration	32/560	293/21248	1164.86	98236.6	63373.6	Acvrl1/Angpt2/Agt/Nr2f2/Cyp1b1/Fgf10/Folr1/Gbx2/Has1/Itga4/Kdr/Lef1/Kitl/Mmp9/Nrp1/Nrp2/Serpine1/Prox1/Ptgs2/Ret/Cxcl12/Sema5a/Sox9/Stc1/Tek/Tgfb2/Vil1/Pkn3/Ccbe1/Rreb1/Atoh8/Amotl1	32
GO:0006812	cation transport	63/560	944/21248	1229.72	101918	65748.5	Gck/Chrna3/Chrna2/Chrna4/Ada/Adcyap1/Adora2a/Agt/Steap4/Atp2a1/Slc7a3/Cckar/Cnr1/Crh/Drd1/F2r/Slc17a6/Gal/Htr1b/Htr7/Icam1/Igf1/Kcnj3/Kcnj5/Kcnj6/Lck/Mmp9/Ngf/Nnt/Npy2r/Pcp4/Serpine1/Plcb4/Pln/Ptgs2/Ryr1/Scn7a/Cxcl12/Stc1/Slc38a5/Chrm5/Tgfb2/Vdr/Trpm6/Kcns3/Kcng2/Homer1/Kcnc2/Slc4a11/Npsr1/Pkd2l1/Hcn4/Scn4b/Ptpn3/Ramp3/Kcng4/Piezo2/Ccdc109b/Atp6v1c2/Atp2c2/Chp2/Kcnip1/Kcnmb2	63
GO:0030155	regulation of cell adhesion	46/560	574/21248	2322.06	177177	114299	Lmo1/Acvrl1/Ada/Adora2a/Angpt2/Cd83/Ccr2/Ctla2a/Cyp1b1/Dab2/Fbln1/H2-Aa/H2-Ab1/Onecut1/Icam1/Igf1/Cyr61/Il12rb1/Il2rg/Itga4/Itga5/Kdr/Lck/Lef1/Myoc/Npy2r/Prkcd/Serpine1/Ret/S100a10/Cxcl12/Sema5a/Sox9/Tek/Tgfb2/Tnc/Wnt4/Onecut2/Zap70/Podxl/Vwc2/Abi3bp/Ccl28/Vav3/Smoc2/Rreb1	46
GO:0051046	regulation of secretion	51/560	686/21248	2866.36	21529.1	138887	Gck/Syt17/Chrna3/Chrna4/Ada/Adcyap1/Adora2a/Adra2b/Agt/Avp/Cck/Cckar/Cd38/Ccr2/Cnr1/Crh/Crhbp/Dab2/F2r/Fbln1/Fgf10/Gal/Glra1/Htr1b/Htr7/Igf1/Inhba/Anxa1/Ngf/Nkx3-1/Nnat/Npy2r/Oxt/Pcp4/Pomc/S100a8/S100a9/Cxcl12/Stc1/Tcf7l2/Tek/Tgfb2/Trh/Nlrp10/Cartpt/Npsr1/Syt15/Syt10/Rab37/Syt9/Krt20	51
GO:0019220	regulation of phosphate metabolic process	84/560	1500/21248	3639.71	261136	168462	Gck/Adcy4/Cdca2/Chrna3/Acvrl1/Adcyap1/Adm/Adora2a/Adra1b/Adra2b/Agt/Nr2f2/Avp/Bdnf/C5ar1/Anxa2/Cck/Cdkn1c/Crh/Dab2/Drd1/Drd5/Ect2/F2r/Fbln1/Fgf10/Hbb-b1/Htr1b/Htr4/Icam1/Ier3/Igf1/Cyr61/Inhba/Itga5/Kdr/Lck/Ltf/Mas1/Mc3r/Kitl/Mmp9/Gbp4/Myoc/Ngf/Nkx3-1/Npr1/Npr3/Npy2r/Nrp1/Pcp4/Pim1/Prkcd/Pkib/Prox1/Rspo1/Ret/Sox9/Chrm5/Tek/Tgfb2/Vipr2/Wnt9b/Cenpe/Eda2r/Pcdh11x/Clspn/Cartpt/Npsr1/Dusp4/Ppm1e/Nell1/…	84
GO:0051174	regulation of phosphorus metabolic process	84/560	1505/21248	4306.06	299989	193526	Gck/Adcy4/Cdca2/Chrna3/Acvrl1/Adcyap1/Adm/Adora2a/Adra1b/Adra2b/Agt/Nr2f2/Avp/Bdnf/C5ar1/Anxa2/Cck/Cdkn1c/Crh/Dab2/Drd1/Drd5/Ect2/F2r/Fbln1/Fgf10/Hbb-b1/Htr1b/Htr4/Icam1/Ier3/Igf1/Cyr61/Inhba/Itga5/Kdr/Lck/Ltf/Mas1/Mc3r/Kitl/Mmp9/Gbp4/Myoc/Ngf/Nkx3-1/Npr1/Npr3/Npy2r/Nrp1/Pcp4/Pim1/Prkcd/Pkib/Prox1/Rspo1/Ret/Sox9/Chrm5/Tek/Tgfb2/Vipr2/Wnt9b/Cenpe/Eda2r/Pcdh11x/Clspn/Cartpt/Npsr1/Dusp4/Ppm1e/Nell1/…	84
GO:2000145	regulation of cell motility	49/560	651/21248	4656.09	315237	203363	Acvrl1/Ada/Angpt2/Agt/Nr2f2/C5ar1/Ccr2/Cyp1b1/Dab2/Drd1/Drd5/F2r/Fbln1/Fgf10/Has1/Onecut1/Icam1/Igf1/Cyr61/Itga4/Itga5/Kdr/Lef1/Erdr1/Kitl/Mmp9/Myoc/Serpine1/Prox1/Ptgs2/Ret/Cxcl5/Cxcl12/Sema5a/Sox9/Stc1/Tek/Tgfb2/Vil1/Wnt4/Onecut2/Arhgef39/Ccbe1/Lgr6/Ccl28/Rreb1/Atoh8/Pdgfd/Amotl1	49
GO:0048585	negative regulation of response to stimulus	72/560	1207/21248	6841.41	45675.9	294661	Ada/Adcyap1/Adm/Adora2a/Adra1b/Adra2b/Angpt2/Agt/Avp/Anxa2/Cck/Cd59a/Ccr2/Col2a1/Crhbp/Ctla2a/Dab2/Drd1/Fbln1/Fgf10/Fst/Onecut1/Hp/Htr1b/Htr7/Icam1/Ier3/Igf1/Lef1/Ltf/Mmp9/Myoc/Neurod1/Nkx3-1/Npy2r/Nrp1/Prkcd/Serpine1/Rgs16/Rgs4/Rora/Cxcl12/Sema5a/Frzb/Sox9/Serpinb9/Pycr1/Tcf7l2/Tgfb2/Pglyrp1/Traip/Trh/Wnt4/Onecut2/Sigirr/Rgs9bp/Nlrc3/Cartpt/Npsr1/Dusp4/Vwc2/Rnf152/Vwc2l/Rgs14/Sostdc1/Trim59/Cthr…	72
GO:0040011	locomotion	79/560	1402/21248	11376.9	710241	458185	Acvrl1/Ada/Adora2a/Angpt2/Agt/Nr2f2/Bdnf/C5ar1/Cck/Cckar/Ccr2/Cyp1b1/Dab2/Drd1/Drd5/Egr2/F2r/Fbln1/Fgf10/Folr1/Gbx2/Has1/Onecut1/Icam1/Igf1/Cyr61/Il16/Itga4/Itga5/Kdr/Lef1/Erdr1/Kitl/Mmp9/Myoc/Nrp1/Nrp2/Prkcd/Serpine1/Pou4f1/Prox1/Ptgs2/Ret/S100a8/S100a9/Cxcl5/Cxcl12/Sema5a/Sox9/Stc1/Tek/Tgfb2/Vil1/Wnt4/Wt1/Onecut2/Zap70/Zic2/Arhgef39/Nlrp10/Retnlg/Myo1g/Pkn3/Podxl/Ccbe1/Lgr6/BC067074/Ccl28/Vav3/…	79
GO:0010033	response to organic substance	108/560	2202/21248	11929	735164	474263	Ildr2/Gck/Chrnb4/Chrna3/Chrna4/Acvrl1/Ada/Adm/Adora2a/Adra1b/Adra2b/Agt/Nr2f2/Atf3/Atp2a1/C5ar1/Cckar/Cd38/Cd59a/Cd83/Ccr2/Cnr1/Col2a1/Crh/Crhbp/Csf2rb/Csf2rb2/Cyp1b1/Dab2/Drd1/Drd5/Egr2/F2r/Fgf10/Fgf3/Folr1/Fst/Gh/H2-Aa/H2-Ab1/Has1/Onecut1/Htr1b/Htr7/Icam1/Cyr61/Il12rb1/Il2rb/Inhba/Jag1/Kdr/Lcat/Lck/Lef1/Anxa1/Ltf/Ltk/Gbp4/Neurod1/Ngf/Nkx3-1/Nnat/Nrp1/Nrp2/Oxt/Pim1/Pirb/Prkcd/Serpine1/Pln/Ptgs2/…	108
GO:0032940	secretion by cell	57/560	853/21248	12083.4	735252	474320	Ildr2/Gck/Grm2/Syt17/Chrna3/Chrna4/Adcyap1/Adm/Adora2a/Adra2b/Agt/Avp/Bdnf/Cbln1/Cck/Cckar/Cd38/Ccr2/Cnr1/Crh/Crhbp/Dab2/F2r/Fbln1/Fgf10/Gal/Glra1/Htr1b/Htr7/Igf1/Inhba/Anxa1/Neurod1/Ngf/Nkx3-1/Nnat/Npy2r/Oxt/Pcp4/Pomc/Cxcl12/Tcf7l2/Tek/Tgfb2/Trh/Cbln4/Nlrp10/Myo1g/Cartpt/Syt15/Mafa/Syt10/Rab37/Syt9/Krt20/Nkd2/Syt13	57
GO:0070887	cellular response to chemical stimulus	103/560	2061/21248	12408.2	745577	480981	Cpne7/Gck/Acvrl1/Adra2b/Agt/Nr2f2/Atf3/Bdnf/C5ar1/Anxa2/Cckar/Cd59a/Ccr2/Col2a1/Cpne6/Crh/Crhbp/Csf2rb/Csf2rb2/Cyp1b1/Dab2/Drd1/Drd5/Ect2/Egr2/Fgf10/Fgf3/Folr1/Fst/Gh/H2-Ab1/Has1/Onecut1/Hp/Htr1b/Icam1/Cyr61/Il12rb1/Il16/Il2rb/Inhba/Kdr/Lck/Lcn2/Lef1/Anxa1/Ltf/Ltk/Gbp4/Neurod1/Ngf/Nkx3-1/Nrp1/Nrp2/Pim1/Pirb/Prkcd/Serpine1/Ret/Rora/Ryr1/S100a10/S100a8/S100a9/Cxcl5/Cxcl12/Sema5a/Sox9/Pycr1/Tcf7l2/T…	103
GO:0022610	biological adhesion	73/560	1251/21248	13479.4	799942	516052	Amigo2/Lmo1/Acvrl1/Ada/Adam12/Adora2a/Angpt2/Agt/Cbln1/Cd83/Cdh9/Cldn5/Ccr2/Col14a1/Ctla2a/Cyp1b1/Dab2/Eomes/Fbln1/H2-Aa/H2-Ab1/Has1/Onecut1/Icam1/Icam2/Igf1/Cyr61/Il12rb1/Il2rg/Itga4/Itga5/Itk/Kdr/Lck/Lef1/Anxa1/Ltf/Kitl/Myoc/Npy2r/Prkcd/Serpine1/Stab2/Ret/Rora/S100a10/S100a8/S100a9/Cxcl12/Sema5a/Sox9/Tek/Tgfb2/Tnc/Vwf/Wnt4/Onecut2/Zap70/Fbln5/Itga8/Sspo/Myo1g/Nlrc3/Podxl/Vwc2/Abi3bp/Frem3/Ccl28…	73
GO:0009719	response to endogenous stimulus	70/560	1178/21248	15384.4	89099.8	574793	Gck/Chrnb4/Chrna3/Chrna4/Acvrl1/Ada/Adora2a/Adra1b/Nr2f2/Atp2a1/C5ar1/Cckar/Cd38/Cnr1/Col2a1/Crh/Crhbp/Dab2/Drd1/Drd5/Egr2/Fgf10/Fgf3/Folr1/Fst/Gh/Has1/Onecut1/Htr1b/Htr7/Cyr61/Inhba/Jag1/Kdr/Lcat/Lck/Lef1/Anxa1/Ngf/Nkx3-1/Oxt/Prkcd/Serpine1/Pln/Rora/Ryr1/Sox9/Tcf7l2/Tek/Tgfb2/Trh/Vdr/Vil1/Wnt4/Wt1/Onecut2/Qrfpr/Itga8/Homer1/Vwc2/Vwc2l/Hcn4/Ramp3/Cited4/Sostdc1/Tmprss6/Pdgfd/Lrg1/Glp2r/Zfp423	70
GO:0048870	cell motility	70/560	1179/21248	15965.6	902901	582472	Acvrl1/Ada/Angpt2/Agt/Nr2f2/C5ar1/Cck/Cckar/Ccr2/Cyp1b1/Dab2/Drd1/Drd5/F2r/Fbln1/Fgf10/Folr1/Gbx2/Has1/Onecut1/Icam1/Igf1/Cyr61/Il16/Itga4/Itga5/Kdr/Lef1/Erdr1/Kitl/Mmp9/Myoc/Nrp1/Nrp2/Prkcd/Serpine1/Pou4f1/Prox1/Ptgs2/Ret/S100a8/S100a9/Cxcl5/Cxcl12/Sema5a/Sox9/Stc1/Tek/Tgfb2/Vil1/Wnt4/Wt1/Onecut2/Zap70/Arhgef39/Nlrp10/Retnlg/Myo1g/Pkn3/Podxl/Ccbe1/Lgr6/BC067074/Ccl28/Vav3/Cthrc1/Rreb1/Atoh8/Pdgf…	70
GO:0051674	localization of cell	70/560	1179/21248	15965.6	902901	582472	Acvrl1/Ada/Angpt2/Agt/Nr2f2/C5ar1/Cck/Cckar/Ccr2/Cyp1b1/Dab2/Drd1/Drd5/F2r/Fbln1/Fgf10/Folr1/Gbx2/Has1/Onecut1/Icam1/Igf1/Cyr61/Il16/Itga4/Itga5/Kdr/Lef1/Erdr1/Kitl/Mmp9/Myoc/Nrp1/Nrp2/Prkcd/Serpine1/Pou4f1/Prox1/Ptgs2/Ret/S100a8/S100a9/Cxcl5/Cxcl12/Sema5a/Sox9/Stc1/Tek/Tgfb2/Vil1/Wnt4/Wt1/Onecut2/Zap70/Arhgef39/Nlrp10/Retnlg/Myo1g/Pkn3/Podxl/Ccbe1/Lgr6/BC067074/Ccl28/Vav3/Cthrc1/Rreb1/Atoh8/Pdgf…	70
GO:0051937	catecholamine transport	15/560	68/21248	20906.3	1.15513e+06	745191	Gck/Chrna4/Adora2a/Adra2b/Agt/Cnr1/Crh/Drd1/Htr1b/Npy2r/Oxt/Pcp4/Cxcl12/Chrm5/Cartpt	15
GO:0042221	response to chemical	144/560	3302/21248	21883	1.15595e+06	74571.9	Ildr2/Cpne7/Gck/Chrnb4/Chrna3/Chrna4/Acvrl1/Ada/Adm/Adora2a/Adra1b/Adra2b/Angpt2/Agt/Nr2f2/Atf3/Atp2a1/Bdnf/C5ar1/Anxa2/Cck/Cckar/Cd38/Cd59a/Cd83/Ccr2/Cnr1/Col2a1/Cpne6/Crh/Crhbp/Csf2rb/Csf2rb2/Cybb/Cyp1b1/Dab2/Drd1/Drd5/Ect2/Egr2/F2r/Fgf10/Fgf3/Folr1/Fst/Gbx2/Gh/H2-Aa/H2-Ab1/Has1/Onecut1/Hp/Htr1b/Htr7/Icam1/Cyr61/Il12rb1/Il16/Il2rb/Inhba/Jag1/Kdr/Lcat/Lck/Lcn2/Lef1/Anxa1/Ltf/Ltk/Mmp9/Gbp4/Neurod…	144
GO:0007155	cell adhesion	72/560	1240/21248	22843.8	1.19359e+06	769998	Amigo2/Lmo1/Acvrl1/Ada/Adam12/Adora2a/Angpt2/Agt/Cbln1/Cd83/Cdh9/Cldn5/Ccr2/Col14a1/Ctla2a/Cyp1b1/Dab2/Eomes/Fbln1/H2-Aa/H2-Ab1/Has1/Onecut1/Icam1/Icam2/Igf1/Cyr61/Il12rb1/Il2rg/Itga4/Itga5/Itk/Kdr/Lck/Lef1/Anxa1/Kitl/Myoc/Npy2r/Prkcd/Serpine1/Stab2/Ret/Rora/S100a10/S100a8/S100a9/Cxcl12/Sema5a/Sox9/Tek/Tgfb2/Tnc/Vwf/Wnt4/Onecut2/Zap70/Fbln5/Itga8/Sspo/Myo1g/Nlrc3/Podxl/Vwc2/Abi3bp/Frem3/Ccl28/Vav…	72
GO:0051234	establishment of localization	169/560	4094/21248	23672.6	1.22359e+06	789353	Ildr2/Kifc1/Sec14l4/Gck/Chrnb4/Chrnb3/Grm2/Syt17/Chrna3/Chrna2/Chrna4/Ada/Adcyap1/Adm/Adora2a/Adra2b/Agt/Steap4/Atp2a1/Slc7a3/Avp/Bdnf/Anxa2/Car4/Cbln1/Cck/Cckar/Cd38/Ccr2/Cnr1/Crh/Crhbp/Crym/Cybb/Dab2/Drd1/Ect2/Egr2/F2r/Slc17a6/Fbln1/Fgf10/Folr1/Gabre/Gal/Gh/Glra1/Hbb-b1/Hbb-b2/Htr1b/Htr7/Icam1/Ier3/Igf1/Inhba/Itga4/Kcnj3/Kcnj5/Kcnj6/Lcat/Lck/Lcn2/Anxa1/Ltf/Mmp9/Gbp4/Neurod1/Ngf/Nkx3-1/Nnat/Nnt/…	169
GO:0009986	cell surface	54/576	779/21248	28584.7	1.44829e+06	1.18685e+06	Ly6a/H2-Q6/Chrna4/Acvrl1/Ada/C5ar1/Anxa2/Car4/Cd38/Cd59a/Cd83/Ccr2/Cd55/Ect2/F2r/Fgf10/Folr1/Glra1/Gpc4/H2-Aa/H2-Ab1/Icam1/Il12rb1/Il2rb/Il2rg/Itga4/Itga5/Kcnj3/Kcnj5/Kcnj6/Kdr/Anxa1/Ltf/Ly6c1/Mas1/Nrp1/Stab2/Cxcl12/Tek/Tgfb2/Trhr/Vwf/Wnt4/Clec12a/Slitrk6/Rtp1/Itga8/Pkd2l1/Il17rb/Iqgap2/Ramp3/Scube1/Clec2d/Fzd10	54
GO:0007268	synaptic transmission	40/560	491/21248	30245.4	1.53042e+06	98729.1	Cdc20/Chrnb4/Grm2/Syt17/Chrna3/Chrna4/Adcyap1/Adora2a/Agt/Bdnf/Cd38/Cnr1/Crh/Crhbp/Drd1/Drd5/Egr2/Gjc1/Glra1/Htr1b/Htr4/Htr7/Kdr/Grid2ip/Mmp9/Ngf/Pnoc/Npy2r/Oxt/Ptgs2/Chrm5/Cartpt/Syt15/Shisa6/Rgs14/Syt10/Syt9/Kcnmb2/Lrrtm1/Syt13	40
GO:0006810	transport	164/560	3966/21248	44308.7	2.19579e+06	1.41653e+06	Ildr2/Kifc1/Sec14l4/Gck/Chrnb4/Chrnb3/Grm2/Syt17/Chrna3/Chrna2/Chrna4/Ada/Adcyap1/Adm/Adora2a/Adra2b/Agt/Steap4/Atp2a1/Slc7a3/Avp/Bdnf/Anxa2/Car4/Cbln1/Cck/Cckar/Cd38/Ccr2/Cnr1/Crh/Crhbp/Crym/Cybb/Dab2/Drd1/Ect2/Egr2/F2r/Slc17a6/Fbln1/Fgf10/Folr1/Gabre/Gal/Gh/Glra1/Hbb-b1/Hbb-b2/Htr1b/Htr7/Icam1/Ier3/Igf1/Inhba/Itga4/Kcnj3/Kcnj5/Kcnj6/Lcat/Lck/Lcn2/Anxa1/Ltf/Mmp9/Gbp4/Neurod1/Ngf/Nkx3-1/Nnat/Nnt/…	164
GO:0050433	regulation of catecholamine secretion	13/560	51/21248	49080.1	2.38311e+06	1.53737e+06	Gck/Chrna4/Adora2a/Adra2b/Agt/Cnr1/Crh/Htr1b/Npy2r/Oxt/Pcp4/Cxcl12/Cartpt	13
GO:0045785	positive regulation of cell adhesion	31/560	323/21248	63826.2	3.02891e+06	1.95399e+06	Ada/Cd83/Ccr2/Dab2/Fbln1/H2-Aa/H2-Ab1/Igf1/Cyr61/Il12rb1/Il2rg/Itga4/Itga5/Kdr/Lck/Lef1/Myoc/Npy2r/Ret/S100a10/Cxcl12/Tek/Tgfb2/Wnt4/Zap70/Vwc2/Abi3bp/Ccl28/Vav3/Smoc2/Rreb1	31
GO:0015844	monoamine transport	16/560	85/21248	64270.7	3.02891e+06	1.95399e+06	Gck/Chrna4/Adora2a/Adra2b/Agt/Cnr1/Crh/Drd1/Htr1b/Htr7/Npy2r/Oxt/Pcp4/Cxcl12/Chrm5/Cartpt	16
GO:0051049	regulation of transport	86/560	1646/21248	67271	3.13953e+06	2.02535e+06	Gck/Syt17/Chrna3/Chrna4/Ada/Adcyap1/Adora2a/Adra2b/Agt/Avp/Anxa2/Cck/Cckar/Cd38/Ccr2/Cnr1/Crh/Crhbp/Cybb/Dab2/Drd1/Ect2/F2r/Fbln1/Fgf10/Gal/Glra1/Htr1b/Htr7/Icam1/Ier3/Igf1/Inhba/Kcnj3/Kcnj5/Kcnj6/Anxa1/Mmp9/Gbp4/Ngf/Nkx3-1/Nnat/Npy2r/Oxt/Pcp4/Prkcd/Serpine1/Plcb4/Pln/Pomc/Rspo1/Ptgs2/S100a8/S100a9/Cxcl12/Sema5a/Stc1/Tcf7l2/Tek/Tgfb2/Tnnt2/Trh/Vdr/Zic1/Inpp4b/Kcns3/Nlrp10/Homer1/Kcnc2/Cartpt/Npsr…	86
GO:0023056	positive regulation of signaling	74/560	1324/21248	68791.2	3.17961e+06	2.0512e+06	Gck/Acvrl1/Ada/Adcyap1/Adora2a/Adra1b/Adra2b/Agt/Atf3/Bdnf/C5ar1/Cckar/Cd38/Crh/Cyp1b1/Dab2/Drd1/Ect2/F2r/Fgf10/Gal/Htr7/Icam1/Igf1/Cyr61/Inhba/Jag1/Kdr/Lck/Ltf/Mas1/Kitl/Mmp9/Myoc/Ngf/Nkx3-1/Nnat/Nrp1/Oxt/Prkcd/Prl/Rspo1/Ptgs2/Ret/S100a8/S100a9/Cxcl5/Sema5a/Shox2/Sox9/Tcf7l2/Tek/Tgfb2/Tnfsf10/Trh/Wnt4/Zap70/Zic2/Itga8/Eda2r/Cartpt/Npsr1/Ccbe1/Lgr6/Rgs14/Ramp3/Arpp19/Atp6v1c2/Chp2/Rspo3/Lrrtm1/Lr…	74
GO:0050432	catecholamine secretion	13/560	54/21248	106228	4.77231e+06	3.07867e+06	Gck/Chrna4/Adora2a/Adra2b/Agt/Cnr1/Crh/Htr1b/Npy2r/Oxt/Pcp4/Cxcl12/Cartpt	13
GO:0065009	regulation of molecular function	102/560	2128/21248	155912	6.6173e+06	4.2689e+06	Adcy4/Cdc20/Chrna3/Chrna4/Adcyap1/Adora2a/Adra2b/Agt/Nr2f2/Avp/Bdnf/Anxa2/Cck/Cnr1/Crh/Crhbp/Cyp1b1/Dab2/Pcbd1/Drd1/Drd5/Ect2/F2r/Fgf10/Gal/Hp/Htr4/Icam1/Igf1/Cyr61/Itga4/Itih3/Itk/Lck/Lef1/Anxa1/Ltf/Mas1/Kitl/Mmp9/Neurod1/Ngf/Ngp/Nkx3-1/Npr3/Pcp4/Pim1/Prkcd/Pkib/Serpine1/Pln/Prox1/Ret/Rgs4/S100a10/S100a8/S100a9/Serpinb6b/Serpinb9/Tcf7l2/Tek/Tgfb2/Tnfrsf8/Tnnt2/Tnfsf10/Trhr/Vdr/Vipr2/Wnt9b/Wnt4/Z…	102
GO:0030594	neurotransmitter receptor activity	14/554	67/21248	15679.5	2.69426e+07	2.31341e+07	Chrnb4/Chrna3/Chrna2/Chrna4/Drd1/Drd5/Htr7/Nmbr/Npy2r/Gpr139/Chrm5/Qrfpr/Prokr2/Npsr1	14
GO:0048514	blood vessel morphogenesis	39/560	498/21248	157286	6.6173e+06	4.2689e+06	Acvrl1/Adm/Adra2b/Angpt2/Agt/Nr2f2/C5ar1/Anxa2/Cd59a/Ccr2/Cyp1b1/Fgf10/Folr1/Gbx2/Gjc1/Cyr61/Jag1/Kdr/Lef1/Mmp9/Ngp/Nrp1/Nrp2/Serpine1/Prox1/Ptgs2/Rora/Cxcl12/Sema5a/Tek/Wnt4/Wt1/Vash2/Ccbe1/Ramp3/Vav3/Ecscr/Rspo3/Lrg1	39
GO:1903530	regulation of secretion by cell	45/560	635/21248	201266	8.3404e+06	5.38049e+06	Gck/Syt17/Chrna3/Chrna4/Adcyap1/Adora2a/Adra2b/Agt/Avp/Cck/Cckar/Cd38/Ccr2/Cnr1/Crh/Crhbp/Dab2/F2r/Fbln1/Gal/Glra1/Htr1b/Htr7/Igf1/Inhba/Anxa1/Ngf/Nkx3-1/Nnat/Npy2r/Oxt/Pcp4/Pomc/Cxcl12/Tcf7l2/Tek/Tgfb2/Trh/Nlrp10/Cartpt/Syt15/Syt10/Rab37/Syt9/Krt20	45
GO:0050795	regulation of behavior	25/560	231/21248	25725.1	1.0497e+07	6.77175e+06	Ada/Adora2a/Angpt2/C5ar1/Ccr2/Cnr1/Crh/Drd1/Fgf10/Htr1b/Htr7/Il16/Kdr/Mc3r/Npy2r/Nrp1/Penk/Serpine1/Ptgds/Cxcl5/Cxcl12/Sema5a/Trh/Npsr1/Pdgfd	25
GO:0010647	positive regulation of cell communication	73/560	1338/21248	257956	1.0497e+07	6.77175e+06	Gck/Acvrl1/Ada/Adcyap1/Adora2a/Adra1b/Adra2b/Agt/Atf3/Bdnf/C5ar1/Cckar/Cd38/Crh/Cyp1b1/Dab2/Drd1/Ect2/F2r/Fgf10/Gal/Htr7/Icam1/Igf1/Cyr61/Inhba/Jag1/Kdr/Lck/Ltf/Mas1/Kitl/Mmp9/Myoc/Ngf/Nkx3-1/Nnat/Nrp1/Oxt/Prkcd/Prl/Rspo1/Ptgs2/Ret/S100a8/S100a9/Cxcl5/Sema5a/Shox2/Sox9/Tcf7l2/Tek/Tgfb2/Tnfsf10/Trh/Wnt4/Zap70/Zic2/Itga8/Eda2r/Cartpt/Npsr1/Ccbe1/Lgr6/Rgs14/Arpp19/Atp6v1c2/Chp2/Rspo3/Lrrtm1/Lrg1/Fzd…	73
GO:0001944	vasculature development	43/560	595/21248	259860	1.0497e+07	6.77175e+06	Acvrl1/Adm/Adra2b/Angpt2/Agt/Nr2f2/C5ar1/Anxa2/Cd59a/Ccr2/Cyp1b1/Fgf10/Folr1/Gbx2/Gjc1/Igf1/Cyr61/Jag1/Kdr/Lef1/Mmp9/Ngp/Nrp1/Nrp2/Serpine1/Prox1/Ptgs2/Rora/Cxcl12/Sema5a/Tcf7l2/Tek/Tgfb2/Wnt4/Wt1/Vash2/Ccbe1/Ramp3/Vav3/Ecscr/Pdgfd/Rspo3/Lrg1	43
GO:0001568	blood vessel development	42/560	573/21248	264324	1.05884e+07	683068	Acvrl1/Adm/Adra2b/Angpt2/Agt/Nr2f2/C5ar1/Anxa2/Cd59a/Ccr2/Cyp1b1/Fgf10/Folr1/Gbx2/Gjc1/Cyr61/Jag1/Kdr/Lef1/Mmp9/Ngp/Nrp1/Nrp2/Serpine1/Prox1/Ptgs2/Rora/Cxcl12/Sema5a/Tcf7l2/Tek/Tgfb2/Wnt4/Wt1/Vash2/Ccbe1/Ramp3/Vav3/Ecscr/Pdgfd/Rspo3/Lrg1	42
GO:0009893	positive regulation of metabolic process	131/560	3020/21248	274822	1.09179e+07	7.04328e+06	Gck/Adcy4/Cdc20/Cdca2/Lmo1/Chrna3/Acvrl1/Adcyap1/Adm/Adora2a/Adra1b/Adra2b/Agt/Alx4/Nr2f2/Atf3/Neurod6/Avp/Bdnf/C5ar1/Anxa2/Cck/Cd38/Ccr2/Crh/Cyp1b1/Dab2/Dcn/Pcbd1/Ddn/Drd1/Drd5/Ect2/Egr2/Eomes/F2r/Fbln1/Fgf10/Gal/Gbx2/Gh/Onecut1/Htr4/Icam1/Ier3/Igf1/Cyr61/Jchain/Il2rg/Inhba/Itga5/Itk/Jag1/Kdr/Lck/Lcn2/Lef1/Anxa1/Ltf/Mas1/Mc3r/Kitl/Mmp9/Neurod1/Nfya/Ngf/Nkx3-1/Npr1/Npr3/Nrp1/Pim1/Prkcd/Serpine1/P…	131
GO:0010562	positive regulation of phosphorus metabolic process	59/560	980/21248	302165	1.1809e+07	7.61814e+06	Gck/Adcy4/Cdca2/Chrna3/Acvrl1/Adcyap1/Adm/Adora2a/Adra1b/Adra2b/Agt/Avp/Bdnf/C5ar1/Anxa2/Cck/Crh/Dab2/Drd1/Drd5/Ect2/F2r/Fgf10/Htr4/Icam1/Igf1/Cyr61/Inhba/Itga5/Kdr/Lck/Ltf/Mas1/Mc3r/Kitl/Mmp9/Ngf/Nkx3-1/Npr1/Nrp1/Pim1/Prkcd/Prox1/Rspo1/Ret/Sox9/Tek/Tgfb2/Vipr2/Cenpe/Eda2r/Clspn/Cartpt/Npsr1/Ramp3/Vav3/Chp2/Tpx2/Fzd10	59
GO:0045937	positive regulation of phosphate metabolic process	59/560	980/21248	302165	1.1809e+07	7.61814e+06	Gck/Adcy4/Cdca2/Chrna3/Acvrl1/Adcyap1/Adm/Adora2a/Adra1b/Adra2b/Agt/Avp/Bdnf/C5ar1/Anxa2/Cck/Crh/Dab2/Drd1/Drd5/Ect2/F2r/Fgf10/Htr4/Icam1/Igf1/Cyr61/Inhba/Itga5/Kdr/Lck/Ltf/Mas1/Mc3r/Kitl/Mmp9/Ngf/Nkx3-1/Npr1/Nrp1/Pim1/Prkcd/Prox1/Rspo1/Ret/Sox9/Tek/Tgfb2/Vipr2/Cenpe/Eda2r/Clspn/Cartpt/Npsr1/Ramp3/Vav3/Chp2/Tpx2/Fzd10	59
GO:0098552	side of membrane	37/576	454/21248	303580	1.38432e+07	1.13443e+07	Ly6a/Chrna4/Ada/Car4/Cd59a/Cd83/Ccr2/Cd55/Folr1/Glra1/Gpc4/H2-Aa/H2-Ab1/Icam1/Il12rb1/Il2rb/Il2rg/Itga4/Itga5/Itk/Kcnj3/Kcnj5/Kdr/Lck/Ly6c1/Stab2/Ryr1/Cxcl12/Vwf/Zap70/Ptpn7/Npcd/Ptpn3/Scube1/Atp2c2/Kcnip1/Clec2d	37
GO:0006928	movement of cell or subcellular component	78/560	1483/21248	354086	1.37265e+07	8.85515e+06	Kifc1/Acvrl1/Ada/Angpt2/Agt/Nr2f2/Bdnf/C5ar1/Cck/Cckar/Ccr2/Cyp1b1/Dab2/Drd1/Drd5/Egr2/F2r/Fbln1/Fgf10/Folr1/Gbx2/Has1/Onecut1/Icam1/Igf1/Cyr61/Il16/Itga4/Itga5/Kdr/Lef1/Erdr1/Kitl/Mmp9/Myoc/Nrp1/Nrp2/Prkcd/Serpine1/Pln/Pou4f1/Prox1/Ptgs2/Ret/S100a8/S100a9/Cxcl5/Cxcl12/Sema5a/Sox9/Stc1/Tek/Tgfb2/Tnnt2/Vil1/Wnt4/Wt1/Onecut2/Zap70/Zic2/Cenpe/Arhgef39/Nlrp10/Retnlg/Myo1g/Pkn3/Podxl/Ccbe1/Lgr6/Nefh/B…	78
GO:0010631	epithelial cell migration	23/560	201/21248	382162	1.46964e+07	9.48084e+06	Acvrl1/Angpt2/Agt/Nr2f2/Cyp1b1/Fgf10/Kdr/Mmp9/Nrp1/Serpine1/Prox1/Ptgs2/Sema5a/Sox9/Stc1/Tek/Tgfb2/Vil1/Pkn3/Ccbe1/Rreb1/Atoh8/Amotl1	23
GO:0048584	positive regulation of response to stimulus	82/560	1598/21248	412255	1.56696e+07	1.01086e+07	Acvrl1/Ada/Adcyap1/Adora2a/Adra1b/Adra2b/Agt/Atf3/Bdnf/C5ar1/Cd38/Cd59a/Ccr2/Cnr1/Crh/Cyp1b1/Dab2/Cd55/Drd1/Ect2/F2r/Fgf10/H2-Ab1/Icam1/Igf1/Cyr61/Il12rb1/Il16/Inhba/Itk/Jag1/Kdr/Lck/Ltf/Mas1/Kitl/Mmp9/Myoc/Ngf/Nkx3-1/Npy2r/Nrp1/Penk/Prkcd/Serpine1/Prl/Rspo1/Ptgs2/Ret/S100a8/S100a9/Cxcl5/Cxcl12/Sema5a/Shox2/Sox9/Tcf7l2/Tek/Tgfb2/Pglyrp1/Tnfsf10/Wnt4/Zap70/Zic2/Itga8/Nlrp10/Eda2r/Myo1g/Cartpt/Npsr…	82
GO:0010634	positive regulation of epithelial cell migration	16/560	96/21248	413988	1.56696e+07	1.01086e+07	Agt/Fgf10/Kdr/Mmp9/Serpine1/Prox1/Ptgs2/Sema5a/Sox9/Tek/Tgfb2/Vil1/Ccbe1/Rreb1/Atoh8/Amotl1	16
GO:0010632	regulation of epithelial cell migration	20/560	154/21248	447663	1.68119e+07	1.08455e+07	Acvrl1/Angpt2/Agt/Nr2f2/Fgf10/Kdr/Mmp9/Serpine1/Prox1/Ptgs2/Sema5a/Sox9/Stc1/Tek/Tgfb2/Vil1/Ccbe1/Rreb1/Atoh8/Amotl1	20
GO:0090132	epithelium migration	23/560	203/21248	463103	1.72569e+07	1.11326e+06	Acvrl1/Angpt2/Agt/Nr2f2/Cyp1b1/Fgf10/Kdr/Mmp9/Nrp1/Serpine1/Prox1/Ptgs2/Sema5a/Sox9/Stc1/Tek/Tgfb2/Vil1/Pkn3/Ccbe1/Rreb1/Atoh8/Amotl1	23
GO:0008284	positive regulation of cell proliferation	51/560	795/21248	484023	1.77611e+07	1.14579e+07	Cdc20/Acvrl1/Ada/Adcyap1/Adm/Agt/Atf3/Avp/Bst1/C5ar1/Anxa2/Cck/Cd38/Ccr2/Crh/F2r/Fbln1/Fgf10/Fgf3/Igf1/Cyr61/Il12rb1/Kdr/Lef1/Ltf/Mab21l1/Mas1/Kitl/Nfya/Ngf/Nkx3-1/Serpine1/Prl/Prox1/Ptgs2/Cxcl12/Sema5a/Shox2/Sox9/Tcf7l2/Tgfb2/Tnc/Zap70/Vash2/Vav3/Cthrc1/Rreb1/Chp2/Pdgfd/Lrg1/Recql4	51
GO:0009897	external side of plasma membrane	28/576	286/21248	516347	2.14049e+07	1.7541e+07	Ly6a/Chrna4/Ada/Car4/Cd59a/Cd83/Ccr2/Cd55/Folr1/Glra1/Gpc4/H2-Aa/H2-Ab1/Icam1/Il12rb1/Il2rb/Il2rg/Itga4/Itga5/Kcnj3/Kcnj5/Kdr/Ly6c1/Stab2/Cxcl12/Vwf/Scube1/Clec2d	28
GO:0090130	tissue migration	23/560	205/21248	559784	2.02322e+07	1.3052e+06	Acvrl1/Angpt2/Agt/Nr2f2/Cyp1b1/Fgf10/Kdr/Mmp9/Nrp1/Serpine1/Prox1/Ptgs2/Sema5a/Sox9/Stc1/Tek/Tgfb2/Vil1/Pkn3/Ccbe1/Rreb1/Atoh8/Amotl1	23
GO:0044425	membrane part	245/576	6682/21248	915514	3.21134e+07	2.63164e+07	Ildr2/Sec14l4/Adcy4/Amigo2/Dio3/Chrnb4/Chrnb3/Grm2/Lhfp/Cdcp1/Ly6a/H2-Q6/Chrna3/Chrna2/Chrna4/Acvrl1/Ada/Adam12/Adcy8/Adora2a/Adra1b/Adra1d/Adra2b/Steap4/Atp2a1/Slc7a3/Bdnf/Hrk/Bst1/C5ar1/Anxa2/Car4/Cbln1/Cckar/Cd38/Cd59a/Cd83/Cdh9/Ch25h/Cldn5/Ccr2/Cnr1/Col17a1/Csf2rb/Csf2rb2/Cybb/Dab2/Cd55/Drd1/Drd5/Ppp1r3a/F2r/Slc17a6/Folr1/Gabre/Galnt3/Gjc1/Gjb2/Glra1/Gpc4/H2-Aa/H2-Ab1/Has1/Htr1b/Htr4/Htr5b/Ht…	245
GO:0030001	metal ion transport	48/560	743/21248	11290.3	3.93277e+07	2.53708e+07	Gck/Chrna4/Adcyap1/Adora2a/Agt/Steap4/Atp2a1/Cckar/Crh/Drd1/F2r/Slc17a6/Gal/Icam1/Igf1/Kcnj3/Kcnj5/Kcnj6/Lck/Ngf/Serpine1/Plcb4/Pln/Ptgs2/Ryr1/Scn7a/Cxcl12/Stc1/Tgfb2/Vdr/Trpm6/Kcns3/Kcng2/Homer1/Kcnc2/Slc4a11/Npsr1/Pkd2l1/Hcn4/Scn4b/Ptpn3/Ramp3/Kcng4/Ccdc109b/Atp2c2/Chp2/Kcnip1/Kcnmb2	48
GO:0010810	regulation of cell-substrate adhesion	20/560	164/21248	1.33919e+06	4.6313e+07	2.98771e+07	Acvrl1/Angpt2/Dab2/Fbln1/Onecut1/Cyr61/Itga5/Kdr/Myoc/Npy2r/Serpine1/S100a10/Tek/Wnt4/Onecut2/Vwc2/Abi3bp/Ccl28/Smoc2/Rreb1	20
GO:0071310	cellular response to organic substance	81/560	1614/21248	1.40473e+06	4.7983e+07	3.09544e+07	Gck/Acvrl1/Adra2b/Agt/Nr2f2/Atf3/Cckar/Cd59a/Ccr2/Col2a1/Crh/Crhbp/Csf2rb/Csf2rb2/Cyp1b1/Dab2/Drd1/Drd5/Egr2/Fgf10/Fgf3/Folr1/Fst/Gh/H2-Ab1/Has1/Onecut1/Htr1b/Icam1/Cyr61/Il12rb1/Il2rb/Inhba/Kdr/Lck/Lef1/Anxa1/Ltf/Ltk/Gbp4/Neurod1/Ngf/Nkx3-1/Nrp1/Nrp2/Pim1/Pirb/Prkcd/Serpine1/Ret/Rora/Ryr1/Cxcl5/Cxcl12/Sox9/Tcf7l2/Tek/Tgfb2/Traip/Trh/Vdr/Vil1/Wnt4/Wt1/Onecut2/Qrfpr/Sigirr/Itga8/Ifnlr1/Vwc2/Vwc2l/…	81
GO:0031325	positive regulation of cellular metabolic process	115/560	2608/21248	1.40745e+06	4.7983e+07	3.09544e+07	Gck/Adcy4/Cdc20/Cdca2/Lmo1/Chrna3/Acvrl1/Adcyap1/Adm/Adora2a/Adra1b/Adra2b/Agt/Alx4/Nr2f2/Atf3/Neurod6/Avp/Bdnf/C5ar1/Anxa2/Cck/Cd38/Ccr2/Crh/Cyp1b1/Dab2/Dcn/Pcbd1/Ddn/Drd1/Drd5/Ect2/Egr2/Eomes/F2r/Fgf10/Gal/Gbx2/Gh/Onecut1/Htr4/Icam1/Igf1/Cyr61/Inhba/Itga5/Jag1/Kdr/Lck/Lef1/Anxa1/Ltf/Mas1/Mc3r/Kitl/Mmp9/Neurod1/Nfya/Ngf/Nkx3-1/Npr1/Nrp1/Pim1/Prkcd/Pomc/Pou4f1/Prox1/Rspo1/Ptgs2/Grhl1/Ret/Rora/S10…	115
GO:0043279	response to alkaloid	14/560	78/21248	1.44362e+06	4.88695e+07	3.15263e+07	Chrnb4/Chrna3/Chrna4/Ada/Adora2a/Adra1b/Cnr1/Crh/Crhbp/Drd1/Drd5/Htr1b/Ryr1/Homer1	14
GO:0042325	regulation of phosphorylation	68/560	1270/21248	2.02542e+06	6.71463e+07	4.33169e+07	Gck/Chrna3/Acvrl1/Adcyap1/Adora2a/Adra1b/Adra2b/Agt/Nr2f2/Avp/Bdnf/C5ar1/Anxa2/Cck/Cdkn1c/Crh/Dab2/Drd1/Drd5/Ect2/F2r/Fbln1/Fgf10/Hbb-b1/Icam1/Ier3/Igf1/Cyr61/Inhba/Itga5/Kdr/Lck/Ltf/Mas1/Kitl/Mmp9/Gbp4/Myoc/Ngf/Nkx3-1/Nrp1/Pcp4/Pim1/Prkcd/Pkib/Prox1/Rspo1/Ret/Sox9/Tek/Tgfb2/Wnt9b/Cenpe/Eda2r/Clspn/Cartpt/Npsr1/Dusp4/Ppm1e/Nell1/Rgs14/Vav3/Pdgfd/Tpx2/1500015O10Rik/Tnxb/Fzd10/Deptor	68
GO:0071705	nitrogen compound transport	45/560	691/21248	2.61418e+06	8.49077e+07	5.4775e+07	Ildr2/Gck/Grm2/Chrna3/Chrna4/Ada/Adcyap1/Adora2a/Adra2b/Agt/Atp2a1/Slc7a3/Avp/Bdnf/Cck/Cckar/Cd38/Cnr1/Crh/Crhbp/Crym/Drd1/Slc17a6/Folr1/Htr1b/Htr7/Anxa1/Neurod1/Nnat/Npy2r/Oxt/Pcp4/Prkcd/Ptgs2/S100a8/S100a9/Cxcl12/Slc38a5/Chrm5/Tcf7l2/Trh/Ttr/Cartpt/Mafa/Syt9	45
GO:0007188	adenylate cyclase-modulating G-protein coupled receptor signaling pathway	19/560	155/21248	2.8355e+06	9.14783e+07	5.90137e+07	Adcy4/Grm2/Adcy8/Adcyap1/Adora2a/Adra1b/Adra1d/Adra2b/Cnr1/Drd1/Drd5/Htr1b/Htr4/Htr7/Mc3r/Npr3/Npy2r/Chrm5/Glp2r	19
GO:0001932	regulation of protein phosphorylation	64/560	1176/21248	3.02637e+06	9.69851e+07	6.25662e+07	Chrna3/Acvrl1/Adcyap1/Adora2a/Adra1b/Adra2b/Agt/Nr2f2/Avp/Bdnf/C5ar1/Anxa2/Cck/Crh/Dab2/Drd1/Drd5/Ect2/F2r/Fbln1/Fgf10/Hbb-b1/Icam1/Igf1/Cyr61/Inhba/Itga5/Kdr/Lck/Ltf/Mas1/Kitl/Mmp9/Gbp4/Myoc/Ngf/Nkx3-1/Nrp1/Pcp4/Pim1/Prkcd/Pkib/Prox1/Rspo1/Ret/Sox9/Tek/Tgfb2/Wnt9b/Cenpe/Eda2r/Clspn/Cartpt/Npsr1/Dusp4/Ppm1e/Nell1/Rgs14/Pdgfd/Tpx2/1500015O10Rik/Tnxb/Fzd10/Deptor	64
GO:0048771	tissue remodeling	19/560	156/21248	3.15089e+06	1.00307e+06	6.4709e+07	Acvrl1/Adra1b/Angpt2/Agt/Cd38/Ccr2/F2r/Fgf10/Htr1b/Igf1/Itga4/Jag1/Anxa1/Mmp9/Tgfb2/Vdr/Inpp4b/Cartpt/Cthrc1	19
GO:0002009	morphogenesis of an epithelium	36/560	488/21248	3.17317e+06	1.00351e+08	6.47379e+06	Acvrl1/Adm/Agt/Fgf10/Fgf3/Folr1/Fst/Gbx2/Igf1/Cyr61/Jag1/Kdr/Lef1/Mgp/Nkx3-1/Nrp1/Prox1/Ret/Cxcl12/Sema5a/Frzb/Sox9/Tek/Tgfb2/Tnc/Vdr/Wnt9b/Wnt4/Wt1/Zic2/Cecr2/Zic5/Sostdc1/Cthrc1/Rreb1/Rspo3	36
GO:0006171	cAMP biosynthetic process	17/560	125/21248	3.22291e+06	1.00818e+08	6.5039e+07	Adcy4/Adcy8/Adcyap1/Adm/Adora2a/Adra2b/Avp/Crh/Drd1/Drd5/Htr1b/Htr4/Mc3r/Npr3/Npy2r/Vipr2/Ramp3	17
GO:0061458	reproductive system development	32/560	402/21248	3.2511e+06	1.00818e+08	6.5039e+07	Tex15/Ada/Adcyap1/Adm/Agt/Nr2f2/Cdkn1c/Eomes/Fgf10/Fst/Icam1/Igf1/Cyr61/Inhba/Itga4/Kdr/Lef1/Lhx9/Kitl/Nkx3-1/Serpine1/Ptgs2/Sox9/Serpinb6b/Tcf7l2/Tnc/Vwf/Wnt9b/Wnt4/Wt1/Nefh/Rspo3	32
GO:0031589	cell-substrate adhesion	26/560	281/21248	3.29279e+06	1.00818e+08	6.5039e+07	Acvrl1/Angpt2/Agt/Dab2/Fbln1/Onecut1/Cyr61/Itga4/Itga5/Kdr/Myoc/Npy2r/Serpine1/S100a10/Tek/Vwf/Wnt4/Onecut2/Itga8/Myo1g/Vwc2/Abi3bp/Ccl28/Smoc2/Rreb1/Tnxb	26
GO:0031224	intrinsic component of membrane	214/576	5724/21248	3.63209e+06	1.10415e+08	9.04836e+07	Ildr2/Sec14l4/Adcy4/Amigo2/Dio3/Chrnb4/Chrnb3/Grm2/Lhfp/Cdcp1/Ly6a/Chrna3/Chrna2/Chrna4/Acvrl1/Adam12/Adcy8/Adora2a/Adra1b/Adra1d/Adra2b/Steap4/Atp2a1/Slc7a3/Hrk/Bst1/C5ar1/Car4/Cckar/Cd38/Cd59a/Cd83/Cdh9/Ch25h/Cldn5/Ccr2/Cnr1/Col17a1/Csf2rb/Csf2rb2/Cybb/Dab2/Cd55/Drd1/Drd5/Ppp1r3a/F2r/Slc17a6/Folr1/Gabre/Galnt3/Gjc1/Gjb2/Glra1/Gpc4/H2-Aa/H2-Ab1/Has1/Htr1b/Htr4/Htr5b/Htr7/Icam1/Icam2/Ier3/Il12rb1…	214
GO:0015672	monovalent inorganic cation transport	37/560	513/21248	3.65142e+06	1.07683e+08	6.94677e+07	Gck/Chrna3/Chrna4/Ada/Adcyap1/Adora2a/Cckar/Cnr1/Crh/Drd1/Slc17a6/Gal/Htr1b/Htr7/Kcnj3/Kcnj5/Kcnj6/Nnt/Npy2r/Pcp4/Plcb4/Scn7a/Cxcl12/Chrm5/Kcns3/Kcng2/Kcnc2/Slc4a11/Pkd2l1/Hcn4/Scn4b/Ptpn3/Kcng4/Atp6v1c2/Chp2/Kcnip1/Kcnmb2	37
GO:0009891	positive regulation of biosynthetic process	83/560	1708/21248	3.80194e+06	1.11427e+08	7.18826e+07	Gck/Adcy4/Lmo1/Acvrl1/Adcyap1/Adm/Adora2a/Agt/Alx4/Nr2f2/Atf3/Neurod6/Avp/Bdnf/Cd38/Ccr2/Crh/Cyp1b1/Dab2/Pcbd1/Ddn/Drd1/Drd5/Egr2/Eomes/F2r/Fgf10/Gal/Gbx2/Gh/Onecut1/Htr4/Icam1/Igf1/Cyr61/Inhba/Jag1/Kdr/Lef1/Anxa1/Ltf/Mas1/Mc3r/Kitl/Neurod1/Nfya/Ngf/Nkx3-1/Npr1/Prkcd/Pomc/Pou4f1/Prox1/Ptgs2/Grhl1/Ret/Rora/Shox2/Sox9/Tet2/Tcf7l2/Tgfb2/Tnfrsf8/Vdr/Vipr2/Wnt4/Wt1/Onecut2/Zic1/Zic2/Itga8/Eda2r/Mafa/R…	83
GO:0009611	response to wounding	40/560	583/21248	3.97136e+06	1.15002e+08	7.41891e+07	Acvrl1/Ada/Adcyap1/Adm/Adora2a/Agt/Anxa2/Cd59a/Ccr2/Cnr1/Ctla2a/Cd55/Drd5/F2r/F5/Fbln1/Fgf10/Folr1/Ier3/Igf1/Cyr61/Mas1/Prkcd/Serpine1/Stab2/Ptgs2/Rora/S100a8/S100a9/Tgfb2/Tnc/Pglyrp1/Vil1/Vwf/Wnt4/Nefh/Mustn1/Rreb1/Tmprss6/F13a1	40
GO:0019932	second-messenger-mediated signaling	21/560	192/21248	403374	1.16109e+08	7.49033e+07	Gck/Adcy4/Ada/Adcy8/Adcyap1/Drd1/Gal/Igf1/Kdr/Mrvi1/Neurod1/Npr3/Npy2r/Pln/Rasd1/Sox9/Zap70/Pde10a/Kcnc2/Mafa/Chp2	21
GO:0051962	positive regulation of nervous system development	36/560	494/21248	4.32233e+06	1.22943e+08	7.93122e+07	Amigo2/Cdc20/Syt17/Adcyap1/Adra2b/Avil/Bdnf/Cbln1/Cbln2/Cnr1/Cpne6/Ect2/Gh/Htr7/Elavl4/Igf1/Kdr/Ltk/Neurod1/Ngf/Nrp1/Oxt/Pcp4/Prox1/Ret/Cxcl5/Cxcl12/Sema5a/Shox2/Cpne9/Slitrk6/Vwc2/Vwc2l/Zfp488/Rgs14/Lrrtm1	36
GO:0010811	positive regulation of cell-substrate adhesion	15/560	99/21248	4.78455e+06	1.3529e+08	8.72773e+07	Dab2/Fbln1/Cyr61/Itga5/Kdr/Myoc/Npy2r/S100a10/Tek/Wnt4/Vwc2/Abi3bp/Ccl28/Smoc2/Rreb1	15
GO:0010817	regulation of hormone levels	34/560	452/21248	4.82287e+06	1.35576e+08	874618	Ildr2/Gck/Dio3/Adcyap1/Adm/Adra2b/Agt/Cckar/Cd38/Cnr1/Crh/Crhbp/Crym/Cyp1b1/Dab2/Gal/Gh/Igf1/Inhba/Kcnj6/Anxa1/Neurod1/Nkx3-1/Nnat/Pomc/Tcf7l2/Trh/Ttr/Wnt4/Cartpt/Mafa/Syt9/Chst8/Rdh12	34
GO:0002376	immune system process	93/560	2009/21248	5.09154e+06	1.42297e+08	9.17972e+07	Lmo1/Hba-a2/H2-Q6/Chrna4/Ada/Adcyap1/Adora2a/Angpt2/Alas2/Bst1/C5ar1/Anxa2/Cd38/Cd59a/Cd83/Cdkn1c/Ccr2/Cnr1/Ctla2a/Cybb/Cd55/Eomes/Fgf10/Fgf3/Fst/Gal/H2-Aa/H2-Ab1/H2-Q8/Hbb-b1/Hbb-b2/Onecut1/Hp/Icam1/Igf1/Jchain/Il12rb1/Il16/Il2rb/Il2rg/Inhba/Itga4/Itk/Jag1/Kdr/Lck/Lcn2/Lef1/Anxa1/Ltf/Kitl/Mmp9/Gbp4/Myom1/Pirb/Prkcd/Serpine1/Endou/Ret/Rora/S100a8/S100a9/Cxcl5/Cxcl12/Sox9/Serpinb9/Tet2/Tek/Tgfb2/P…	93
GO:0022603	regulation of anatomical structure morphogenesis	52/560	882/21248	5.48071e+06	1.52288e+07	9.82426e+07	Syt17/Chrna3/Acvrl1/Ada/Adm/Angpt2/Agt/Bdnf/C5ar1/Cd59a/Ccr2/Cpne6/Cyp1b1/Dab2/Fbln1/Fgf10/Fgf3/Gal/Icam1/Kdr/Lef1/Mmp9/Myoc/Ngf/Ngp/Nrp1/Serpine1/Prox1/Ptgs2/Pld6/Ret/S100a10/Cxcl12/Sema5a/Shox2/Sox9/Cpne9/Tcf7l2/Tek/Tgfb2/Vdr/Vil1/Vrk1/Wnt9b/Wnt4/Wt1/Vash2/Ccbe1/Ecscr/Cthrc1/Rreb1/Lrg1	52
GO:0009187	cyclic nucleotide metabolic process	21/560	196/21248	5.77702e+06	1.58686e+08	1.0237e+08	Adcy4/Adcy8/Adcyap1/Adm/Adora2a/Adra2b/Avp/Crh/Drd1/Drd5/Htr1b/Htr4/Mc3r/Npr1/Npr3/Npy2r/Rora/Vipr2/Pde10a/Pde11a/Ramp3	21
GO:0001653	peptide receptor activity	17/554	132/21248	6.26415e+06	9.22619e+08	7.92202e+08	C5ar1/Cckar/Ccr2/F2r/Mas1/Mc3r/Nmbr/Npr1/Npr3/Npy2r/Gpr139/Qrfpr/Rxfp3/Prokr2/Npsr1/Ackr2/Glp2r	17
GO:0031328	positive regulation of cellular biosynthetic process	81/560	1675/21248	7.01597e+06	1.91624e+08	1.23619e+08	Gck/Adcy4/Lmo1/Acvrl1/Adcyap1/Adm/Adora2a/Agt/Alx4/Nr2f2/Atf3/Neurod6/Avp/Bdnf/Cd38/Ccr2/Crh/Cyp1b1/Dab2/Pcbd1/Ddn/Drd1/Drd5/Egr2/Eomes/F2r/Fgf10/Gal/Gbx2/Gh/Onecut1/Htr4/Icam1/Igf1/Cyr61/Inhba/Jag1/Lef1/Anxa1/Ltf/Mas1/Mc3r/Kitl/Neurod1/Nfya/Ngf/Nkx3-1/Npr1/Prkcd/Pomc/Pou4f1/Prox1/Ptgs2/Grhl1/Ret/Rora/Shox2/Sox9/Tet2/Tcf7l2/Tnfrsf8/Vdr/Vipr2/Wnt4/Wt1/Onecut2/Zic1/Zic2/Itga8/Eda2r/Mafa/Ramp3/Cited…	81
GO:0006796	phosphate-containing compound metabolic process	114/560	2659/21248	7.62135e+06	2.05819e+08	1.32776e+07	Gck/Adcy4/Cdca2/Chrna3/Acvrl1/Ada/Adcy8/Adcyap1/Adm/Adora2a/Adra1b/Adra2b/Agt/Nr2f2/Avp/Bdnf/C5ar1/Anxa2/Cck/Cdkn1c/Crh/Dab2/Drd1/Drd5/Ect2/F2r/Fbln1/Fgf10/Hbb-b1/Htr1b/Htr4/Icam1/Ier3/Igf1/Cyr61/Il12rb1/Inhba/Itga5/Itk/Kdr/Lcat/Lck/Ltf/Ltk/Mas1/Mc3r/Kitl/Mmp9/Gbp4/Myh3/Myoc/Ngf/Nkx3-1/Nnt/Npr1/Npr3/Npy2r/Nrp1/Pcp4/Pim1/Prkcd/Pkib/Prkg2/Prox1/Rspo1/Pld6/Ret/Rora/Sox9/Chrm5/Camk1g/Gpat2/Tek/Tgfb2/…	114
GO:0007187	G-protein coupled receptor signaling pathway, coupled to cyclic nucleotide second messenger	19/560	166/21248	8.63406e+06	2.31865e+07	1.49579e+08	Adcy4/Grm2/Adcy8/Adcyap1/Adora2a/Adra1b/Adra1d/Adra2b/Cnr1/Drd1/Drd5/Htr1b/Htr4/Htr7/Mc3r/Npr3/Npy2r/Chrm5/Glp2r	19
GO:0030198	extracellular matrix organization	21/560	201/21248	8.92843e+06	2.37121e+08	1.5297e+08	Kazald1/Agt/Anxa2/Col14a1/Col2a1/Cyp1b1/Fbln1/Has1/Cyr61/Mmp9/Sema5a/Sox9/Thsd4/Tgfb2/Wt1/Adamts14/Fbln5/Itga8/Abi3bp/Smoc2/Tnxb	21
GO:0006793	phosphorus metabolic process	115/560	2700/21248	9.33522e+06	2.46563e+08	1.5906e+07	Gck/Adcy4/Cdca2/Chrna3/Acvrl1/Ada/Adcy8/Adcyap1/Adm/Adora2a/Adra1b/Adra2b/Agt/Nr2f2/Avp/Bdnf/C5ar1/Anxa2/Cck/Cdkn1c/Crh/Dab2/Drd1/Drd5/Ect2/F2r/Fbln1/Fgf10/Hbb-b1/Htr1b/Htr4/Icam1/Ier3/Igf1/Cyr61/Il12rb1/Inhba/Itga5/Itk/Kdr/Lcat/Lck/Ltf/Ltk/Mas1/Mc3r/Kitl/Mmp9/Gbp4/Myh3/Myoc/Ngf/Nkx3-1/Nnt/Npr1/Npr3/Npy2r/Nrp1/Pcp4/Phex/Pim1/Prkcd/Pkib/Prkg2/Prox1/Rspo1/Pld6/Ret/Rora/Sox9/Chrm5/Camk1g/Gpat2/Tek/T…	115
GO:0030817	regulation of cAMP biosynthetic process	16/560	119/21248	9.61953e+06	2.5131e+08	1.62123e+07	Adcy4/Adcyap1/Adm/Adora2a/Adra2b/Avp/Crh/Drd1/Drd5/Htr1b/Htr4/Mc3r/Npr3/Npy2r/Vipr2/Ramp3	16
GO:0043062	extracellular structure organization	21/560	202/21248	9.72361e+06	2.52656e+08	1.62991e+08	Kazald1/Agt/Anxa2/Col14a1/Col2a1/Cyp1b1/Fbln1/Has1/Cyr61/Mmp9/Sema5a/Sox9/Thsd4/Tgfb2/Wt1/Adamts14/Fbln5/Itga8/Abi3bp/Smoc2/Tnxb	21
GO:0051954	positive regulation of amine transport	10/560	42/21248	1.02808e+07	2.65698e+08	1.71405e+08	Chrna4/Adora2a/Avp/Cck/Npy2r/Oxt/Pcp4/Cxcl12/Trh/Cartpt	10
GO:1901342	regulation of vasculature development	22/560	222/21248	1.13341e+07	2.8827e+07	1.85966e+08	Acvrl1/Adm/Angpt2/Agt/C5ar1/Cd59a/Ccr2/Cyp1b1/Kdr/Mmp9/Ngp/Serpine1/Ptgs2/Sema5a/Tek/Wnt4/Wt1/Vash2/Ccbe1/Ecscr/Pdgfd/Lrg1	22
GO:1901700	response to oxygen-containing compound	61/560	1139/21248	1.1549e+07	2.92189e+08	1.88495e+08	Ildr2/Gck/Ada/Adm/Adra1b/Adra2b/Atp2a1/C5ar1/Cckar/Cd38/Cnr1/Crh/Crhbp/Cyp1b1/Drd1/Drd5/Ect2/Egr2/F2r/Folr1/Gh/Hp/Htr1b/Htr7/Icam1/Inhba/Jag1/Lck/Lcn2/Anxa1/Ltf/Ltk/Neurod1/Nkx3-1/Nnat/Oxt/Pim1/Prkcd/Serpine1/Pln/Ptgs2/Ret/Rora/Cxcl5/Sox9/Pycr1/Tcf7l2/Tek/Tgfb2/Vdr/Wt1/Qrfpr/Fbln5/Homer1/Kcnc2/Nlrc3/Hcn4/Mafa/Ramp3/Pdgfd/Glp2r	61
GO:0051047	positive regulation of secretion	30/560	382/21248	1.18029e+07	2.97049e+08	1.9163e+08	Gck/Chrna4/Adcyap1/Adora2a/Agt/Avp/Cck/Cckar/Cd38/Crh/Dab2/F2r/Gal/Glra1/Igf1/Nkx3-1/Nnat/Npy2r/Oxt/Pcp4/S100a8/S100a9/Cxcl12/Tcf7l2/Tek/Tgfb2/Trh/Nlrp10/Cartpt/Syt9	30
GO:0060341	regulation of cellular localization	62/560	1167/21248	1.19628e+07	2.99505e+08	1.93214e+08	Gck/Syt17/Chrna3/Chrna4/Adcyap1/Adora2a/Adra2b/Agt/Avp/Cck/Cckar/Cd38/Ccr2/Cnr1/Crh/Crhbp/Dab2/Drd1/Ect2/F2r/Fbln1/Gal/Glra1/Htr1b/Htr7/Ier3/Igf1/Inhba/Anxa1/Gbp4/Ngf/Nkx3-1/Nnat/Npy2r/Oxt/Pcp4/Pln/Pomc/Ptgs2/Cxcl12/Sema5a/Tcf7l2/Tek/Tgfb2/Tnnt2/Trh/Vil1/Zic1/Cenpe/Inpp4b/Nlrp10/Cartpt/Npsr1/Syt15/Nefh/Syt10/Ramp3/Rab37/Syt9/Krt20/Chp2/Nkd2	62
GO:0045987	positive regulation of smooth muscle contraction	9/560	33/21248	1.262e+07	3.12704e+08	2.01729e+08	Ada/Adra1b/Adra1d/Adra2b/F2r/Lck/Npy2r/Oxt/Ptgs2	9
GO:0030802	regulation of cyclic nucleotide biosynthetic process	17/560	137/21248	1.26907e+07	3.12843e+08	2.01819e+08	Adcy4/Adcyap1/Adm/Adora2a/Adra2b/Avp/Crh/Drd1/Drd5/Htr1b/Htr4/Mc3r/Npr1/Npr3/Npy2r/Vipr2/Ramp3	17
GO:0001525	angiogenesis	31/560	406/21248	1.36226e+07	3.29064e+08	2.12283e+08	Acvrl1/Adm/Adra2b/Angpt2/Agt/C5ar1/Anxa2/Cd59a/Ccr2/Cyp1b1/Gbx2/Cyr61/Kdr/Lef1/Mmp9/Ngp/Nrp1/Nrp2/Serpine1/Ptgs2/Rora/Cxcl12/Sema5a/Tek/Vash2/Ccbe1/Ramp3/Vav3/Ecscr/Rspo3/Lrg1	31
GO:0009967	positive regulation of signal transduction	61/560	1147/21248	1.47324e+07	3.5285e+08	2.27628e+07	Acvrl1/Ada/Adcyap1/Adora2a/Adra1b/Adra2b/Agt/Atf3/Bdnf/C5ar1/Cyp1b1/Dab2/Ect2/F2r/Fgf10/Icam1/Igf1/Cyr61/Inhba/Jag1/Kdr/Lck/Ltf/Mas1/Kitl/Mmp9/Myoc/Ngf/Nkx3-1/Nrp1/Prkcd/Prl/Rspo1/Ptgs2/Ret/S100a8/S100a9/Cxcl5/Sema5a/Shox2/Sox9/Tcf7l2/Tek/Tgfb2/Tnfsf10/Wnt4/Zap70/Zic2/Itga8/Eda2r/Cartpt/Npsr1/Ccbe1/Lgr6/Arpp19/Atp6v1c2/Chp2/Rspo3/Lrg1/Fzd10/Zfp423	61
GO:0005614	interstitial matrix	7/576	17/21248	1.59329e+07	4.54088e+08	3.72117e+07	Kazald1/Col14a1/Igf1/Tnc/Vwc2/Abi3bp/Smoc2	7
GO:0045933	positive regulation of muscle contraction	10/560	44/21248	1.6534e+07	3.9346e+08	2.53826e+08	Ada/Adra1b/Adra1d/Adra2b/Atp2a1/F2r/Lck/Npy2r/Oxt/Ptgs2	10
GO:0052652	cyclic purine nucleotide metabolic process	18/560	157/21248	1.83746e+07	4.30862e+08	2.77954e+08	Adcy4/Adcy8/Adcyap1/Adm/Adora2a/Adra2b/Avp/Crh/Drd1/Drd5/Htr1b/Htr4/Mc3r/Npr1/Npr3/Npy2r/Vipr2/Ramp3	18
GO:0009190	cyclic nucleotide biosynthetic process	18/560	158/21248	2.02381e+07	4.65477e+08	3.00284e+08	Adcy4/Adcy8/Adcyap1/Adm/Adora2a/Adra2b/Avp/Crh/Drd1/Drd5/Htr1b/Htr4/Mc3r/Npr1/Npr3/Npy2r/Vipr2/Ramp3	18
GO:0006140	regulation of nucleotide metabolic process	21/560	211/21248	2.04385e+06	4.67847e+07	3.01813e+07	Gck/Adcy4/Adcyap1/Adm/Adora2a/Adra2b/Avp/Crh/Drd1/Drd5/Htr1b/Htr4/Ier3/Igf1/Mc3r/Npr1/Npr3/Npy2r/Vipr2/Ramp3/Cda	21
GO:0051649	establishment of localization in cell	95/560	2131/21248	2.08278e+07	4.74498e+08	3.06104e+08	Ildr2/Kifc1/Gck/Grm2/Syt17/Chrna3/Chrna4/Adcyap1/Adm/Adora2a/Adra2b/Agt/Atp2a1/Avp/Bdnf/Anxa2/Cbln1/Cck/Cckar/Cd38/Ccr2/Cnr1/Crh/Crhbp/Crym/Dab2/Drd1/Ect2/Egr2/F2r/Fbln1/Fgf10/Folr1/Gal/Glra1/Htr1b/Htr7/Ier3/Igf1/Inhba/Itga4/Lck/Lcn2/Anxa1/Gbp4/Neurod1/Ngf/Nkx3-1/Nnat/Npy2r/Oxt/Pcp4/Pln/Pomc/Prkg2/Prl/Ptgs2/Ryr1/Cxcl12/Sema5a/Myo5c/Tcf7l2/Tek/Tgfb2/Tnnt2/Trh/Ranbp3l/Zic1/Cbln4/Cenpe/Inpp4b/Rassf9…	95
GO:0015850	organic hydroxy compound transport	21/560	212/21248	2.21378e+07	5.01964e+08	3.23823e+08	Gck/Chrna4/Adora2a/Adra2b/Agt/Cnr1/Crh/Dab2/Drd1/Gal/Htr1b/Htr7/Lcat/Npy2r/Oxt/Pcp4/Pomc/Cxcl12/Chrm5/Cartpt/Slco1a4	21
GO:0008528	G-protein coupled peptide receptor activity	16/554	128/21248	2.32179e+07	2.65974e+09	2.28377e+09	C5ar1/Cckar/Ccr2/F2r/Mas1/Mc3r/Nmbr/Npr3/Npy2r/Gpr139/Qrfpr/Rxfp3/Prokr2/Npsr1/Ackr2/Glp2r	16
GO:0071495	cellular response to endogenous stimulus	52/560	924/21248	2.36571e+07	5.33894e+08	3.44421e+08	Gck/Acvrl1/Nr2f2/Cckar/Col2a1/Crh/Crhbp/Dab2/Drd1/Drd5/Egr2/Fgf10/Fgf3/Folr1/Fst/Gh/Has1/Onecut1/Htr1b/Cyr61/Inhba/Kdr/Lck/Lef1/Anxa1/Ngf/Nkx3-1/Prkcd/Serpine1/Rora/Ryr1/Sox9/Tcf7l2/Tgfb2/Trh/Vdr/Vil1/Wnt4/Wt1/Onecut2/Qrfpr/Itga8/Vwc2/Vwc2l/Hcn4/Ramp3/Sostdc1/Tmprss6/Pdgfd/Lrg1/Glp2r/Zfp423	52
GO:1900371	regulation of purine nucleotide biosynthetic process	17/560	143/21248	2.37818e+07	5.34203e+08	3.4462e+08	Adcy4/Adcyap1/Adm/Adora2a/Adra2b/Avp/Crh/Drd1/Drd5/Htr1b/Htr4/Mc3r/Npr1/Npr3/Npy2r/Vipr2/Ramp3	17
GO:0015696	ammonium transport	14/560	97/21248	2.49235e+06	5.54663e+08	3.5782e+08	Chrna3/Chrna4/Ada/Adcyap1/Adora2a/Cnr1/Crh/Drd1/Htr1b/Htr7/Npy2r/Pcp4/Cxcl12/Chrm5	14
GO:0010959	regulation of metal ion transport	27/560	332/21248	2.54009e+07	5.61593e+08	3.6229e+08	Gck/Adcyap1/Adora2a/Agt/Cckar/Crh/Drd1/F2r/Gal/Icam1/Igf1/Ngf/Serpine1/Plcb4/Pln/Ptgs2/Cxcl12/Stc1/Tgfb2/Vdr/Homer1/Kcnc2/Npsr1/Scn4b/Ptpn3/Atp2c2/Kcnip1	27
GO:1903532	positive regulation of secretion by cell	28/560	353/21248	2.54685e+07	5.61593e+08	3.6229e+08	Gck/Chrna4/Adcyap1/Adora2a/Agt/Avp/Cck/Cckar/Cd38/Crh/Dab2/F2r/Gal/Glra1/Igf1/Nkx3-1/Nnat/Npy2r/Oxt/Pcp4/Cxcl12/Tcf7l2/Tek/Tgfb2/Trh/Nlrp10/Cartpt/Syt9	28
GO:0042981	regulation of apoptotic process	67/560	1331/21248	2.61756e+07	5.74549e+08	3.70648e+08	Amigo2/Ada/Adcyap1/Adm/Adora2a/Agt/Alx4/Atf3/Avp/Bdnf/Hrk/C5ar1/Cck/Cd38/Cnr1/Col2a1/Cyp1b1/Dab2/Ect2/Egr2/F2r/Fgf10/Gal/Icam1/Ier3/Igf1/Cyr61/Il2rb/Inhba/Itga5/Kdr/Lck/Lef1/Anxa1/Ltk/Kitl/Mmp9/Neurod1/Ngf/Nkx3-1/Nrp1/Pcp4/Pim1/Prkcd/Serpine1/Pou4f1/Ptgs2/Ret/S100a8/S100a9/Cxcl12/Sema5a/Frzb/Sox9/Serpinb9/Tcf7l2/Tek/Tgfb2/Tnfrsf8/Tnfsf10/Vdr/Wnt4/Wt1/Nell1/Bok/Ecscr/Deptor	67
GO:0030808	regulation of nucleotide biosynthetic process	17/560	144/21248	2.63177e+07	5.75041e+08	3.70966e+06	Adcy4/Adcyap1/Adm/Adora2a/Adra2b/Avp/Crh/Drd1/Drd5/Htr1b/Htr4/Mc3r/Npr1/Npr3/Npy2r/Vipr2/Ramp3	17
GO:0050790	regulation of catalytic activity	78/560	1645/21248	2.81847e+07	6.12929e+08	3.95408e+08	Adcy4/Cdc20/Chrna3/Adcyap1/Adora2a/Adra2b/Agt/Nr2f2/Avp/Anxa2/Cck/Cnr1/Dab2/Drd1/Drd5/Ect2/F2r/Fgf10/Hp/Htr4/Icam1/Igf1/Cyr61/Itih3/Itk/Lck/Lef1/Anxa1/Ltf/Mas1/Kitl/Mmp9/Ngf/Ngp/Nkx3-1/Npr3/Pcp4/Pim1/Prkcd/Pkib/Serpine1/Prox1/Ret/Rgs4/S100a10/S100a8/S100a9/Serpinb6b/Serpinb9/Tek/Tgfb2/Tnnt2/Tnfsf10/Vdr/Vipr2/Wnt9b/Wnt4/Cenpe/BC048546/Pcdh11x/Clspn/Cartpt/Serpinb1b/Dusp4/Ppm1e/Nell1/Rgs14/Bok/Iqga…	78
GO:0044092	negative regulation of molecular function	51/560	905/21248	2.98452e+06	6.43344e+08	4.15029e+08	Adcyap1/Adora2a/Adra2b/Agt/Nr2f2/Avp/Anxa2/Cnr1/Crhbp/Cyp1b1/Dab2/Drd1/Drd5/Hp/Igf1/Itga4/Itih3/Lef1/Anxa1/Ltf/Mmp9/Ngf/Ngp/Nkx3-1/Npr3/Pcp4/Pim1/Prkcd/Pkib/Serpine1/Prox1/Serpinb6b/Serpinb9/Tcf7l2/Tgfb2/Tnnt2/Cenpe/BC048546/Sigirr/Pcdh11x/Nlrc3/Serpinb1b/Dusp4/Ppm1e/Nell1/Rgs14/Ppp4r4/Spink8/1500015O10Rik/Fzd10/Deptor	51
GO:0016020	membrane	304/576	9032/21248	3.16928e+07	8.02884e+08	6.5795e+08	Ildr2/Kifc1/Cpne7/Sec14l4/Adcy4/Amigo2/Dio3/Chrnb4/Chrnb3/Grm2/Lhfp/Cdcp1/Syt17/Hba-a2/Ly6a/H2-Q6/Chrna3/Chrna2/Chrna4/Acvrl1/Ada/Adam12/Adcy8/Adora2a/Adra1b/Adra1d/Adra2b/Angpt2/Alas2/Steap4/Atp2a1/Slc7a3/Bdnf/Hrk/Bst1/C5ar1/Anxa2/Car4/Cbln1/Cckar/Cd38/Cd59a/Cd83/Cdh9/Ch25h/Inadl/Cldn5/Ccr2/Cnr1/Col17a1/Col6a3/Cpne6/Csf2rb/Csf2rb2/Cybb/Cyp1b1/Dab2/Cd55/Ddn/Drd1/Drd5/Ect2/Ppp1r3a/F2r/F5/Slc17a6/F…	304
GO:0010941	regulation of cell death	71/560	1452/21248	3.32342e+07	7.10031e+08	4.5805e+08	Amigo2/Ada/Adcyap1/Adm/Adora2a/Agt/Alx4/Atf3/Avp/Bdnf/Hrk/C5ar1/Cck/Cd38/Cnr1/Col2a1/Crh/Cyp1b1/Dab2/Ect2/Egr2/F2r/Fgf10/Gal/Gh/Hp/Icam1/Ier3/Igf1/Cyr61/Il2rb/Inhba/Itga5/Kdr/Lck/Lef1/Anxa1/Ltk/Kitl/Mmp9/Neurod1/Ngf/Nkx3-1/Nrp1/Pcp4/Pim1/Prkcd/Serpine1/Pou4f1/Ptgs2/Ret/S100a8/S100a9/Cxcl12/Sema5a/Frzb/Sox9/Serpinb9/Pycr1/Tcf7l2/Tek/Tgfb2/Tnfrsf8/Tnfsf10/Vdr/Wnt4/Wt1/Nell1/Bok/Ecscr/Deptor	71
GO:0051130	positive regulation of cellular component organization	56/560	1042/21248	3.55435e+07	7.56007e+08	4.87709e+08	Amigo2/Cdc20/Syt17/Adcyap1/Avil/Agt/Anxa2/Cbln1/Cbln2/Cck/Cnr1/Cpne6/Dab2/Htr7/Elavl4/Icam1/Igf1/Jchain/Kdr/Lcn2/Lef1/Anxa1/Ltk/Mmp9/Myoc/Ngf/Nrp1/Oxt/Pcp4/Prkcd/Serpine1/Prox1/Pld6/Ret/S100a10/Cxcl5/Cxcl12/Sema5a/Shox2/Sox9/Cpne9/Tcf7l2/Tek/Tgfb2/Tnfsf10/Vil1/Wnt4/Cenpe/Slitrk6/Ppm1e/Iqgap2/Ramp3/Piwil2/Rreb1/Nkd2/Lrrtm1	56
GO:1904036	negative regulation of epithelial cell apoptotic process	9/560	37/21248	3.70559e+07	7.84705e+08	5.06222e+08	Icam1/Igf1/Kdr/Neurod1/Ngf/Serpine1/Sema5a/Tcf7l2/Tek	9
GO:0023061	signal release	31/560	426/21248	3.91628e+07	8.25683e+08	5.32658e+08	Ildr2/Gck/Syt17/Chrna3/Adcyap1/Adm/Adora2a/Adra2b/Agt/Cckar/Cd38/Cnr1/Crh/Crhbp/Dab2/Gal/Inhba/Anxa1/Neurod1/Ngf/Nkx3-1/Nnat/Pomc/Tcf7l2/Trh/Cartpt/Syt15/Mafa/Syt10/Syt9/Syt13	31
GO:0043067	regulation of programmed cell death	67/560	1347/21248	4.02925e+07	8.4579e+08	5.45629e+07	Amigo2/Ada/Adcyap1/Adm/Adora2a/Agt/Alx4/Atf3/Avp/Bdnf/Hrk/C5ar1/Cck/Cd38/Cnr1/Col2a1/Cyp1b1/Dab2/Ect2/Egr2/F2r/Fgf10/Gal/Icam1/Ier3/Igf1/Cyr61/Il2rb/Inhba/Itga5/Kdr/Lck/Lef1/Anxa1/Ltk/Kitl/Mmp9/Neurod1/Ngf/Nkx3-1/Nrp1/Pcp4/Pim1/Prkcd/Serpine1/Pou4f1/Ptgs2/Ret/S100a8/S100a9/Cxcl12/Sema5a/Frzb/Sox9/Serpinb9/Tcf7l2/Tek/Tgfb2/Tnfrsf8/Tnfsf10/Vdr/Wnt4/Wt1/Nell1/Bok/Ecscr/Deptor	67
GO:0030814	regulation of cAMP metabolic process	16/560	132/21248	4.10838e+07	8.58651e+08	5.53926e+08	Adcy4/Adcyap1/Adm/Adora2a/Adra2b/Avp/Crh/Drd1/Drd5/Htr1b/Htr4/Mc3r/Npr3/Npy2r/Vipr2/Ramp3	16
GO:0051246	regulation of protein metabolic process	100/560	2316/21248	4.23053e+07	8.80354e+08	5.67927e+08	Cdc20/Cdca2/Chrna3/Acvrl1/Adcyap1/Adora2a/Adra1b/Adra2b/Agt/Nr2f2/Avp/Bdnf/C5ar1/Anxa2/Cck/Cd59a/Ccr2/Crh/Ctla2a/Cyp1b1/Dab2/Cd55/Drd1/Drd5/Ect2/F2r/Fbln1/Fgf10/Hbb-b1/Icam1/Ier3/Igf1/Cyr61/Inhba/Itga5/Itih3/Kdr/Lck/Lef1/Ltf/Mas1/Kitl/Mmp9/Gbp4/Myoc/Ngf/Ngp/Nkx3-1/Nrp1/Pcp4/Pim1/Prkcd/Pkib/Serpine1/Prox1/Rspo1/Ret/S100a8/S100a9/Sox9/Serpinb6b/Serpinb9/Tcf7l2/Tek/Tgfb2/Tnfrsf8/Tnfsf10/Wnt9b/Wt1/Ce…	100
GO:0043169	cation binding	132/554	3360/21248	4.54338e+07	4.25839e+09	3.65644e+09	Upb1/Nt5dc3/Gck/Adcy4/Chrnb4/Chrnb3/Lmo1/Syt17/Chrna3/Chrna2/Chrna4/Acvrl1/Ada/Adam12/Adcy8/Angpt2/Alas2/Steap4/Nr2f2/Atp2a1/Anxa2/Calb2/Car4/Cdh9/Ch25h/Col2a1/Cybb/Cyp1b1/Drd1/Drd5/Egr2/F5/Fbln1/Galnt3/Gh/Glra1/Hbb-b2/Htr1b/Htr5b/Jchain/Itga4/Itga5/Itk/Jag1/Lcn2/Lhx9/Anxa1/Ltf/Crb1/Mgp/Mid1/Mmp8/Mmp9/Nrp1/Nrp2/Phex/Pim1/Prkcd/Endou/Pter/Ptgs2/Cabp7/Pld6/Ret/Rora/S100a10/S100a8/S100a9/Fbxo40/Wbsc…	132
GO:0009914	hormone transport	26/560	321/21248	4.5767e+07	9.48284e+07	6.11749e+08	Ildr2/Gck/Adcyap1/Adm/Adra2b/Agt/Cckar/Cd38/Cnr1/Crh/Crhbp/Crym/Dab2/Gal/Inhba/Anxa1/Neurod1/Nkx3-1/Nnat/Pomc/Tcf7l2/Trh/Ttr/Cartpt/Mafa/Syt9	26
GO:0098602	single organism cell adhesion	43/560	714/21248	4.64623e+07	9.5856e+08	6.18379e+08	Lmo1/Ada/Adora2a/Cd83/Cldn5/Ccr2/Ctla2a/Cyp1b1/Dab2/Eomes/Fbln1/H2-Aa/H2-Ab1/Icam1/Icam2/Igf1/Cyr61/Il12rb1/Il2rg/Itga4/Itga5/Itk/Lck/Lef1/Anxa1/Myoc/Prkcd/Ret/Rora/S100a10/S100a8/S100a9/Cxcl12/Sox9/Tek/Wnt4/Zap70/Itga8/Nlrc3/Podxl/Ccl28/Rreb1/Tnxb	43
GO:0014070	response to organic cyclic compound	37/560	568/21248	4.67263e+07	9.59885e+08	6.19233e+08	Chrnb4/Chrna3/Chrna4/Ada/Adora2a/Adra1b/Nr2f2/Cd83/Cnr1/Crh/Crhbp/Cyp1b1/Dab2/Drd1/Drd5/Egr2/Folr1/Htr1b/Htr7/Inhba/Lcat/Lef1/Anxa1/Nkx3-1/Oxt/Pim1/Pln/Rora/Ryr1/Tek/Tgfb2/Vdr/Wt1/Homer1/Hcn4/Ramp3/Cited4	37
GO:0050804	modulation of synaptic transmission	25/560	301/21248	4.77082e+07	9.75887e+08	6.29556e+08	Cdc20/Grm2/Chrna3/Adcyap1/Adora2a/Agt/Bdnf/Cd38/Cnr1/Crh/Drd1/Drd5/Egr2/Htr1b/Htr7/Kdr/Grid2ip/Mmp9/Ngf/Npy2r/Oxt/Ptgs2/Shisa6/Rgs14/Lrrtm1	25
GO:0044093	positive regulation of molecular function	63/560	1243/21248	4.88418e+07	9.86482e+08	6.36391e+08	Adcy4/Cdc20/Chrna3/Adcyap1/Adora2a/Adra2b/Agt/Bdnf/Anxa2/Cck/Dab2/Drd1/Drd5/Ect2/F2r/Fgf10/Gal/Htr4/Icam1/Igf1/Cyr61/Itk/Lck/Ltf/Mas1/Kitl/Mmp9/Neurod1/Ngf/Nkx3-1/Npr3/Pim1/Prkcd/Prox1/Ret/Rgs4/S100a10/S100a8/S100a9/Tcf7l2/Tek/Tgfb2/Tnfrsf8/Tnnt2/Tnfsf10/Trhr/Vdr/Vipr2/Wnt9b/Wnt4/Zic2/Cenpe/Eda2r/Clspn/Cartpt/Rgs14/Bok/Vav3/Cthrc1/Tunar/Chp2/Tpx2/Fzd10	63
GO:0048167	regulation of synaptic plasticity	17/560	151/21248	5.2165e+07	1.04616e+09	6.74888e+08	Cdc20/Adora2a/Agt/Bdnf/Cd38/Crh/Drd1/Drd5/Egr2/Htr7/Kdr/Grid2ip/Mmp9/Ptgs2/Shisa6/Rgs14/Lrrtm1	17
GO:0009968	negative regulation of signal transduction	51/560	922/21248	5.22317e+06	1.04616e+09	6.74888e+08	Ada/Adm/Adra1b/Agt/Avp/Cd59a/Col2a1/Crhbp/Dab2/Fbln1/Fgf10/Fst/Onecut1/Htr1b/Icam1/Ier3/Igf1/Lef1/Ltf/Mmp9/Myoc/Neurod1/Nkx3-1/Nrp1/Prkcd/Serpine1/Rgs16/Rgs4/Rora/Cxcl12/Frzb/Sox9/Tcf7l2/Traip/Wnt4/Onecut2/Sigirr/Rgs9bp/Nlrc3/Dusp4/Vwc2/Rnf152/Vwc2l/Rgs14/Sostdc1/Trim59/Cthrc1/Tmprss6/Nkd2/Ddit4l/Deptor	51
GO:0043086	negative regulation of catalytic activity	41/560	670/21248	5.74388e+07	1.14094e+09	7.36036e+08	Adcyap1/Adora2a/Adra2b/Agt/Nr2f2/Avp/Anxa2/Cnr1/Drd1/Drd5/Hp/Igf1/Itih3/Lef1/Anxa1/Ltf/Mmp9/Ngf/Ngp/Npr3/Pcp4/Prkcd/Pkib/Serpine1/Serpinb6b/Serpinb9/Tgfb2/Tnnt2/Cenpe/BC048546/Pcdh11x/Serpinb1b/Dusp4/Ppm1e/Nell1/Rgs14/Ppp4r4/Spink8/1500015O10Rik/Fzd10/Deptor	41
GO:0016021	integral component of membrane	204/576	5584/21248	5.91714e+07	1.34911e+09	1.10557e+09	Ildr2/Sec14l4/Adcy4/Amigo2/Dio3/Chrnb4/Chrnb3/Grm2/Lhfp/Cdcp1/Chrna3/Chrna2/Chrna4/Acvrl1/Adam12/Adcy8/Adora2a/Adra1b/Adra1d/Adra2b/Steap4/Atp2a1/Slc7a3/Hrk/C5ar1/Cckar/Cd38/Cd83/Cdh9/Ch25h/Cldn5/Ccr2/Cnr1/Col17a1/Csf2rb/Csf2rb2/Cybb/Dab2/Drd1/Drd5/Ppp1r3a/F2r/Slc17a6/Gabre/Galnt3/Gjc1/Gjb2/Glra1/H2-Aa/H2-Ab1/Has1/Htr1b/Htr4/Htr5b/Htr7/Icam1/Icam2/Ier3/Il12rb1/Il2rb/Il2rg/Itga4/Itga5/Jag1/Kcnj3/K…	204
GO:1900542	regulation of purine nucleotide metabolic process	20/560	206/21248	5.91934e+07	1.1614e+09	7.49232e+08	Gck/Adcy4/Adcyap1/Adm/Adora2a/Adra2b/Avp/Crh/Drd1/Drd5/Htr1b/Htr4/Ier3/Igf1/Mc3r/Npr1/Npr3/Npy2r/Vipr2/Ramp3	20
GO:0006816	calcium ion transport	27/560	347/21248	6.08309e+06	1.18868e+09	7.66829e+08	Chrna4/Adora2a/Agt/Atp2a1/Cckar/Crh/Drd1/F2r/Icam1/Igf1/Lck/Ngf/Serpine1/Pln/Ptgs2/Ryr1/Cxcl12/Stc1/Tgfb2/Vdr/Trpm6/Homer1/Npsr1/Pkd2l1/Ramp3/Ccdc109b/Atp2c2	27
GO:0044070	regulation of anion transport	16/560	136/21248	6.18848e+07	1.20437e+09	7.76956e+08	Chrna3/Chrna4/Adora2a/Avp/Cck/Cnr1/Crh/Htr1b/Htr7/Npy2r/Oxt/Pcp4/Prkcd/Cxcl12/Stc1/Trh	16
GO:0048646	anatomical structure formation involved in morphogenesis	58/560	1116/21248	6.47818e+07	1.25567e+09	8.10047e+08	Acvrl1/Ada/Adm/Adra2b/Angpt2/Agt/C5ar1/Anxa2/Cbln1/Cd59a/Ccr2/Cyp1b1/Egr2/Eomes/Fgf10/Fgf3/Folr1/Gbx2/Onecut1/Cyr61/Inhba/Itga5/Kdr/Lef1/Mmp9/Ngp/Nrp1/Nrp2/Serpine1/Prox1/Ptgs2/Ret/Rora/Cxcl12/Sema5a/Sox9/Tek/Ccno/Tnnt2/Wnt9b/Wnt4/Wt1/Onecut2/Vash2/Zic2/Dusp4/Ccbe1/Cecr2/Ramp3/Vav3/Zic5/Tanc1/Ecscr/Cthrc1/Ifitm1/Atoh8/Rspo3/Lrg1	58
GO:0097190	apoptotic signaling pathway	36/560	553/21248	6.79485e+07	1.30131e+09	8.3949e+08	Adora2a/Agt/Atf3/Atp2a1/Avp/Cck/Col2a1/Crh/Cyp1b1/Dab2/Fgf10/Icam1/Ier3/Igf1/Inhba/Lck/Lcn2/Kitl/Mmp9/Ngf/Nkx3-1/Nrp1/Prkcd/Serpine1/Ret/S100a8/S100a9/Cxcl12/Tcf7l2/Tgfb2/Tnfsf10/Vdr/Wnt4/Eda2r/Bok/Deptor	36
GO:0002682	regulation of immune system process	56/560	1066/21248	7.32103e+07	1.39652e+09	9.00909e+08	Lmo1/Ada/Adcyap1/Adora2a/Bst1/C5ar1/Cd38/Cd59a/Cd83/Ccr2/Cnr1/Ctla2a/Cd55/Fgf10/Gal/H2-Aa/H2-Ab1/Hbb-b2/Icam1/Igf1/Il12rb1/Il2rg/Inhba/Itga4/Itk/Jag1/Kdr/Lck/Lef1/Anxa1/Ltf/Kitl/Mmp9/Gbp4/Myom1/Serpine1/Rora/Cxcl5/Cxcl12/Sox9/Serpinb9/Tek/Tgfb2/Pglyrp1/Zap70/Clec12a/Inpp4b/Ifnlr1/Nlrp10/Myo1g/Cartpt/Ccl28/Vav3/Asb2/Pdgfd/Clec2d	56
GO:0042220	response to cocaine	8/560	30/21248	7.76971e+07	1.47043e+09	9.48593e+08	Adra1b/Cnr1/Crh/Crhbp/Drd1/Drd5/Htr1b/Homer1	8
GO:0006915	apoptotic process	77/560	1663/21248	8.5797e+07	1.61104e+09	1.0393e+09	Amigo2/Ada/Adcyap1/Adm/Adora2a/Agt/Alx4/Atf3/Atp2a1/Avp/Bdnf/Hrk/C5ar1/Cck/Cd38/Cnr1/Col2a1/Crh/Cyp1b1/Dab2/Ect2/Egr2/F2r/Fgf10/Gal/Icam1/Ier3/Igf1/Cyr61/Il2rb/Inhba/Itga5/Kdr/Lck/Lcn2/Lef1/Anxa1/Ltk/Kitl/Mmp9/Neurod1/Ngf/Nkx3-1/Nrp1/Pcp4/Pim1/Prkcd/Serpine1/Pou4f1/Ptgs2/Ret/S100a8/S100a9/Cxcl12/Sema5a/Frzb/Sox9/Serpinb9/Tcf7l2/Tek/Tgfb2/Tnfrsf8/Pglyrp1/Tnfsf10/Vdr/Vil1/Wnt4/Wt1/Eda2r/Rnf152/Cecr…	77
GO:0010604	positive regulation of macromolecule metabolic process	107/560	2569/21248	8.73336e+07	1.62876e+09	1.05073e+09	Gck/Cdc20/Cdca2/Lmo1/Chrna3/Acvrl1/Adcyap1/Adra1b/Adra2b/Agt/Alx4/Nr2f2/Atf3/Neurod6/Avp/Bdnf/C5ar1/Anxa2/Cck/Cd38/Ccr2/Crh/Cyp1b1/Dab2/Pcbd1/Ddn/Ect2/Egr2/Eomes/F2r/Fbln1/Fgf10/Gal/Gbx2/Onecut1/Icam1/Ier3/Igf1/Cyr61/Il2rg/Inhba/Itga5/Jag1/Kdr/Lck/Lcn2/Lef1/Ltf/Mas1/Kitl/Mmp9/Neurod1/Nfya/Ngf/Nkx3-1/Nrp1/Pim1/Prkcd/Serpine1/Pomc/Pou4f1/Prox1/Rspo1/Grhl1/Ret/Rora/S100a8/S100a9/Shox2/Sox9/Serpinb9/…	107
GO:0031323	regulation of cellular metabolic process	183/560	5059/21248	8.74185e+07	1.62876e+09	1.05073e+09	Gck/Adcy4/Tex15/Cdc20/Cdca2/Lmo1/Chrna3/Acvrl1/Adcyap1/Adm/Adora2a/Adra1b/Adra2b/Agt/Alx4/Nr2f2/Atf3/Neurod6/Avp/Bdnf/C5ar1/Anxa2/Cck/Cd38/Cd59a/Cdkn1c/Ccr2/Cnr1/Crh/Crym/Ctla2a/Cyp1b1/Dab2/Dcn/Pcbd1/Ddn/Drd1/Drd5/Ect2/Egr2/Eomes/F2r/Fbln1/Fgf10/Fst/Gal/Gbx2/Gh/Hbb-b1/Onecut1/Hp/Htr1b/Htr4/Icam1/Ier3/Igf1/Cyr61/Il16/Inhba/Irx1/Irx2/Itga5/Itih3/Jag1/Kdr/Lck/Lef1/Lhx9/Anxa1/Ltf/Mas1/Mc3r/Kitl/Mmp9/…	183
GO:0043005	neuron projection	57/576	1070/21248	9.19691e+07	1.99704e+09	1.63654e+09	Adcy4/Chrnb4/Chrnb3/Grm2/Chrna3/Chrna4/Acvrl1/Ada/Adcyap1/Adora2a/Avil/Avp/Bdnf/Calb2/Cck/Cckar/Cldn5/Cnr1/Cpne6/Crh/Crhbp/Ctla2a/Cybb/Ddn/Drd1/Drd5/Slc17a6/Htr7/Elavl4/Kcnj6/Kdr/Grid2ip/Myoc/Nrp1/Nrp2/Oxt/Pcp4/Penk/Plcb4/Pou4f1/Ptgs2/Ret/Camk1g/Tgfb2/Klhl14/Itga8/Homer1/Kcnc2/Hcn4/Nefh/Npcd/Rgs14/Tanc1/Kcnip1/Tpx2/Lrrtm1/Klhl1	57
GO:0008150	biological_process	560/560	20734/21248	9.1976e+07	1.70049e+09	1.09701e+09	Ildr2/Kifc1/Micalcl/Abhd12b/Plekhg4/Cpne7/Plekho2/Upb1/Sec14l4/Gck/Nxph4/Adcy4/Tex15/Amigo2/Kazald1/Fam111a/Dio3/Cdc20/Chrnb4/Chrnb3/Grm2/Cdca2/Lhfp/Cdcp1/Lmo1/Mcf2/Syt17/Hba-a2/H2-Q6/Chrna3/Chrna2/Chrna4/Acvrl1/Ada/Adam12/Adcy8/Adcyap1/Adm/Adora2a/Adra1b/Adra1d/Adra2b/Avil/Angpt2/Agt/Aim1/Alas2/Alx4/Steap4/Nr2f2/Atf3/Neurod6/Atp2a1/Slc7a3/Avp/Bdnf/Hrk/Bst1/C5ar1/Anxa2/Calb2/Car4/Cbln1/Cbln2/Cck/…	560
GO:0030799	regulation of cyclic nucleotide metabolic process	17/560	158/21248	9.92589e+07	1.82811e+09	1.17934e+09	Adcy4/Adcyap1/Adm/Adora2a/Adra2b/Avp/Crh/Drd1/Drd5/Htr1b/Htr4/Mc3r/Npr1/Npr3/Npy2r/Vipr2/Ramp3	17
GO:0048754	branching morphogenesis of an epithelial tube	18/560	176/21248	1.01292e+08	1.85843e+09	1.1989e+09	Agt/Fgf10/Gbx2/Igf1/Kdr/Lef1/Mgp/Nkx3-1/Nrp1/Cxcl12/Sema5a/Sox9/Tek/Tnc/Vdr/Wnt9b/Wnt4/Wt1	18
mmu04020	Calcium signaling pathway	19/225	182/7834	1.01666e+08	0.000103191212242338	7.86575e+09	11514/11540/11548/11550/11937/12425/12494/13488/13492/14062/15562/15564/15566/18798/18821/20190/22045/104110/213788	19
GO:0005216	ion channel activity	28/554	385/21248	1.17392e+08	8.64505e+09	7.42303e+09	Chrnb4/Chrnb3/Chrna3/Chrna2/Chrna4/Cybb/Gjc1/Glra1/Kcnj3/Kcnj5/Kcnj6/Ryr1/Scn7a/Chrm5/Trpm6/Kcns3/Slc26a4/Kcng2/Kcnc2/Slc4a11/Pkd2l1/Hcn4/Scn4b/Gabrq/Kcng4/Piezo2/Kcnip1/Kcnmb2	28
GO:0006468	protein phosphorylation	74/560	1597/21248	1.40346e+08	2.54582e+09	1.64234e+09	Chrna3/Acvrl1/Adcyap1/Adora2a/Adra1b/Adra2b/Agt/Nr2f2/Avp/Bdnf/C5ar1/Anxa2/Cck/Crh/Dab2/Drd1/Drd5/Ect2/F2r/Fbln1/Fgf10/Hbb-b1/Icam1/Igf1/Cyr61/Il12rb1/Inhba/Itga5/Itk/Kdr/Lck/Ltf/Ltk/Mas1/Kitl/Mmp9/Gbp4/Myoc/Ngf/Nkx3-1/Npr1/Nrp1/Pcp4/Pim1/Prkcd/Pkib/Prkg2/Prox1/Rspo1/Ret/Sox9/Camk1g/Tek/Tgfb2/Vrk1/Wnt9b/Trpm6/Zap70/Cenpe/Eda2r/Pkn3/Ror1/Clspn/Sgk2/Cartpt/Npsr1/Dusp4/Ppm1e/Rgs14/Pdgfd/Tpx2/Tnxb/Fz…	74
GO:0042327	positive regulation of phosphorylation	47/560	848/21248	1.411e+08	2.54987e+09	1.64495e+09	Gck/Chrna3/Acvrl1/Adcyap1/Adra1b/Adra2b/Agt/Avp/Bdnf/C5ar1/Anxa2/Cck/Crh/Dab2/Ect2/F2r/Fgf10/Icam1/Igf1/Cyr61/Inhba/Itga5/Kdr/Lck/Ltf/Mas1/Kitl/Mmp9/Ngf/Nkx3-1/Nrp1/Pim1/Prkcd/Prox1/Rspo1/Ret/Sox9/Tek/Tgfb2/Cenpe/Eda2r/Clspn/Cartpt/Npsr1/Vav3/Tpx2/Fzd10	47
GO:0015267	channel activity	29/554	412/21248	1.46535e+08	9.44238e+09	8.10765e+09	Chrnb4/Chrnb3/Chrna3/Chrna2/Chrna4/Cybb/Gjc1/Gjb2/Glra1/Kcnj3/Kcnj5/Kcnj6/Ryr1/Scn7a/Chrm5/Trpm6/Kcns3/Slc26a4/Kcng2/Kcnc2/Slc4a11/Pkd2l1/Hcn4/Scn4b/Gabrq/Kcng4/Piezo2/Kcnip1/Kcnmb2	29
GO:0022803	passive transmembrane transporter activity	29/554	412/21248	1.46535e+08	9.44238e+09	8.10765e+09	Chrnb4/Chrnb3/Chrna3/Chrna2/Chrna4/Cybb/Gjc1/Gjb2/Glra1/Kcnj3/Kcnj5/Kcnj6/Ryr1/Scn7a/Chrm5/Trpm6/Kcns3/Slc26a4/Kcng2/Kcnc2/Slc4a11/Pkd2l1/Hcn4/Scn4b/Gabrq/Kcng4/Piezo2/Kcnip1/Kcnmb2	29
GO:0048520	positive regulation of behavior	16/560	145/21248	1.47171e+08	2.64964e+09	1.70931e+09	Adora2a/C5ar1/Ccr2/Crh/Drd1/Fgf10/Il16/Kdr/Npy2r/Nrp1/Penk/Serpine1/Cxcl5/Cxcl12/Sema5a/Pdgfd	16
GO:0051173	positive regulation of nitrogen compound metabolic process	77/560	1689/21248	1.54883e+08	2.77808e+08	1.79217e+08	Gck/Adcy4/Lmo1/Acvrl1/Adcyap1/Adm/Adora2a/Agt/Alx4/Nr2f2/Atf3/Neurod6/Avp/Bdnf/Cd38/Crh/Cyp1b1/Dab2/Pcbd1/Ddn/Drd1/Drd5/Egr2/Eomes/F2r/Fgf10/Gal/Gbx2/Onecut1/Htr4/Icam1/Igf1/Cyr61/Inhba/Jag1/Lef1/Ltf/Mas1/Mc3r/Kitl/Neurod1/Nfya/Ngf/Nkx3-1/Npr1/Prkcd/Pomc/Pou4f1/Prox1/Ptgs2/Grhl1/Ret/Rora/Shox2/Sox9/Tet2/Tcf7l2/Tnfrsf8/Vdr/Vipr2/Wnt4/Wt1/Onecut2/Zic1/Zic2/Itga8/Eda2r/Mafa/Ramp3/Cited4/Piwil2/Rasl1…	77
GO:0012501	programmed cell death	77/560	1691/21248	1.6195e+08	2.89403e+08	1.86697e+09	Amigo2/Ada/Adcyap1/Adm/Adora2a/Agt/Alx4/Atf3/Atp2a1/Avp/Bdnf/Hrk/C5ar1/Cck/Cd38/Cnr1/Col2a1/Crh/Cyp1b1/Dab2/Ect2/Egr2/F2r/Fgf10/Gal/Icam1/Ier3/Igf1/Cyr61/Il2rb/Inhba/Itga5/Kdr/Lck/Lcn2/Lef1/Anxa1/Ltk/Kitl/Mmp9/Neurod1/Ngf/Nkx3-1/Nrp1/Pcp4/Pim1/Prkcd/Serpine1/Pou4f1/Ptgs2/Ret/S100a8/S100a9/Cxcl12/Sema5a/Frzb/Sox9/Serpinb9/Tcf7l2/Tek/Tgfb2/Tnfrsf8/Pglyrp1/Tnfsf10/Vdr/Vil1/Wnt4/Wt1/Eda2r/Rnf152/Cecr…	77
GO:0040013	negative regulation of locomotion	21/560	240/21248	1.70949e+08	3.0323e+09	1.95617e+09	Acvrl1/Ada/Adora2a/Angpt2/Nr2f2/Cyp1b1/Drd1/Drd5/Fbln1/Has1/Erdr1/Nrp1/Serpine1/Cxcl12/Sema5a/Stc1/Wnt4/Ccl28/Trim59/Ifitm1/Ifitm2	21
GO:0045935	positive regulation of nucleobase-containing compound metabolic process	74/560	1607/21248	1.76534e+08	3.11985e+08	2.01265e+09	Gck/Adcy4/Lmo1/Acvrl1/Adcyap1/Adm/Adora2a/Agt/Alx4/Nr2f2/Atf3/Neurod6/Avp/Bdnf/Cd38/Crh/Cyp1b1/Dab2/Pcbd1/Ddn/Drd1/Drd5/Egr2/Eomes/F2r/Fgf10/Gal/Gbx2/Onecut1/Htr4/Icam1/Igf1/Cyr61/Inhba/Jag1/Lef1/Ltf/Mas1/Mc3r/Kitl/Neurod1/Nfya/Ngf/Nkx3-1/Npr1/Pomc/Pou4f1/Prox1/Grhl1/Ret/Rora/Shox2/Sox9/Tet2/Tcf7l2/Tnfrsf8/Vdr/Vipr2/Wnt4/Wt1/Onecut2/Zic1/Zic2/Itga8/Eda2r/Mafa/Ramp3/Cited4/Rasl11a/Tunar/Chp2/Atoh8…	74
GO:0010594	regulation of endothelial cell migration	13/560	98/21248	1.78677e+08	3.14616e+09	2.02962e+09	Acvrl1/Angpt2/Agt/Nr2f2/Kdr/Prox1/Ptgs2/Sema5a/Stc1/Tek/Ccbe1/Atoh8/Amotl1	13
GO:0019222	regulation of metabolic process	199/560	5669/21248	1.88385e+08	3.30499e+09	2.13209e+09	Gck/Adcy4/Tex15/Cdc20/Cdca2/Lmo1/Chrna3/Acvrl1/Adcyap1/Adm/Adora2a/Adra1b/Adra2b/Agt/Alx4/Nr2f2/Atf3/Neurod6/Avp/Bdnf/C5ar1/Anxa2/Cck/Cd38/Cd59a/Cdkn1c/Ccr2/Cnr1/Col2a1/Crh/Crym/Ctla2a/Cyp1b1/Dab2/Cd55/Dcn/Pcbd1/Ddn/Drd1/Drd5/Ect2/Egr2/Eomes/F2r/Fbln1/Fgf10/Fst/Gal/Gbx2/Gh/Hbb-b1/Onecut1/Hp/Htr1b/Htr4/Elavl4/Icam1/Ier3/Igf1/Cyr61/Jchain/Il16/Il2rg/Inhba/Irx1/Irx2/Itga5/Itih3/Itk/Jag1/Kdr/Lck/Lcn2…	199
GO:0032268	regulation of cellular protein metabolic process	92/560	2148/21248	1.90304e+08	3.32652e+09	2.14597e+09	Cdc20/Cdca2/Chrna3/Acvrl1/Adcyap1/Adora2a/Adra1b/Adra2b/Agt/Nr2f2/Avp/Bdnf/C5ar1/Anxa2/Cck/Cd59a/Crh/Ctla2a/Cyp1b1/Dab2/Drd1/Drd5/Ect2/F2r/Fbln1/Fgf10/Hbb-b1/Icam1/Igf1/Cyr61/Inhba/Itga5/Itih3/Kdr/Lck/Lef1/Ltf/Mas1/Kitl/Mmp9/Gbp4/Myoc/Ngf/Ngp/Nkx3-1/Nrp1/Pcp4/Pim1/Prkcd/Pkib/Serpine1/Prox1/Rspo1/Ret/S100a8/S100a9/Sox9/Serpinb6b/Serpinb9/Tek/Tgfb2/Tnfsf10/Wnt9b/Wt1/Cenpe/BC048546/Eda2r/Pcdh11x/Nlr…	92
GO:1904018	positive regulation of vasculature development	15/560	131/21248	1.95605e+08	3.40678e+09	2.19776e+09	Acvrl1/Adm/Angpt2/C5ar1/Cyp1b1/Kdr/Mmp9/Serpine1/Ptgs2/Sema5a/Tek/Vash2/Ccbe1/Pdgfd/Lrg1	15
GO:0022836	gated channel activity	24/554	307/21248	1.95632e+08	0.000116604772518566	0.000100122123322389	Chrnb4/Chrnb3/Chrna3/Chrna2/Chrna4/Cybb/Glra1/Kcnj3/Kcnj5/Kcnj6/Ryr1/Scn7a/Chrm5/Kcns3/Kcng2/Kcnc2/Pkd2l1/Hcn4/Scn4b/Gabrq/Kcng4/Piezo2/Kcnip1/Kcnmb2	24
GO:0001934	positive regulation of protein phosphorylation	45/560	806/21248	1.96474e+08	3.40957e+09	2.19955e+09	Chrna3/Acvrl1/Adcyap1/Adra1b/Adra2b/Agt/Avp/Bdnf/C5ar1/Anxa2/Cck/Crh/Dab2/Ect2/F2r/Fgf10/Icam1/Igf1/Cyr61/Inhba/Itga5/Kdr/Lck/Ltf/Mas1/Kitl/Mmp9/Ngf/Nkx3-1/Nrp1/Pim1/Prkcd/Prox1/Rspo1/Ret/Sox9/Tek/Tgfb2/Cenpe/Eda2r/Clspn/Cartpt/Npsr1/Tpx2/Fzd10	45
GO:0022838	substrate-specific channel activity	28/554	396/21248	2.03578e+07	0.000116604772518566	0.000100122123322389	Chrnb4/Chrnb3/Chrna3/Chrna2/Chrna4/Cybb/Gjc1/Glra1/Kcnj3/Kcnj5/Kcnj6/Ryr1/Scn7a/Chrm5/Trpm6/Kcns3/Slc26a4/Kcng2/Kcnc2/Slc4a11/Pkd2l1/Hcn4/Scn4b/Gabrq/Kcng4/Piezo2/Kcnip1/Kcnmb2	28
GO:0006952	defense response	58/560	1158/21248	2.08898e+08	3.61213e+09	2.33023e+09	Ada/Adcyap1/Adora2a/Agt/Bdnf/C5ar1/Cck/Cd59a/Cd83/Ccr2/Cnr1/Crh/Crhbp/Ctla2a/Cybb/Cd55/Drd1/F2r/Gal/H2-Aa/H2-Ab1/Hp/Icam1/Ier3/Jchain/Il12rb1/Itk/Lck/Lcn2/Ltf/Lyz2/Mas1/Gbp4/Myom1/Ngp/Npy2r/Penk/Prkcd/Serpine1/Stab2/Ptgs2/Rora/S100a8/S100a9/Cxcl5/Serpinb9/Pglyrp1/Zap70/Sigirr/Ifnlr1/Nlrp10/Ackr2/Asb2/H60b/Trim59/Ifitm1/Ifitm2/Clec2d	58
GO:0043542	endothelial cell migration	15/560	132/21248	2.15415e+08	3.71147e+09	2.39431e+09	Acvrl1/Angpt2/Agt/Nr2f2/Cyp1b1/Kdr/Nrp1/Prox1/Ptgs2/Sema5a/Stc1/Tek/Ccbe1/Atoh8/Amotl1	15
GO:0001974	blood vessel remodeling	9/560	45/21248	2.18783e+08	3.75603e+09	2.42306e+09	Acvrl1/Adra1b/Angpt2/Ccr2/Fgf10/Igf1/Itga4/Jag1/Tgfb2	9
GO:0045765	regulation of angiogenesis	19/560	205/21248	2.26939e+08	3.88219e+09	2.50444e+09	Acvrl1/Adm/Angpt2/Agt/C5ar1/Cd59a/Ccr2/Cyp1b1/Kdr/Mmp9/Ngp/Serpine1/Ptgs2/Sema5a/Tek/Vash2/Ccbe1/Ecscr/Lrg1	19
GO:0030424	axon	32/576	475/21248	2.49985e+08	4.95622e+09	4.06154e+09	Grm2/Adcyap1/Adora2a/Bdnf/Calb2/Cck/Cckar/Cldn5/Cnr1/Cpne6/Crh/Crhbp/Drd1/Drd5/Slc17a6/Htr7/Kcnj6/Myoc/Nrp1/Nrp2/Oxt/Pcp4/Penk/Ret/Tgfb2/Homer1/Kcnc2/Hcn4/Nefh/Tanc1/Tpx2/Lrrtm1	32
GO:0030804	positive regulation of cyclic nucleotide biosynthetic process	13/560	101/21248	2.52497e+08	4.25878e+09	2.74739e+09	Adcy4/Adcyap1/Adm/Adora2a/Avp/Crh/Drd1/Drd5/Htr4/Mc3r/Npr1/Vipr2/Ramp3	13
GO:1903524	positive regulation of blood circulation	13/560	101/21248	2.52497e+08	4.25878e+09	2.74739e+09	Ada/Adcyap1/Adm/Adra1b/Adra1d/Agt/Avp/Cd38/F2r/Icam1/Kdr/Ptgs2/Tgfb2	13
GO:0048732	gland development	28/560	397/21248	2.62861e+08	4.41808e+09	2.85016e+09	Upb1/Ada/Cdkn1c/Crh/Fgf10/Fgf3/Onecut1/Hp/Igf1/Lef1/Edaradd/Nkx3-1/Nrp1/Prl/Prox1/Frzb/Sox9/Tet2/Tcf7l2/Tnc/Vdr/Vwf/Wnt4/Wt1/Onecut2/Sostdc1/Rreb1/Atp2c2	28
GO:0031175	neuron projection development	44/560	789/21248	2.64087e+07	4.42323e+09	2.85348e+09	Cdc20/Mcf2/Syt17/Chrna3/Adcyap1/Adm/Adora2a/Avil/Bdnf/Cck/Cckar/Cnr1/Cpne6/Dab2/Egr2/Folr1/Gbx2/Htr7/Elavl4/Kdr/Ltk/Myoc/Ngf/Nrp1/Nrp2/Pcp4/Ret/Cxcl5/Cxcl12/Sema5a/Shox2/Cpne9/Tgfb2/Tnc/Zic2/Btbd3/Slitrk6/Nefh/Bhlhe22/Nrn1/Nptxr/Prdm8/Ntng1/Klhl1	44
GO:0043270	positive regulation of ion transport	21/560	247/21248	2.70556e+08	4.51584e+09	2.91322e+09	Chrna4/Adora2a/Avp/Cck/Crh/Drd1/F2r/Gal/Npy2r/Oxt/Pcp4/Prkcd/Serpine1/Cxcl12/Stc1/Trh/Homer1/Kcnc2/Npsr1/Scn4b/Atp2c2	21
GO:0031399	regulation of protein modification process	70/560	1511/21248	2.81809e+08	4.68739e+09	3.02389e+09	Cdc20/Cdca2/Chrna3/Acvrl1/Adcyap1/Adora2a/Adra1b/Adra2b/Agt/Nr2f2/Avp/Bdnf/C5ar1/Anxa2/Cck/Crh/Dab2/Drd1/Drd5/Ect2/F2r/Fbln1/Fgf10/Hbb-b1/Icam1/Igf1/Cyr61/Inhba/Itga5/Kdr/Lck/Ltf/Mas1/Kitl/Mmp9/Gbp4/Myoc/Ngf/Nkx3-1/Nrp1/Pcp4/Pim1/Prkcd/Pkib/Prox1/Rspo1/Ret/Sox9/Tek/Tgfb2/Wnt9b/Cenpe/Eda2r/Pcdh11x/Nlrc3/Clspn/Cartpt/Npsr1/Dusp4/Ppm1e/Nell1/Rgs14/Chp2/Pdgfd/Tpx2/Ppp4r4/1500015O10Rik/Tnxb/Fzd10/Dept…	70
GO:0051641	cellular localization	103/560	2512/21248	2.98804e+07	4.91901e+09	3.17331e+09	Ildr2/Kifc1/Gck/Tex15/Grm2/Syt17/Chrna3/Chrna4/Adcyap1/Adm/Adora2a/Adra2b/Agt/Atp2a1/Avp/Bdnf/Anxa2/Cbln1/Cck/Cckar/Cd38/Ccr2/Cnr1/Crh/Crhbp/Crym/Dab2/Drd1/Ect2/Egr2/F2r/Fbln1/Fgf10/Folr1/Gal/Glra1/Htr1b/Htr7/Ier3/Igf1/Inhba/Itga4/Lck/Lcn2/Anxa1/Gbp4/Neurod1/Ngf/Nkx3-1/Nnat/Npy2r/Nrp1/Oxt/Pcp4/Pln/Pomc/Prkg2/Prl/Ptgs2/Ryr1/S100a10/Cxcl12/Sema5a/Sox9/Myo5c/Tcf7l2/Tek/Tgfb2/Tnnt2/Trh/Ranbp3l/Vil1/W…	103
GO:0008219	cell death	80/560	1809/21248	3.03767e+08	4.95406e+08	3.19592e+09	Amigo2/Ada/Adcyap1/Adm/Adora2a/Agt/Alx4/Atf3/Atp2a1/Avp/Bdnf/Hrk/C5ar1/Cck/Cd38/Cnr1/Col2a1/Crh/Cyp1b1/Dab2/Ect2/Egr2/F2r/Fgf10/Gal/Gh/Hp/Icam1/Ier3/Igf1/Cyr61/Il2rb/Inhba/Itga5/Kdr/Lck/Lcn2/Lef1/Anxa1/Ltk/Kitl/Mmp9/Neurod1/Ngf/Nkx3-1/Nrp1/Pcp4/Pim1/Prkcd/Serpine1/Pou4f1/Ptgs2/Ret/S100a8/S100a9/Cxcl12/Sema5a/Frzb/Sox9/Serpinb9/Pycr1/Tcf7l2/Tek/Tgfb2/Tnfrsf8/Pglyrp1/Tnfsf10/Vdr/Vil1/Wnt4/Wt1/Eda2r…	80
GO:0046879	hormone secretion	24/560	312/21248	3.11927e+08	5.05191e+09	3.25905e+09	Ildr2/Gck/Adcyap1/Adm/Adra2b/Agt/Cckar/Cd38/Cnr1/Crh/Crhbp/Dab2/Gal/Inhba/Anxa1/Neurod1/Nkx3-1/Nnat/Pomc/Tcf7l2/Trh/Cartpt/Mafa/Syt9	24
GO:0080090	regulation of primary metabolic process	178/560	4983/21248	3.12132e+08	5.05191e+09	3.25905e+09	Gck/Adcy4/Tex15/Cdc20/Cdca2/Lmo1/Chrna3/Acvrl1/Adcyap1/Adm/Adora2a/Adra1b/Adra2b/Agt/Alx4/Nr2f2/Atf3/Neurod6/Avp/Bdnf/C5ar1/Anxa2/Cck/Cd38/Cd59a/Cdkn1c/Ccr2/Cnr1/Crh/Crym/Ctla2a/Cyp1b1/Dab2/Cd55/Pcbd1/Ddn/Drd1/Drd5/Ect2/Egr2/Eomes/F2r/Fbln1/Fgf10/Fst/Gal/Gbx2/Gh/Hbb-b1/Onecut1/Htr1b/Htr4/Icam1/Ier3/Igf1/Cyr61/Il16/Inhba/Irx1/Irx2/Itga5/Itih3/Jag1/Kdr/Lck/Lef1/Lhx9/Anxa1/Ltf/Mas1/Mc3r/Kitl/Mmp9/Gb…	178
GO:0043025	neuronal cell body	36/576	576/21248	3.33595e+08	6.3383e+09	5.19413e+09	Chrna3/Chrna4/Acvrl1/Ada/Adora2a/Bdnf/Cck/Crh/Crhbp/Cybb/Drd1/Drd5/Gal/Htr7/Elavl4/Igf1/Kcnj6/Kdr/Nrp1/Penk/Ret/Tgfb2/Klhl14/Pde10a/Itga8/Pde11a/Homer1/Kcnc2/Hcn4/Nefh/Npcd/Tanc1/Kcnip1/Tpx2/Tmprss5/Klhl1	36
GO:0016265	death	80/560	1814/21248	3.37136e+08	5.42011e+09	3.49658e+09	Amigo2/Ada/Adcyap1/Adm/Adora2a/Agt/Alx4/Atf3/Atp2a1/Avp/Bdnf/Hrk/C5ar1/Cck/Cd38/Cnr1/Col2a1/Crh/Cyp1b1/Dab2/Ect2/Egr2/F2r/Fgf10/Gal/Gh/Hp/Icam1/Ier3/Igf1/Cyr61/Il2rb/Inhba/Itga5/Kdr/Lck/Lcn2/Lef1/Anxa1/Ltk/Kitl/Mmp9/Neurod1/Ngf/Nkx3-1/Nrp1/Pcp4/Pim1/Prkcd/Serpine1/Pou4f1/Ptgs2/Ret/S100a8/S100a9/Cxcl12/Sema5a/Frzb/Sox9/Serpinb9/Pycr1/Tcf7l2/Tek/Tgfb2/Tnfrsf8/Pglyrp1/Tnfsf10/Vdr/Vil1/Wnt4/Wt1/Eda2r…	80
GO:0032101	regulation of response to external stimulus	41/560	720/21248	3.51402e+08	5.63063e+09	3.63239e+09	Ada/Adcyap1/Adora2a/Angpt2/Agt/C5ar1/Anxa2/Cck/Cd59a/Ccr2/Cnr1/Ctla2a/Cd55/F2r/Fgf10/Ier3/Il12rb1/Il16/Kdr/Ltf/Mas1/Gbp4/Myom1/Nrp1/Prkcd/Serpine1/Stab2/Ptgs2/Rora/S100a8/S100a9/Cxcl5/Cxcl12/Sema5a/Pglyrp1/Wnt4/Ifnlr1/Cartpt/Asb2/Tmprss6/Pdgfd	41
GO:0001558	regulation of cell growth	25/560	336/21248	3.53193e+08	5.64052e+09	3.63877e+09	Kazald1/Syt17/Acvrl1/Agt/Avp/Bdnf/Cd38/Col14a1/Cpne6/Dab2/Gal/Igf1/Cyr61/Inhba/Lef1/Ngf/Nrp1/Cxcl12/Sema5a/Frzb/Cpne9/Tgfb2/Wt1/Cda/Igfbpl1	25
GO:0097285	cell-type specific apoptotic process	32/560	497/21248	3.58366e+08	5.70419e+09	3.67984e+08	Ada/Adcyap1/Adora2a/Agt/Bdnf/Hrk/C5ar1/F2r/Icam1/Igf1/Kdr/Lef1/Anxa1/Ltk/Kitl/Neurod1/Ngf/Nrp1/Pcp4/Prkcd/Serpine1/Pou4f1/Cxcl12/Sema5a/Sox9/Serpinb9/Tcf7l2/Tek/Tgfb2/Wt1/Bok/Ecscr	32
GO:0051924	regulation of calcium ion transport	19/560	213/21248	3.99645e+08	6.34025e+09	4.09017e+08	Adora2a/Agt/Cckar/Crh/Drd1/F2r/Icam1/Igf1/Ngf/Serpine1/Pln/Ptgs2/Cxcl12/Stc1/Tgfb2/Vdr/Homer1/Npsr1/Atp2c2	19
GO:0045859	regulation of protein kinase activity	36/560	598/21248	4.1113e+08	6.50099e+09	4.19387e+09	Chrna3/Adcyap1/Adora2a/Adra2b/Agt/Nr2f2/Dab2/Drd1/Drd5/Ect2/F2r/Fgf10/Igf1/Cyr61/Ltf/Mas1/Kitl/Nkx3-1/Pcp4/Pim1/Prkcd/Pkib/Prox1/Tgfb2/Cenpe/Clspn/Cartpt/Dusp4/Ppm1e/Nell1/Rgs14/Tpx2/1500015O10Rik/Tnxb/Fzd10/Deptor	36
GO:0045766	positive regulation of angiogenesis	14/560	122/21248	4.17216e+07	6.57561e+09	4.242e+08	Acvrl1/Adm/Angpt2/C5ar1/Cyp1b1/Kdr/Mmp9/Serpine1/Ptgs2/Sema5a/Tek/Vash2/Ccbe1/Lrg1	14
GO:0015872	dopamine transport	8/560	37/21248	4.35651e+08	6.81573e+09	4.39691e+09	Chrna4/Cnr1/Drd1/Htr1b/Npy2r/Pcp4/Cxcl12/Chrm5	8
GO:0030810	positive regulation of nucleotide biosynthetic process	13/560	106/21248	4.36706e+08	6.81573e+09	4.39691e+09	Adcy4/Adcyap1/Adm/Adora2a/Avp/Crh/Drd1/Drd5/Htr4/Mc3r/Npr1/Vipr2/Ramp3	13
GO:1900373	positive regulation of purine nucleotide biosynthetic process	13/560	106/21248	4.36706e+08	6.81573e+09	4.39691e+09	Adcy4/Adcyap1/Adm/Adora2a/Avp/Crh/Drd1/Drd5/Htr4/Mc3r/Npr1/Vipr2/Ramp3	13
GO:0043549	regulation of kinase activity	38/560	650/21248	4.40017e+08	6.84518e+09	4.41591e+09	Chrna3/Adcyap1/Adora2a/Adra2b/Agt/Nr2f2/Dab2/Drd1/Drd5/Ect2/F2r/Fgf10/Igf1/Cyr61/Ltf/Mas1/Kitl/Nkx3-1/Pcp4/Pim1/Prkcd/Pkib/Prox1/Tek/Tgfb2/Cenpe/Clspn/Cartpt/Dusp4/Ppm1e/Nell1/Rgs14/Vav3/Tpx2/1500015O10Rik/Tnxb/Fzd10/Deptor	38
GO:0051128	regulation of cellular component organization	86/560	2010/21248	4.55672e+08	7.06586e+08	4.55827e+09	Kifc1/Amigo2/Kazald1/Cdc20/Syt17/Chrna3/Acvrl1/Adcyap1/Avil/Agt/Avp/Bdnf/Anxa2/Cbln1/Cbln2/Cck/Cd38/Cnr1/Col14a1/Cpne6/Dab2/Ect2/Fbln1/Gal/Htr7/Elavl4/Icam1/Ier3/Igf1/Cyr61/Jchain/Inhba/Kdr/Lcat/Lcn2/Lef1/Anxa1/Ltk/Mid1/Mmp9/Myoc/Ngf/Nrp1/Oxt/Pcp4/Prkcd/Serpine1/Prox1/Rspo1/Pld6/Ret/S100a10/S100a9/Cxcl5/Cxcl12/Sema5a/Frzb/Shox2/Sox9/Cpne9/Tcf7l2/Tek/Tgfb2/Tnfsf10/Vil1/Vill/Vrk1/Wnt9b/Wnt4/Wt1/C1q…	86
GO:1904035	regulation of epithelial cell apoptotic process	10/560	62/21248	4.68103e+08	7.23528e+09	4.66757e+08	Icam1/Igf1/Kdr/Neurod1/Ngf/Serpine1/Sema5a/Tcf7l2/Tek/Ecscr	10
GO:0007626	locomotory behavior	19/560	217/21248	5.24491e+08	8.05504e+09	5.1964e+09	Chrnb4/Chrna3/Chrna4/Adora2a/Adra1b/Avp/Crh/Drd1/Glra1/Elavl4/Mc3r/Ngf/Penk/Cxcl12/Trh/Zic1/Slitrk6/Lrrtm1/Klhl1	19
GO:0007417	central nervous system development	40/560	709/21248	5.77941e+08	8.84765e+09	5.70772e+09	Amigo2/Adora2a/Agt/Nr2f2/Neurod6/C5ar1/Cbln1/Cckar/Drd1/Egr2/Eomes/Fgf10/Gbx2/Igf1/Inhba/Lef1/Neurod1/Nnat/Nrp1/Nrp2/Pou4f1/Prox1/Rora/S100a8/S100a9/Cxcl12/Sema5a/Sox9/Tcf7l2/Wnt4/Zic1/Zic2/Btbd3/Zbtb18/Nefh/Zfp488/Bhlhe22/Zic5/Prdm8/Klhl1	40
GO:0036477	somatodendritic compartment	44/576	791/21248	5.81099e+08	0.000105992408736425	8.6859e+08	Adcy4/Chrna3/Chrna4/Acvrl1/Ada/Adora2a/Avp/Bdnf/Cck/Cpne6/Crh/Crhbp/Ctla2a/Cybb/Ddn/Drd1/Drd5/Gal/Htr7/Elavl4/Igf1/Kcnj6/Kdr/Grid2ip/Nrp1/Penk/Plcb4/Ret/Tgfb2/Klhl14/Pde10a/Itga8/Pde11a/Homer1/Kcnc2/Hcn4/Nefh/Npcd/Rgs14/Tanc1/Kcnip1/Tpx2/Tmprss5/Klhl1	44
GO:0043085	positive regulation of catalytic activity	50/560	976/21248	5.95976e+08	9.0263e+09	5.82297e+09	Adcy4/Cdc20/Chrna3/Adcyap1/Adora2a/Adra2b/Agt/Cck/Dab2/Drd1/Drd5/Ect2/F2r/Fgf10/Htr4/Icam1/Igf1/Cyr61/Itk/Lck/Ltf/Mas1/Kitl/Nkx3-1/Npr3/Pim1/Prkcd/Prox1/Ret/Rgs4/S100a10/S100a8/S100a9/Tek/Tgfb2/Tnnt2/Tnfsf10/Vdr/Vipr2/Wnt9b/Wnt4/Cenpe/Clspn/Cartpt/Rgs14/Bok/Vav3/Chp2/Tpx2/Fzd10	50
GO:0030801	positive regulation of cyclic nucleotide metabolic process	13/560	109/21248	5.97122e+08	9.0263e+09	5.82297e+09	Adcy4/Adcyap1/Adm/Adora2a/Avp/Crh/Drd1/Drd5/Htr4/Mc3r/Npr1/Vipr2/Ramp3	13
GO:0002691	regulation of cellular extravasation	6/560	19/21248	6.60751e+08	9.86407e+09	6.36343e+09	Ccr2/Icam1/Itga4/Cxcl12/Ccl28/Pdgfd	6
GO:0033605	positive regulation of catecholamine secretion	6/560	19/21248	6.60751e+08	9.86407e+09	6.36343e+09	Chrna4/Npy2r/Oxt/Pcp4/Cxcl12/Cartpt	6
GO:0010628	positive regulation of gene expression	73/560	1638/21248	6.6599e+08	9.9115e+08	6.39403e+09	Lmo1/Acvrl1/Adcyap1/Agt/Alx4/Nr2f2/Atf3/Neurod6/Avp/Bdnf/Cd38/Crh/Cyp1b1/Dab2/Pcbd1/Ddn/Egr2/Eomes/F2r/Fbln1/Fgf10/Gal/Gbx2/Onecut1/Icam1/Igf1/Cyr61/Il2rg/Inhba/Jag1/Lck/Lcn2/Lef1/Ltf/Neurod1/Nfya/Ngf/Nkx3-1/Serpine1/Pomc/Pou4f1/Prox1/Grhl1/Ret/Rora/Shox2/Sox9/Serpinb9/Tet2/Tcf7l2/Tgfb2/Tnc/Tnfrsf8/Vdr/Wnt4/Wnt8b/Wt1/Onecut2/Zic1/Zic2/Itga8/Eda2r/Ccbe1/Mafa/Cited4/Piwil2/Rasl11a/Tunar/Chp2/Atoh8/…	73
GO:2001233	regulation of apoptotic signaling pathway	26/560	371/21248	6.68654e+08	9.9173e+09	6.39777e+09	Adora2a/Agt/Atf3/Avp/Col2a1/Dab2/Fgf10/Icam1/Ier3/Igf1/Inhba/Lck/Mmp9/Nkx3-1/Nrp1/Prkcd/Serpine1/Ret/S100a8/S100a9/Cxcl12/Tcf7l2/Tgfb2/Tnfsf10/Wnt4/Deptor	26
GO:0050900	leukocyte migration	20/560	241/21248	6.70506e+08	9.9173e+09	6.39777e+09	Ada/C5ar1/Ccr2/Icam1/Il16/Itga4/Kitl/Mmp9/Serpine1/S100a8/S100a9/Cxcl5/Cxcl12/Nlrp10/Retnlg/Myo1g/Podxl/Ccl28/Vav3/Pdgfd	20
GO:0005575	cellular_component	576/576	20819/21248	6.70865e+07	0.000117659444948804	9.64199e+09	Ildr2/Kifc1/Micalcl/Abhd12b/Hbb-bt/Plekhg4/Cpne7/Plekho2/Upb1/Nt5dc3/Sec14l4/Gck/Nxph4/Adcy4/Tex15/Amigo2/Kazald1/Fam111a/Dio3/Cdc20/Chrnb4/Chrnb3/Grm2/Cdca2/Lhfp/Cdcp1/Lmo1/Mcf2/Syt17/Hba-a2/Ly6a/H2-Q6/Chrna3/Chrna2/Chrna4/Acvrl1/Ada/Adam12/Adcy8/Adcyap1/Adm/Adora2a/Adra1b/Adra1d/Adra2b/Avil/Angpt2/Agt/Aim1/Alas2/Alx4/Steap4/Nr2f2/Synpo2/Atf3/Neurod6/Atp2a1/Slc7a3/Avp/Bdnf/Hrk/Bst1/C5ar1/Anxa2/C…	576
GO:0070838	divalent metal ion transport	27/560	395/21248	7.05018e+08	0.000103957654735075	6.70643e+09	Chrna4/Adora2a/Agt/Atp2a1/Cckar/Crh/Drd1/F2r/Icam1/Igf1/Lck/Ngf/Serpine1/Pln/Ptgs2/Ryr1/Cxcl12/Stc1/Tgfb2/Vdr/Trpm6/Homer1/Npsr1/Pkd2l1/Ramp3/Ccdc109b/Atp2c2	27
GO:0043167	ion binding	178/554	5105/21248	7.1227e+08	0.000367175402751382	0.000315273381708012	Upb1/Nt5dc3/Gck/Adcy4/Chrnb4/Chrnb3/Lmo1/Syt17/Chrna3/Chrna2/Chrna4/Acvrl1/Ada/Adam12/Adcy8/Angpt2/Alas2/Steap4/Nr2f2/Atp2a1/Anxa2/Calb2/Car4/Cdh9/Ch25h/Col2a1/Cpne6/Cybb/Cyp1b1/Dab2/Drd1/Drd5/Egr2/F5/Fbln1/Fgf10/Folr1/Fst/Galnt3/Gh/Glra1/Gpc4/Gpx3/Hbb-b2/Htr1b/Htr5b/Cyr61/Jchain/Itga4/Itga5/Itk/Jag1/Kdr/Lck/Lcn2/Lhx9/Anxa1/Ltf/Ltk/Crb1/Mgp/Mid1/Mmp8/Mmp9/Myh3/Npr1/Nrp1/Nrp2/Slc22a6/Phex/Pim1/Prk…	178
GO:0002684	positive regulation of immune system process	38/560	664/21248	7.17852e+08	0.000105526418116868	6.80763e+09	Ada/Bst1/C5ar1/Cd38/Cd59a/Cd83/Ccr2/Cnr1/Cd55/Fgf10/H2-Aa/H2-Ab1/Hbb-b2/Icam1/Igf1/Il12rb1/Il2rg/Inhba/Itga4/Itk/Jag1/Lck/Lef1/Anxa1/Ltf/Kitl/Mmp9/Serpine1/Cxcl5/Cxcl12/Tek/Tgfb2/Pglyrp1/Zap70/Nlrp10/Myo1g/Vav3/Pdgfd	38
GO:1903034	regulation of response to wounding	25/560	350/21248	7.22154e+08	0.000105835131326566	6.82755e+09	Ada/Adcyap1/Adora2a/Agt/Anxa2/Cd59a/Ccr2/Cnr1/Ctla2a/Cd55/F2r/Ier3/Mas1/Prkcd/Serpine1/Stab2/Ptgs2/Rora/S100a8/S100a9/Pglyrp1/Vil1/Wnt4/Rreb1/Tmprss6	25
mmu04151	PI3K-Akt signaling pathway	26/225	350/7834	7.29022e+08	0.0004933049106108	0.000376021891935637	11601/12824/12835/12841/14062/14165/14174/14599/16000/16185/16186/16401/16402/16542/17311/18049/19109/21687/21923/22371/27219/68553/71785/81877/241226/263803	26
GO:0005261	cation channel activity	22/554	288/21248	7.5357e+08	0.000369967077476921	0.000317670439693798	Chrnb4/Chrnb3/Chrna3/Chrna2/Chrna4/Kcnj3/Kcnj5/Kcnj6/Ryr1/Scn7a/Trpm6/Kcns3/Kcng2/Kcnc2/Slc4a11/Pkd2l1/Hcn4/Scn4b/Kcng4/Piezo2/Kcnip1/Kcnmb2	22
GO:0048521	negative regulation of behavior	9/560	52/21248	7.70958e+08	0.000111918543970159	7.22e+09	Ada/Angpt2/Drd1/Htr7/Npy2r/Nrp1/Sema5a/Trh/Npsr1	9
GO:0060359	response to ammonium ion	9/560	52/21248	7.70958e+08	0.000111918543970159	7.22e+09	Ada/Adra1b/Cnr1/Crh/Crhbp/Drd1/Drd5/Htr1b/Homer1	9
GO:0072511	divalent inorganic cation transport	27/560	397/21248	7.72976e+08	0.000111918543970159	7.22e+09	Chrna4/Adora2a/Agt/Atp2a1/Cckar/Crh/Drd1/F2r/Icam1/Igf1/Lck/Ngf/Serpine1/Pln/Ptgs2/Ryr1/Cxcl12/Stc1/Tgfb2/Vdr/Trpm6/Homer1/Npsr1/Pkd2l1/Ramp3/Ccdc109b/Atp2c2	27
GO:0051259	protein oligomerization	30/560	468/21248	7.86694e+08	0.000113562679325761	7.32606e+09	Chrnb4/Chrnb3/Chrna3/Chrna2/Chrna4/Acvrl1/Anxa2/Cck/Pcbd1/Ect2/Glra1/Gpx3/Jchain/Lcn2/Mmp9/Slc22a6/Pln/S100a10/Tek/Tnnt2/Vwf/C1ql2/Kcns3/Kcnc2/Pkd2l1/Nell1/Scube1/Kcng4/Col6a4/Cda	30
GO:0003008	system process	100/560	2474/21248	7.94294e+08	0.000114316463508333	7.37469e+09	Chrnb4/Chrna3/Chrna4/Acvrl1/Ada/Adcy8/Adcyap1/Adm/Adora2a/Adra1b/Adra1d/Adra2b/Agt/Atp2a1/Avp/Bdnf/Cck/Cckar/Cd38/Ccr2/Cnr1/Col14a1/Col2a1/Crh/Crhbp/Crym/Dab2/Drd1/Drd5/F2r/F5/Fgf10/Gal/Gjc1/Gjb2/Glra1/Htr1b/Htr4/Htr7/Elavl4/Icam1/Ier3/Igf1/Jchain/Inhba/Itga5/Kdr/Lck/Lef1/Mc3r/Mrvi1/Myh3/Myoc/Myom1/Neurod1/Ngf/Nkx3-1/Npr1/Npr3/Npy2r/Slc22a6/Oxt/Penk/Pln/Pomc/Pou4f1/Ptgs2/Ryr1/Scn7a/Sema5a/Sox9/St…	100
GO:0051960	regulation of nervous system development	43/560	798/21248	8.09726e+08	0.000116189670133461	7.49553e+08	Amigo2/Cdc20/Syt17/Chrna3/Adcyap1/Adra2b/Avil/Bdnf/Cbln1/Cbln2/Cnr1/Cpne6/Dab2/Ect2/Eomes/Gh/Htr7/Elavl4/Igf1/Jag1/Kdr/Ltk/Neurod1/Ngf/Nrp1/Oxt/Pcp4/Pou4f1/Prox1/Ret/Cxcl5/Cxcl12/Sema5a/Shox2/Sox9/Cpne9/Tcf7l2/Slitrk6/Vwc2/Vwc2l/Zfp488/Rgs14/Lrrtm1	43
GO:0097191	extrinsic apoptotic signaling pathway	19/560	224/21248	8.30007e+08	0.000118745282324017	7.6604e+09	Agt/Atf3/Col2a1/Dab2/Fgf10/Icam1/Igf1/Inhba/Lcn2/Kitl/Ngf/Nrp1/Serpine1/Ret/Tcf7l2/Tgfb2/Tnfsf10/Bok/Deptor	19
GO:0050678	regulation of epithelial cell proliferation	22/560	287/21248	8.44262e+08	0.000120426379272309	7.76885e+09	Acvrl1/Nr2f2/C5ar1/Dab2/Fgf10/Igf1/Kdr/Nkx3-1/Prl/Prox1/Cxcl12/Sema5a/Sox9/Tcf7l2/Tek/Tgfb2/Vdr/Vash2/Rreb1/Gkn3/Atoh8/Lrg1	22
GO:0006955	immune response	49/560	966/21248	9.65345e+08	0.000136482721130932	8.80466e+09	Ada/Adcyap1/C5ar1/Cd38/Cd59a/Cd83/Ccr2/Cnr1/Cybb/Cd55/Eomes/H2-Aa/H2-Ab1/Icam1/Jchain/Il12rb1/Itk/Jag1/Lck/Lcn2/Lef1/Ltf/Gbp4/Pirb/Prkcd/Endou/Rora/S100a8/S100a9/Cxcl5/Cxcl12/Serpinb9/Tek/Tgfb2/Pglyrp1/Tnfsf10/Zap70/Clec12a/Ifnlr1/Nlrp10/Myo1g/Ccl28/Vav3/H60b/Trim59/Ifitm1/Ifitm2/Clec2d/Prg4	49
GO:0050769	positive regulation of neurogenesis	28/560	426/21248	9.94528e+08	0.00014019639320793	9.04424e+09	Syt17/Adcyap1/Adra2b/Avil/Bdnf/Cnr1/Cpne6/Ect2/Gh/Htr7/Elavl4/Kdr/Ltk/Neurod1/Ngf/Nrp1/Pcp4/Prox1/Ret/Cxcl5/Cxcl12/Sema5a/Shox2/Cpne9/Vwc2/Vwc2l/Zfp488/Rgs14	28
GO:0007169	transmembrane receptor protein tyrosine kinase signaling pathway	30/560	474/21248	1.00731e+08	0.000141170252695882	9.10706e+08	Chrna3/Adra2b/Angpt2/Agt/Bdnf/Cd59a/Fgf10/Fgf3/Igf1/Itk/Kdr/Lck/Ltk/Mmp9/Myoc/Ngf/Nkx3-1/Nrp1/Nrp2/Prkcd/Ret/Sox9/Tcf7l2/Tek/Vil1/Wnt4/Zap70/Ror1/Ccbe1/Rgs14	30
GO:0016049	cell growth	28/560	427/21248	1.03854e+09	0.000145123677830393	9.3621e+09	Kazald1/Syt17/Acvrl1/Adra1b/Agt/Avp/Bdnf/Cd38/Col14a1/Cpne6/Dab2/Gal/Igf1/Cyr61/Inhba/Lef1/Ngf/Nrp1/Nrp2/Cxcl12/Sema5a/Frzb/Sox9/Cpne9/Tgfb2/Wt1/Cda/Igfbpl1	28
GO:0002790	peptide secretion	20/560	249/21248	1.08901e+09	0.00015129732117917	9.76037e+09	Ildr2/Gck/Adcyap1/Adra2b/Cckar/Cd38/Cnr1/Crh/Crhbp/Anxa1/Neurod1/Nnat/Npy2r/S100a8/S100a9/Tcf7l2/Trh/Cartpt/Mafa/Syt9	20
GO:0045666	positive regulation of neuron differentiation	24/560	336/21248	1.09722e+09	0.000151998714803056	9.80562e+09	Syt17/Adcyap1/Adra2b/Avil/Bdnf/Cnr1/Cpne6/Ect2/Htr7/Elavl4/Ltk/Neurod1/Ngf/Nrp1/Pcp4/Prox1/Ret/Cxcl5/Cxcl12/Sema5a/Shox2/Cpne9/Vwc2/Vwc2l	24
GO:0003006	developmental process involved in reproduction	37/560	651/21248	1.10442e+09	0.000152555388024067	9.84153e+09	Tex15/Ada/Adcyap1/Adm/Agt/Nr2f2/Cdkn1c/Eomes/Fgf10/Fst/Icam1/Igf1/Cyr61/Inhba/Itga4/Kdr/Lef1/Lhx9/Kitl/Nkx3-1/Serpine1/Ptgs2/Pld6/Cxcl12/Sox9/Serpinb6b/Tcf7l2/Tnc/Vdr/Vwf/Wnt9b/Wnt4/Wt1/Nefh/Ccdc155/Piwil2/Rspo3	37
GO:0035556	intracellular signal transduction	87/560	2088/21248	1.11222e+09	0.000153193167449338	9.88267e+09	Gck/Adcy4/Ada/Adcy8/Adcyap1/Adra1b/Adra2b/Agt/Atp2a1/Slc7a3/Avp/C5ar1/Cyp1b1/Dab2/Drd1/Ect2/F2r/Fbln1/Fgf10/Gal/Icam1/Ier3/Igf1/Cyr61/Inhba/Itk/Kdr/Lck/Ltf/Ltk/Edaradd/Mas1/Kitl/Mmp9/Mrvi1/Myoc/Neurod1/Nkx3-1/Npr1/Npr3/Npy2r/Nrp1/Prkcd/Pln/Prl/Ptgs2/Rasd1/Ret/Rora/S100a8/S100a9/Cxcl5/Cxcl12/Sema5a/Sox9/Tcf7l2/Tek/Arl5c/Tgfb2/Zap70/Arhgef39/Inpp4b/Pde10a/Eda2r/Kcnc2/Nlrc3/Plch1/Plch2/Cartpt/Npsr1/…	87
GO:0097458	neuron part	63/576	1330/21248	1.1316e+09	0.000191114801316771	0.000156615315021823	Adcy4/Chrnb4/Chrnb3/Grm2/Chrna3/Chrna4/Acvrl1/Ada/Adcyap1/Adora2a/Avil/Avp/Bdnf/Calb2/Cck/Cckar/Cldn5/Cnr1/Cpne6/Crh/Crhbp/Ctla2a/Cybb/Ddn/Drd1/Drd5/Slc17a6/Gal/Htr7/Elavl4/Igf1/Kcnj6/Kdr/Grid2ip/Myoc/Nrp1/Nrp2/Oxt/Pcp4/Penk/Plcb4/Pou4f1/Ptgs2/Ret/Camk1g/Tgfb2/Klhl14/Pde10a/Itga8/Pde11a/Rgs9bp/Homer1/Kcnc2/Hcn4/Nefh/Npcd/Rgs14/Tanc1/Kcnip1/Tpx2/Lrrtm1/Tmprss5/Klhl1	63
GO:0051247	positive regulation of protein metabolic process	61/560	1313/21248	1.1946e+09	0.000164070264246279	0.000105843670627164	Cdc20/Cdca2/Chrna3/Acvrl1/Adcyap1/Adra1b/Adra2b/Agt/Avp/Bdnf/C5ar1/Anxa2/Cck/Ccr2/Crh/Cyp1b1/Dab2/Ect2/F2r/Fgf10/Icam1/Ier3/Igf1/Cyr61/Inhba/Itga5/Kdr/Lck/Ltf/Mas1/Kitl/Mmp9/Ngf/Nkx3-1/Nrp1/Pim1/Prkcd/Prox1/Rspo1/Ret/S100a8/S100a9/Sox9/Tcf7l2/Tek/Tgfb2/Tnfrsf8/Tnfsf10/Cenpe/Eda2r/Clspn/Cartpt/Npsr1/Ccbe1/Bok/Piwil2/Ecscr/Chp2/Tpx2/Nkd2/Fzd10	61
GO:0014068	positive regulation of phosphatidylinositol 3-kinase signaling	9/560	55/21248	1.24211e+08	0.000169625419162288	0.000109427366855814	Agt/F2r/Igf1/Kdr/Myoc/Nkx3-1/Sox9/Tek/Tgfb2	9
GO:1903793	positive regulation of anion transport	10/560	69/21248	1.25508e+09	0.000170910767822856	0.000110256560499739	Chrna4/Adora2a/Avp/Cck/Npy2r/Oxt/Pcp4/Prkcd/Cxcl12/Trh	10
GO:0005539	glycosaminoglycan binding	16/554	173/21248	1.274e+09	0.000597043538887484	0.000512648543779033	Dcn/Fgf10/Cyr61/Jchain/Ltf/Nrp1/Nrp2/Stab2/Rspo1/Sema5a/Pglyrp1/Abi3bp/Nell1/Smoc2/Rspo3/Tnxb	16
GO:0051050	positive regulation of transport	46/560	896/21248	1.34906e+09	0.00018281413379617	0.000117935562866328	Gck/Chrna4/Adcyap1/Adora2a/Agt/Avp/Anxa2/Cck/Cckar/Cd38/Crh/Dab2/Drd1/Ect2/F2r/Gal/Glra1/Igf1/Anxa1/Nkx3-1/Nnat/Npy2r/Oxt/Pcp4/Prkcd/Serpine1/Ptgs2/S100a8/S100a9/Cxcl12/Sema5a/Stc1/Tcf7l2/Tek/Tgfb2/Trh/Zic1/Nlrp10/Homer1/Kcnc2/Cartpt/Npsr1/Scn4b/Syt9/Atp2c2/Chp2	46
GO:0044297	cell body	37/576	641/21248	1.46134e+09	0.000236427902564105	0.000193748627447501	Chrna3/Chrna4/Acvrl1/Ada/Adora2a/Bdnf/Cck/Crh/Crhbp/Cybb/Drd1/Drd5/Gal/Htr7/Elavl4/Igf1/Kcnj6/Kdr/Nrp1/Penk/Ret/Tgfb2/Klhl14/Pde10a/Itga8/Pde11a/Homer1/Kcnc2/Podxl/Hcn4/Nefh/Npcd/Tanc1/Kcnip1/Tpx2/Tmprss5/Klhl1	37
GO:0098797	plasma membrane protein complex	29/576	447/21248	1.5036e+09	0.000236427902564105	0.000193748627447501	Chrnb4/Chrnb3/H2-Q6/Chrna3/Chrna2/Chrna4/Cybb/Dab2/Gjc1/Gjb2/H2-Aa/H2-Ab1/Il12rb1/Itga4/Itga5/Zap70/Kcns3/Itga8/Ifnlr1/Kcnc2/Vwc2/Vwc2l/Shisa6/Scn4b/Kcng4/Nrn1/Kcnip1/Kcnmb2/Neto2	29
GO:2001236	regulation of extrinsic apoptotic signaling pathway	15/560	155/21248	1.56188e+09	0.000209719228558341	0.000135292358147192	Agt/Atf3/Col2a1/Dab2/Fgf10/Icam1/Igf1/Inhba/Nrp1/Serpine1/Ret/Tcf7l2/Tgfb2/Tnfsf10/Deptor	15
GO:0030916	otic vesicle formation	4/560	7/21248	1.56842e+09	0.000210011053064893	0.000135480617592584	Fgf10/Fgf3/Nrp1/Sox9	4
GO:0048511	rhythmic process	21/560	277/21248	1.59243e+09	0.000212335204052293	0.000136979954920577	Ada/Adcyap1/Adora2a/Agt/Drd1/Egr2/Htr7/Inhba/Kdr/Mc3r/Kitl/Nfya/Nhlh2/Npy2r/Prkg2/Prox1/Ptgds/Rora/Hlf/Prokr2/Cartpt	21
GO:0016337	single organismal cell-cell adhesion	37/560	662/21248	1.59461e+09	0.000212335204052293	0.000136979954920577	Lmo1/Ada/Adora2a/Cd83/Cldn5/Ccr2/Ctla2a/Cyp1b1/Eomes/H2-Aa/H2-Ab1/Icam1/Icam2/Igf1/Cyr61/Il12rb1/Il2rg/Itga4/Itga5/Itk/Lck/Lef1/Anxa1/Prkcd/Ret/Rora/S100a8/S100a9/Cxcl12/Sox9/Tek/Wnt4/Zap70/Nlrc3/Podxl/Ccl28/Tnxb	37
GO:0008285	negative regulation of cell proliferation	34/560	586/21248	1.64595e+09	0.000218565683433789	0.0001409993109601	Acvrl1/Adcyap1/Adm/Adora2a/Agt/Nr2f2/Bdnf/Cyp1b1/Dab2/F2r/Fbln1/Fgf10/Gal/H2-Aa/H2-Ab1/Igf1/Inhba/Erdr1/Mmp9/Nkx3-1/Npr1/Npr3/Prox1/Ptgds/Ptgs2/Frzb/Sox9/Tgfb2/Vdr/Vipr2/Wt1/Nell1/Gkn3/Atoh8	34
GO:0019935	cyclic-nucleotide-mediated signaling	9/560	57/21248	1.67716e+09	0.000221836348716552	0.00014310925587005	Adcy4/Adcy8/Adcyap1/Gal/Mrvi1/Npr3/Sox9/Pde10a/Kcnc2	9
GO:2000021	regulation of ion homeostasis	16/560	175/21248	1.67981e+09	0.000221836348716552	0.00014310925587005	Adora2a/Agt/Avp/Cck/Drd1/F2r/Lck/Myoc/Ngf/Oxt/Pln/Ryr1/Tgfb2/Npsr1/Hcn4/Ptpn3	16
GO:0034220	ion transmembrane transport	41/560	769/21248	1.69014e+09	0.000222588752865607	0.000143594640697684	Chrna3/Chrna2/Chrna4/Atp2a1/Slc7a3/Crh/Crhbp/Cybb/Slc17a6/Gal/Glra1/Kcnj3/Kcnj5/Kcnj6/Mmp9/Slc22a6/Serpine1/Pln/Ryr1/Scn7a/Stc1/Slc38a5/Trpm6/Ano5/Kcns3/Slc26a4/Kcng2/Homer1/Kcnc2/Slc4a11/Pkd2l1/Hcn4/Scn4b/Ptpn3/Kcng4/Ccdc109b/Atp6v1c2/Atp2c2/Kcnip1/Kcnmb2/Neto2	41
GO:2000241	regulation of reproductive process	12/560	103/21248	1.72573e+09	0.000226655511498223	0.000146218154856134	Ada/Cnr1/Glra1/Igf1/Inhba/Nkx3-1/Oxt/Ptgds/Rspo1/Sox9/Wnt4/Wt1	12
GO:0032270	positive regulation of cellular protein metabolic process	57/560	1214/21248	1.74156e+09	0.000228110960425345	0.000147157082196592	Cdc20/Cdca2/Chrna3/Acvrl1/Adcyap1/Adra1b/Adra2b/Agt/Avp/Bdnf/C5ar1/Anxa2/Cck/Crh/Cyp1b1/Dab2/Ect2/F2r/Fgf10/Icam1/Igf1/Cyr61/Inhba/Itga5/Kdr/Lck/Ltf/Mas1/Kitl/Mmp9/Ngf/Nkx3-1/Nrp1/Pim1/Prkcd/Prox1/Rspo1/Ret/S100a8/S100a9/Sox9/Tek/Tgfb2/Tnfsf10/Cenpe/Eda2r/Clspn/Cartpt/Npsr1/Ccbe1/Bok/Piwil2/Ecscr/Chp2/Tpx2/Nkd2/Fzd10	57
GO:0010595	positive regulation of endothelial cell migration	9/560	58/21248	1.93936e+09	0.000251959027242713	0.000162541752544432	Agt/Kdr/Prox1/Ptgs2/Sema5a/Tek/Ccbe1/Atoh8/Amotl1	9
GO:0098609	cell-cell adhesion	40/560	749/21248	2.0647e+09	0.000266801144428763	0.000172116578123381	Amigo2/Lmo1/Ada/Adora2a/Cbln1/Cd83/Cdh9/Cldn5/Ccr2/Ctla2a/Cyp1b1/Eomes/H2-Aa/H2-Ab1/Icam1/Icam2/Igf1/Cyr61/Il12rb1/Il2rg/Itga4/Itga5/Itk/Lck/Lef1/Anxa1/Prkcd/Ret/Rora/S100a8/S100a9/Cxcl12/Sox9/Tek/Wnt4/Zap70/Nlrc3/Podxl/Ccl28/Tnxb	40
GO:0042391	regulation of membrane potential	24/560	350/21248	2.14814e+09	0.000276839700622357	0.000178592569615246	Chrnb4/Chrna3/Chrna4/Adcyap1/Adora2a/Agt/Bdnf/Cck/Cnr1/Drd1/Glra1/Myoc/Npy2r/Scn7a/Pycr1/Slc26a4/Kcnc2/Fam19a4/Hcn4/Scn4b/Ptpn3/Piezo2/Kcnip1/Kcnmb2	24
GO:0046983	protein dimerization activity	54/554	1151/21248	2.22641e+08	0.000956428048079	0.000821232312455397	Chrnb4/H2-Q6/Chrna3/Chrna4/Adora2a/Adra1b/Alx4/Nr2f2/Atf3/Neurod6/Atp2a1/Cbln1/Crym/Cybb/Drd1/Ect2/H2-Aa/H2-Ab1/Hp/Jchain/Inhba/Lcn2/Anxa1/Myom1/Neurod1/Nhlh2/Npr3/Slc22a6/Prkg2/Ptgs2/S100a10/Sox9/Gpr139/Tgfb2/Trhr/Ttr/Vil1/Vwf/Fbln5/AU021092/Homer1/Slc4a11/Nefh/Bok/Syt10/Bhlhe22/Scube1/Atp6v1c2/Nup35/Kcnip1/Atoh8/Cda/Btbd11/Zfp423	54
GO:0019233	sensory perception of pain	13/560	123/21248	2.24296e+09	0.000288055908682147	0.000185828278273484	Chrna4/Adcyap1/Cck/Ccr2/Cnr1/F2r/Htr7/Ngf/Npy2r/Oxt/Penk/Ptgs2/Fam19a4	13
GO:1901890	positive regulation of cell junction assembly	6/560	23/21248	2.24716e+09	0.000288055908682147	0.000185828278273484	Agt/Kdr/Myoc/S100a10/Tek/Wnt4	6
GO:0016310	phosphorylation	79/560	1881/21248	2.27401e+09	0.0002903608663519	0.000187315233764948	Gck/Chrna3/Acvrl1/Adcyap1/Adora2a/Adra1b/Adra2b/Agt/Nr2f2/Avp/Bdnf/C5ar1/Anxa2/Cck/Cdkn1c/Crh/Dab2/Drd1/Drd5/Ect2/F2r/Fbln1/Fgf10/Hbb-b1/Icam1/Ier3/Igf1/Cyr61/Il12rb1/Inhba/Itga5/Itk/Kdr/Lck/Ltf/Ltk/Mas1/Kitl/Mmp9/Gbp4/Myoc/Ngf/Nkx3-1/Npr1/Nrp1/Pcp4/Pim1/Prkcd/Pkib/Prkg2/Prox1/Rspo1/Ret/Sox9/Camk1g/Tek/Tgfb2/Vrk1/Wnt9b/Trpm6/Zap70/Cenpe/Eda2r/Pkn3/Ror1/Clspn/Sgk2/Cartpt/Npsr1/Dusp4/Ppm1e/N4bp2/Rg…	79
GO:0030534	adult behavior	15/560	160/21248	2.28007e+09	0.0002903608663519	0.000187315233764948	Chrnb4/Chrna3/Chrna4/Adra1b/Crhbp/Drd1/Glra1/Ngf/Cxcl12/Trh/Zic1/Slitrk6/Homer1/Cartpt/Klhl1	15
GO:0043066	negative regulation of apoptotic process	42/560	806/21248	2.28326e+09	0.0002903608663519	0.000187315233764948	Amigo2/Ada/Adcyap1/Adora2a/Agt/Avp/Bdnf/C5ar1/Cd38/Col2a1/Dab2/Egr2/F2r/Fgf10/Icam1/Ier3/Igf1/Cyr61/Il2rb/Itga5/Kdr/Lef1/Ltk/Kitl/Mmp9/Neurod1/Ngf/Nrp1/Pcp4/Pim1/Prkcd/Serpine1/Pou4f1/Cxcl12/Sema5a/Sox9/Serpinb9/Tcf7l2/Tek/Tgfb2/Wnt4/Wt1	42
GO:0051336	regulation of hydrolase activity	44/560	863/21248	2.46336e+09	0.000311614760349845	0.00020102637250296	Adcyap1/Adora2a/Agt/Avp/Cck/Ect2/F2r/Fgf10/Icam1/Igf1/Cyr61/Itih3/Itk/Lck/Lef1/Anxa1/Ltf/Mmp9/Ngf/Ngp/Nkx3-1/Serpine1/Ret/Rgs4/S100a10/S100a8/S100a9/Serpinb6b/Serpinb9/Tgfb2/Tnnt2/Tnfsf10/Wnt4/BC048546/Pcdh11x/Serpinb1b/Rgs14/Bok/Iqgap2/Vav3/Chp2/Ppp4r4/Spink8/Fzd10	44
GO:0006164	purine nucleotide biosynthetic process	19/560	243/21248	2.61614e+08	0.000329209584123039	0.000212377001702883	Adcy4/Ada/Adcy8/Adcyap1/Adm/Adora2a/Adra2b/Avp/Crh/Drd1/Drd5/Htr1b/Htr4/Mc3r/Npr1/Npr3/Npy2r/Vipr2/Ramp3	19
GO:0051338	regulation of transferase activity	39/560	732/21248	2.76079e+09	0.000345798644105618	0.000223078800769744	Cdc20/Chrna3/Adcyap1/Adora2a/Adra2b/Agt/Nr2f2/Dab2/Drd1/Drd5/Ect2/F2r/Fgf10/Igf1/Cyr61/Ltf/Mas1/Kitl/Nkx3-1/Pcp4/Pim1/Prkcd/Pkib/Prox1/Tek/Tgfb2/Cenpe/Clspn/Cartpt/Dusp4/Ppm1e/Nell1/Rgs14/Vav3/Tpx2/1500015O10Rik/Tnxb/Fzd10/Deptor	39
GO:0000902	cell morphogenesis	53/560	1119/21248	2.76236e+09	0.000345798644105618	0.000223078800769744	Syt17/Chrna3/Adora2a/Avil/Bdnf/Cck/Cckar/Cpne6/Dab2/Ect2/Egr2/Eomes/Fbln1/Gbx2/Onecut1/Elavl4/Icam1/Itga4/Kdr/Lef1/Myoc/Ngf/Nrp1/Nrp2/Prox1/Ret/S100a10/Cxcl12/Sema5a/Shox2/Sox9/Stc1/Cpne9/Tek/Tgfb2/Ccno/Vdr/Vil1/Vrk1/Wnt9b/Wnt4/Wt1/Onecut2/Zic2/Btbd3/Slitrk6/Itga8/Nefh/Bhlhe22/Nrn1/Rreb1/Prdm8/Ntng1	53
GO:0015464	acetylcholine receptor activity	5/554	15/21248	2.86128e+09	0.00117999234639288	0.00101319471470357	Chrnb4/Chrna3/Chrna2/Chrna4/Chrm5	5
GO:0060548	negative regulation of cell death	45/560	896/21248	2.86701e+08	0.000357966723312607	0.000230928572778501	Amigo2/Ada/Adcyap1/Adora2a/Agt/Avp/Bdnf/C5ar1/Cd38/Col2a1/Crh/Dab2/Egr2/F2r/Fgf10/Gh/Icam1/Ier3/Igf1/Cyr61/Il2rb/Itga5/Kdr/Lef1/Ltk/Kitl/Mmp9/Neurod1/Ngf/Nrp1/Pcp4/Pim1/Prkcd/Serpine1/Pou4f1/Cxcl12/Sema5a/Sox9/Serpinb9/Pycr1/Tcf7l2/Tek/Tgfb2/Wnt4/Wt1	45
GO:0031401	positive regulation of protein modification process	48/560	980/21248	2.92028e+09	0.000362038646462227	0.000233555418628036	Cdc20/Cdca2/Chrna3/Acvrl1/Adcyap1/Adra1b/Adra2b/Agt/Avp/Bdnf/C5ar1/Anxa2/Cck/Crh/Dab2/Ect2/F2r/Fgf10/Icam1/Igf1/Cyr61/Inhba/Itga5/Kdr/Lck/Ltf/Mas1/Kitl/Mmp9/Ngf/Nkx3-1/Nrp1/Pim1/Prkcd/Prox1/Rspo1/Ret/Sox9/Tek/Tgfb2/Cenpe/Eda2r/Clspn/Cartpt/Npsr1/Chp2/Tpx2/Fzd10	48
GO:0014046	dopamine secretion	6/560	24/21248	2.92975e+09	0.000362038646462227	0.000233555418628036	Chrna4/Cnr1/Htr1b/Npy2r/Pcp4/Cxcl12	6
GO:0014059	regulation of dopamine secretion	6/560	24/21248	2.92975e+09	0.000362038646462227	0.000233555418628036	Chrna4/Cnr1/Htr1b/Npy2r/Pcp4/Cxcl12	6
GO:0048839	inner ear development	16/560	184/21248	3.12459e+09	0.000385125728012599	0.000248449168367428	Bdnf/Col2a1/Fgf10/Fgf3/Gbx2/Igf1/Jag1/Neurod1/Nrp1/Prox1/Frzb/Sox9/Slitrk6/Itga8/Cecr2/Cthrc1	16
GO:0006163	purine nucleotide metabolic process	27/560	430/21248	3.19221e+09	0.000392454190163644	0.000253176846095517	Gck/Adcy4/Ada/Adcy8/Adcyap1/Adm/Adora2a/Adra2b/Avp/Bdnf/Crh/Drd1/Drd5/Htr1b/Htr4/Ier3/Igf1/Mc3r/Myh3/Npr1/Npr3/Npy2r/Rora/Vipr2/Pde10a/Pde11a/Ramp3	27
GO:0044060	regulation of endocrine process	8/560	48/21248	3.30067e+09	0.000404752655559388	0.000261110731778866	Crh/Crhbp/Dab2/F2r/Gal/Inhba/Nkx3-1/Pomc	8
GO:0042303	molting cycle	12/560	110/21248	3.35989e+09	0.00040951110505269	0.000264180463903567	Alx4/Fgf10/Fst/Gal/Inhba/Edaradd/Ptch2/Ptgs2/Sox9/Tgfb2/Mreg/Sostdc1	12
GO:0042633	hair cycle	12/560	110/21248	3.35989e+09	0.00040951110505269	0.000264180463903567	Alx4/Fgf10/Fst/Gal/Inhba/Edaradd/Ptch2/Ptgs2/Sox9/Tgfb2/Mreg/Sostdc1	12
GO:0043069	negative regulation of programmed cell death	42/560	820/21248	3.39954e+09	0.000412665853348952	0.000266215629392665	Amigo2/Ada/Adcyap1/Adora2a/Agt/Avp/Bdnf/C5ar1/Cd38/Col2a1/Dab2/Egr2/F2r/Fgf10/Icam1/Ier3/Igf1/Cyr61/Il2rb/Itga5/Kdr/Lef1/Ltk/Kitl/Mmp9/Neurod1/Ngf/Nrp1/Pcp4/Pim1/Prkcd/Serpine1/Pou4f1/Cxcl12/Sema5a/Sox9/Serpinb9/Tcf7l2/Tek/Tgfb2/Wnt4/Wt1	42
mmu04723	Retrograde endocannabinoid signaling	12/225	103/7834	3.57456e+09	0.00181408743750799	0.00138278897232914	11514/12801/14404/16519/16521/16522/18798/19225/57249/104110/140919/242864	12
GO:0008144	drug binding	13/554	130/21248	3.618e+09	0.00143467676915973	0.00123187826112955	Chrnb4/Chrnb3/Chrna3/Chrna2/Chrna4/Cnr1/Drd1/Drd5/Folr1/Htr1b/Htr5b/Ppic/Pde10a	13
GO:0030431	sleep	7/560	36/21248	3.65527e+09	0.00044147892030886	0.000284803280135308	Ada/Adora2a/Drd1/Htr7/Npy2r/Oxt/Ptgds	7
GO:0006935	chemotaxis	28/560	458/21248	3.67963e+09	0.000441771357606237	0.000284991934899319	Angpt2/Bdnf/C5ar1/Ccr2/Egr2/Fgf10/Gbx2/Cyr61/Il16/Kdr/Lef1/Nrp1/Nrp2/Prkcd/Serpine1/S100a8/S100a9/Cxcl5/Cxcl12/Sema5a/Tgfb2/Zic2/Retnlg/Ccl28/Vav3/Ackr2/Ecscr/Pdgfd	28
GO:0001942	hair follicle development	11/560	94/21248	3.69445e+09	0.000441771357606237	0.000284991934899319	Alx4/Fgf10/Fst/Gal/Inhba/Edaradd/Ptgs2/Sox9/Tgfb2/Mreg/Sostdc1	11
GO:0022404	molting cycle process	11/560	94/21248	3.69445e+09	0.000441771357606237	0.000284991934899319	Alx4/Fgf10/Fst/Gal/Inhba/Edaradd/Ptgs2/Sox9/Tgfb2/Mreg/Sostdc1	11
GO:0022405	hair cycle process	11/560	94/21248	3.69445e+09	0.000441771357606237	0.000284991934899319	Alx4/Fgf10/Fst/Gal/Inhba/Edaradd/Ptgs2/Sox9/Tgfb2/Mreg/Sostdc1	11
GO:0001945	lymph vessel development	6/560	25/21248	3.76946e+09	0.000449622801783429	0.0002900569945264	Acvrl1/Nr2f2/Kdr/Ngp/Prox1/Ccbe1	6
GO:0042330	taxis	28/560	459/21248	3.82381e+09	0.000454977118489292	0.000293511127647062	Angpt2/Bdnf/C5ar1/Ccr2/Egr2/Fgf10/Gbx2/Cyr61/Il16/Kdr/Lef1/Nrp1/Nrp2/Prkcd/Serpine1/S100a8/S100a9/Cxcl5/Cxcl12/Sema5a/Tgfb2/Zic2/Retnlg/Ccl28/Vav3/Ackr2/Ecscr/Pdgfd	28
GO:0007622	rhythmic behavior	8/560	49/21248	3.85458e+09	0.00045750580060393	0.000295142410427595	Ada/Adora2a/Drd1/Egr2/Htr7/Mc3r/Npy2r/Ptgds	8
GO:0098773	skin epidermis development	11/560	95/21248	4.08049e+09	0.000482043745919468	0.000310972129565163	Alx4/Fgf10/Fst/Gal/Inhba/Edaradd/Ptgs2/Sox9/Tgfb2/Mreg/Sostdc1	11
GO:0072522	purine-containing compound biosynthetic process	19/560	251/21248	4.08138e+09	0.000482043745919468	0.000310972129565163	Adcy4/Ada/Adcy8/Adcyap1/Adm/Adora2a/Adra2b/Avp/Crh/Drd1/Drd5/Htr1b/Htr4/Mc3r/Npr1/Npr3/Npy2r/Vipr2/Ramp3	19
GO:0038034	signal transduction in absence of ligand	10/560	79/21248	4.20205e+09	0.000492665118951529	0.0003178241031021	Col2a1/Fgf10/Igf1/Inhba/Lcn2/Kitl/Ngf/Ret/Tgfb2/Bok	10
GO:0097192	extrinsic apoptotic signaling pathway in absence of ligand	10/560	79/21248	4.20205e+09	0.000492665118951529	0.0003178241031021	Col2a1/Fgf10/Igf1/Inhba/Lcn2/Kitl/Ngf/Ret/Tgfb2/Bok	10
GO:1901343	negative regulation of vasculature development	10/560	79/21248	4.20205e+09	0.000492665118951529	0.0003178241031021	Angpt2/Agt/Cd59a/Ccr2/Ngp/Serpine1/Tek/Wnt4/Wt1/Ecscr	10
GO:0042886	amide transport	22/560	319/21248	4.30697e+09	0.000502514578270176	0.000324178105960373	Ildr2/Gck/Adcyap1/Adra2b/Cckar/Cd38/Cnr1/Crh/Crhbp/Folr1/Anxa1/Neurod1/Nnat/Npy2r/Ptgs2/S100a8/S100a9/Tcf7l2/Trh/Cartpt/Mafa/Syt9	22
GO:0060255	regulation of macromolecule metabolic process	174/560	5061/21248	4.36264e+09	0.000507777450464915	0.000327573247143889	Gck/Tex15/Cdc20/Cdca2/Lmo1/Chrna3/Acvrl1/Adcyap1/Adora2a/Adra1b/Adra2b/Agt/Alx4/Nr2f2/Atf3/Neurod6/Avp/Bdnf/C5ar1/Anxa2/Cck/Cd38/Cd59a/Cdkn1c/Ccr2/Col2a1/Crh/Crym/Ctla2a/Cyp1b1/Dab2/Cd55/Pcbd1/Ddn/Drd1/Drd5/Ect2/Egr2/Eomes/F2r/Fbln1/Fgf10/Fst/Gal/Gbx2/Hbb-b1/Onecut1/Elavl4/Icam1/Ier3/Igf1/Cyr61/Il16/Il2rg/Inhba/Irx1/Irx2/Itga5/Itih3/Jag1/Kdr/Lck/Lcn2/Lef1/Lhx9/Ltf/Mas1/Mc3r/Kitl/Mmp9/Gbp4/Myoc/Ne…	174
GO:0046631	alpha-beta T cell activation	12/560	113/21248	4.3952e+09	0.000507963749267963	0.00032769343070816	Ada/Adora2a/Cd83/Ccr2/Eomes/H2-Ab1/Il2rg/Itk/Lef1/Anxa1/Rora/Zap70	12
GO:0046660	female sex differentiation	12/560	113/21248	4.3952e+09	0.000507963749267963	0.00032769343070816	Adcyap1/Agt/Fgf10/Fst/Inhba/Kdr/Lhx9/Kitl/Serpine1/Wnt4/Wt1/Nefh	12
GO:0030199	collagen fibril organization	7/560	37/21248	4.40651e+09	0.000507963749267963	0.00032769343070816	Anxa2/Col14a1/Col2a1/Cyp1b1/Tgfb2/Adamts14/Tnxb	7
GO:0051051	negative regulation of transport	28/560	464/21248	4.62436e+08	0.000531801665712204	0.000343071552930081	Gck/Ada/Adcyap1/Adra2b/Anxa2/Ccr2/Cnr1/Crh/Crhbp/F2r/Fbln1/Htr1b/Htr7/Icam1/Ier3/Anxa1/Mmp9/Gbp4/Npy2r/Oxt/Plcb4/Ptgs2/Stc1/Tgfb2/Trh/Cartpt/Npsr1/Lrrtm1	28
GO:0005623	cell	439/576	14630/21248	4.63397e+09	0.000660340834069818	0.000541138033459801	Ildr2/Kifc1/Micalcl/Hbb-bt/Cpne7/Upb1/Nt5dc3/Sec14l4/Gck/Adcy4/Amigo2/Fam111a/Dio3/Cdc20/Chrnb4/Chrnb3/Grm2/Cdca2/Cdcp1/Lmo1/Syt17/Hba-a2/Ly6a/H2-Q6/Chrna3/Chrna2/Chrna4/Acvrl1/Ada/Adam12/Adcy8/Adcyap1/Adm/Adora2a/Adra1b/Adra1d/Adra2b/Avil/Angpt2/Agt/Alas2/Alx4/Steap4/Nr2f2/Synpo2/Atf3/Neurod6/Atp2a1/Slc7a3/Avp/Bdnf/Hrk/Bst1/C5ar1/Anxa2/Calb2/Car4/Cbln1/Cck/Cckar/Cd38/Cd59a/Cd83/Cdh9/Cdkn1c/Ch25h…	439
GO:0045187	regulation of circadian sleep/wake cycle, sleep	6/560	26/21248	4.7917e+09	0.000547699253372931	0.00035332727501268	Ada/Adora2a/Drd1/Htr7/Npy2r/Ptgds	6
GO:0085029	extracellular matrix assembly	6/560	26/21248	4.7917e+09	0.000547699253372931	0.00035332727501268	Agt/Has1/Sox9/Thsd4/Fbln5/Tnxb	6
GO:0001508	action potential	12/560	114/21248	4.79678e+09	0.000547699253372931	0.00035332727501268	Chrnb4/Chrna4/Cnr1/Drd1/Glra1/Scn7a/Kcnc2/Hcn4/Scn4b/Ptpn3/Kcnip1/Kcnmb2	12
GO:0046872	metal ion binding	120/554	3274/21248	4.83131e+09	0.00177895880076441	0.00152749436055221	Upb1/Nt5dc3/Gck/Adcy4/Lmo1/Syt17/Acvrl1/Ada/Adam12/Adcy8/Angpt2/Steap4/Nr2f2/Atp2a1/Anxa2/Calb2/Car4/Cdh9/Ch25h/Col2a1/Cybb/Cyp1b1/Egr2/F5/Fbln1/Galnt3/Gh/Hbb-b2/Itga4/Itga5/Itk/Jag1/Lcn2/Lhx9/Anxa1/Ltf/Crb1/Mgp/Mid1/Mmp8/Mmp9/Nrp1/Nrp2/Phex/Pim1/Prkcd/Endou/Pter/Ptgs2/Cabp7/Pld6/Ret/Rora/S100a10/S100a8/S100a9/Fbxo40/Wbscr17/Tet2/Mob3b/Pglyrp1/Traip/Vdr/Vil1/Wt1/Trpm6/Zic1/Zic2/Zic4/Prrg4/Tshz2/A…	120
GO:0050673	epithelial cell proliferation	23/560	345/21248	4.90934e+08	0.000557900734675471	0.000359908371421926	Acvrl1/Nr2f2/C5ar1/Dab2/Fgf10/Fst/Igf1/Kdr/Nkx3-1/Prl/Prox1/Cxcl12/Sema5a/Sox9/Tcf7l2/Tek/Tgfb2/Vdr/Vash2/Rreb1/Gkn3/Atoh8/Lrg1	23
GO:0051048	negative regulation of secretion	17/560	212/21248	5.01602e+09	0.000567341820629455	0.000365998927786096	Gck/Ada/Adra2b/Ccr2/Cnr1/Crh/Crhbp/F2r/Fbln1/Htr1b/Htr7/Anxa1/Npy2r/Oxt/Trh/Cartpt/Npsr1	17
GO:0007159	leukocyte cell-cell adhesion	27/560	442/21248	5.11978e+09	0.000577717677727229	0.000372692516086062	Lmo1/Ada/Adora2a/Cd83/Ccr2/Ctla2a/Eomes/H2-Aa/H2-Ab1/Icam1/Igf1/Il12rb1/Il2rg/Itga4/Itga5/Itk/Lck/Lef1/Anxa1/Rora/S100a8/S100a9/Cxcl12/Wnt4/Zap70/Nlrc3/Ccl28	27
GO:0009150	purine ribonucleotide metabolic process	26/560	418/21248	5.21192e+08	0.000586738036615986	0.000378511656437585	Gck/Adcy4/Adcy8/Adcyap1/Adm/Adora2a/Adra2b/Avp/Bdnf/Crh/Drd1/Drd5/Htr1b/Htr4/Ier3/Igf1/Mc3r/Myh3/Npr1/Npr3/Npy2r/Rora/Vipr2/Pde10a/Pde11a/Ramp3	26
GO:0046632	alpha-beta T cell differentiation	10/560	81/21248	5.22704e+09	0.000586931947919753	0.000378636750916228	Ada/Cd83/Ccr2/Eomes/Il2rg/Itk/Lef1/Anxa1/Rora/Zap70	10
GO:0043281	regulation of cysteine-type endopeptidase activity involved in apoptotic process	16/560	192/21248	5.23807e+09	0.000586931947919753	0.000378636750916228	Adora2a/Avp/Cck/F2r/Igf1/Cyr61/Lck/Lef1/Mmp9/Nkx3-1/Ret/S100a8/S100a9/Serpinb9/Tnfsf10/Bok	16
GO:0090031	positive regulation of steroid hormone biosynthetic process	4/560	9/21248	5.41304e+09	0.000604551691912935	0.000390003456445207	Dab2/Gh/Igf1/Wnt4	4
GO:0001816	cytokine production	31/560	544/21248	5.42047e+09	0.000604551691912935	0.000390003456445207	Adcyap1/Agt/C5ar1/Cd59a/Cd83/Ccr2/Cyp1b1/Eomes/F2r/Fbln1/Il12rb1/Itk/Lef1/Anxa1/Ltf/Gbp4/Prkcd/Serpine1/Pomc/Ptgs2/Rora/Cxcl5/Tek/Tgfb2/Tnfrsf8/Pglyrp1/Sigirr/Nlrp10/Nlrc3/Ccbe1/Prg4	31
GO:0008585	female gonad development	11/560	98/21248	5.45394e+09	0.000606877207743487	0.000391503674249682	Adcyap1/Agt/Fst/Inhba/Kdr/Lhx9/Kitl/Serpine1/Wnt4/Wt1/Nefh	11
GO:0051271	negative regulation of cellular component movement	17/560	214/21248	5.64192e+09	0.000626344456272696	0.000404062226835725	Acvrl1/Ada/Angpt2/Nr2f2/Cyp1b1/Drd1/Drd5/Fbln1/Has1/Erdr1/Nrp1/Serpine1/Cxcl12/Sema5a/Stc1/Wnt4/Ccl28	17
GO:0015833	peptide transport	21/560	302/21248	5.67852e+09	0.000628954673388533	0.000405746108811189	Ildr2/Gck/Adcyap1/Adra2b/Cckar/Cd38/Cnr1/Crh/Crhbp/Anxa1/Neurod1/Nnat/Npy2r/Ptgs2/S100a8/S100a9/Tcf7l2/Trh/Cartpt/Mafa/Syt9	21
GO:0009152	purine ribonucleotide biosynthetic process	18/560	236/21248	5.86135e+09	0.000647712981959567	0.000417847315833901	Adcy4/Adcy8/Adcyap1/Adm/Adora2a/Adra2b/Avp/Crh/Drd1/Drd5/Htr1b/Htr4/Mc3r/Npr1/Npr3/Npy2r/Vipr2/Ramp3	18
GO:0042995	cell projection	81/576	1940/21248	5.89608e+09	0.00076531367320119	0.000627161481963117	Adcy4/Chrnb4/Chrnb3/Grm2/Chrna3/Chrna4/Acvrl1/Ada/Adcyap1/Adora2a/Avil/Angpt2/Avp/Bdnf/Anxa2/Calb2/Car4/Cck/Cckar/Cldn5/Cnr1/Cpne6/Crh/Crhbp/Ctla2a/Cybb/Ddn/Drd1/Drd5/Slc17a6/Folr1/Htr7/Elavl4/Icam2/Itga5/Kcnj6/Kdr/Anxa1/Crb1/Grid2ip/Lyz2/Myoc/Npy2r/Nrp1/Nrp2/Oxt/Pcp4/Penk/Plcb4/Pou4f1/Ptgs2/Ret/Scn7a/Camk1g/Tek/Tgfb2/Vil1/Vipr2/Klhl14/Trpm6/Qrfpr/Slc26a4/Itga8/Rgs9bp/Myo1g/Odf4/Homer1/Kcnc2/Podx…	81
GO:0050679	positive regulation of epithelial cell proliferation	14/560	154/21248	5.955e+09	0.000656552200992061	0.000423549600718823	Acvrl1/C5ar1/Fgf10/Igf1/Kdr/Prl/Prox1/Cxcl12/Sema5a/Sox9/Tcf7l2/Vash2/Rreb1/Lrg1	14
GO:0070371	ERK1 and ERK2 cascade	17/560	215/21248	5.97998e+09	0.000657797947580079	0.00042435324659672	Adcyap1/Agt/Avp/C5ar1/Dab2/F2r/Fbln1/Fgf10/Icam1/Igf1/Cyr61/Kdr/Nrp1/Sox9/Tek/Npsr1/Rgs14	17
GO:0044464	cell part	438/576	14616/21248	5.98239e+09	0.00076531367320119	0.000627161481963117	Ildr2/Kifc1/Micalcl/Hbb-bt/Cpne7/Upb1/Nt5dc3/Sec14l4/Gck/Adcy4/Amigo2/Fam111a/Dio3/Cdc20/Chrnb4/Chrnb3/Grm2/Cdca2/Cdcp1/Lmo1/Syt17/Hba-a2/Ly6a/H2-Q6/Chrna3/Chrna2/Chrna4/Acvrl1/Ada/Adam12/Adcy8/Adcyap1/Adm/Adora2a/Adra1b/Adra1d/Adra2b/Avil/Angpt2/Agt/Alas2/Alx4/Steap4/Nr2f2/Synpo2/Atf3/Neurod6/Atp2a1/Slc7a3/Avp/Bdnf/Hrk/Bst1/C5ar1/Anxa2/Calb2/Car4/Cbln1/Cck/Cckar/Cd38/Cd59a/Cd83/Cdh9/Cdkn1c/Ch25h…	438
GO:0051966	regulation of synaptic transmission, glutamatergic	8/560	52/21248	6.00151e+09	0.000658658535931909	0.000424908422334841	Grm2/Adcyap1/Adora2a/Cnr1/Drd1/Htr1b/Npy2r/Ptgs2	8
GO:0050802	circadian sleep/wake cycle, sleep	6/560	27/21248	6.02429e+09	0.000659653241627402	0.000425550118759775	Ada/Adora2a/Drd1/Htr7/Npy2r/Ptgds	6
GO:0015276	ligand-gated ion channel activity	13/554	137/21248	6.26525e+09	0.0021531559904323	0.00184879696559657	Chrnb4/Chrnb3/Chrna3/Chrna2/Chrna4/Glra1/Kcnj3/Kcnj5/Kcnj6/Ryr1/Chrm5/Hcn4/Gabrq	13
GO:0022834	ligand-gated channel activity	13/554	137/21248	6.26525e+09	0.0021531559904323	0.00184879696559657	Chrnb4/Chrnb3/Chrna3/Chrna2/Chrna4/Glra1/Kcnj3/Kcnj5/Kcnj6/Ryr1/Chrm5/Hcn4/Gabrq	13
GO:1904019	epithelial cell apoptotic process	10/560	83/21248	6.45768e+09	0.00070550159739827	0.000455127436071366	Icam1/Igf1/Kdr/Neurod1/Ngf/Serpine1/Sema5a/Tcf7l2/Tek/Ecscr	10
GO:0051291	protein heterooligomerization	13/560	136/21248	6.47524e+09	0.000705815510074227	0.000455329944856443	Chrnb4/Chrnb3/Chrna3/Chrna2/Chrna4/Acvrl1/Anxa2/Pcbd1/Glra1/S100a10/Tnnt2/Kcnc2/Col6a4	13
GO:0045927	positive regulation of growth	18/560	238/21248	6.53753e+09	0.000710993276007384	0.000458670182982658	Dio3/Syt17/Agt/Avp/Cd38/Cpne6/Gh/Igf1/Lef1/Ngf/Nrp1/Prox1/Cxcl12/Sema5a/Cpne9/Tgfb2/Vil1/Wt1	18
GO:0046545	development of primary female sexual characteristics	11/560	100/21248	6.57547e+09	0.000713505201091543	0.000460290655604368	Adcyap1/Agt/Fst/Inhba/Kdr/Lhx9/Kitl/Serpine1/Wnt4/Wt1/Nefh	11
GO:0010557	positive regulation of macromolecule biosynthetic process	66/560	1542/21248	6.59507e+09	0.00071401994554793	0.000460622723349546	Gck/Lmo1/Acvrl1/Adcyap1/Agt/Alx4/Nr2f2/Atf3/Neurod6/Bdnf/Cd38/Ccr2/Cyp1b1/Dab2/Pcbd1/Ddn/Egr2/Eomes/F2r/Fgf10/Gal/Gbx2/Onecut1/Icam1/Igf1/Cyr61/Inhba/Jag1/Kdr/Lef1/Ltf/Mas1/Kitl/Neurod1/Nfya/Ngf/Nkx3-1/Pomc/Pou4f1/Prox1/Grhl1/Ret/Rora/Shox2/Sox9/Tet2/Tcf7l2/Tgfb2/Tnfrsf8/Vdr/Wnt4/Wt1/Onecut2/Zic1/Zic2/Itga8/Eda2r/Mafa/Cited4/Piwil2/Rasl11a/Tunar/Chp2/Atoh8/Tmprss6/Zfp423	66
GO:0046649	lymphocyte activation	32/560	577/21248	6.8883e+08	0.000744090962141043	0.000480021892299062	Lmo1/Chrna4/Ada/Adora2a/Bst1/Cd38/Cd83/Ccr2/Ctla2a/Eomes/Fgf10/Gal/H2-Aa/H2-Ab1/Onecut1/Icam1/Igf1/Il12rb1/Il2rb/Il2rg/Itk/Lck/Lef1/Anxa1/Prkcd/Rora/Cxcl12/Pglyrp1/Wnt4/Zap70/Nlrc3/Vav3	32
GO:0009306	protein secretion	27/560	450/21248	6.93286e+08	0.00074722569420409	0.000482044145079052	Ildr2/Gck/Adora2a/Adra2b/Agt/Cbln1/Cckar/Cd38/Cnr1/Crh/F2r/Fbln1/Igf1/Anxa1/Neurod1/Nnat/Tcf7l2/Tek/Tgfb2/Trh/Cbln4/Nlrp10/Cartpt/Mafa/Rab37/Syt9/Krt20	27
mmu04060	Cytokine-cytokine receptor interaction	20/225	265/7834	7.03682e+09	0.00285694801417504	0.00217770992006083	12772/12983/12984/16161/16185/16186/16323/16542/17311/19109/20311/20315/21808/21941/22035/50905/56838/71785/242700/245527	20
GO:0001965	G-protein alpha-subunit binding	6/554	28/21248	7.06421e+09	0.0023494184744997	0.00201731679723748	Drd1/Drd5/F2r/Kcnj6/Rgs4/Rgs14	6
GO:1902531	regulation of intracellular signal transduction	59/560	1336/21248	7.07639e+08	0.000759153490847747	0.000489738907960423	Ada/Adcyap1/Adra1b/Adra2b/Agt/Slc7a3/C5ar1/Cyp1b1/Dab2/Ect2/F2r/Fbln1/Fgf10/Icam1/Igf1/Cyr61/Inhba/Kdr/Lck/Ltf/Mas1/Kitl/Mmp9/Myoc/Neurod1/Nkx3-1/Nrp1/Prkcd/Prl/Ptgs2/Ret/Rora/S100a8/S100a9/Cxcl5/Cxcl12/Sema5a/Sox9/Tcf7l2/Tek/Tgfb2/Zap70/Arhgef39/Inpp4b/Pde10a/Eda2r/Nlrc3/Cartpt/Npsr1/Dusp4/Rnf152/Rgs14/Vav3/Arpp19/Trim59/Chp2/Tnxb/Fzd10/Deptor	59
GO:0030855	epithelial cell differentiation	31/560	552/21248	7.09477e+09	0.000759153490847747	0.000489738907960423	Acvrl1/Agt/Nr2f2/Dab2/Fgf10/Onecut1/Icam1/Igf1/Jag1/Kdr/Lef1/Anxa1/Kitl/Neurod1/Prox1/Ptch2/Ptgs2/Frzb/Sox9/Stc1/Tagln/Tgfb2/Ccno/Vdr/Wnt9b/Wnt4/Wt1/Onecut2/Slitrk6/Mreg/Atoh8	31
GO:0070509	calcium ion import	9/560	68/21248	7.1067e+09	0.000759153490847747	0.000489738907960423	Gck/Atp2a1/Crh/Serpine1/Pln/Stc1/Homer1/Ccdc109b/Atp2c2	9
GO:0009259	ribonucleotide metabolic process	26/560	426/21248	7.12315e+09	0.000759223651918047	0.000489784169697824	Gck/Adcy4/Adcy8/Adcyap1/Adm/Adora2a/Adra2b/Avp/Bdnf/Crh/Drd1/Drd5/Htr1b/Htr4/Ier3/Igf1/Mc3r/Myh3/Npr1/Npr3/Npy2r/Rora/Vipr2/Pde10a/Pde11a/Ramp3	26
GO:0032102	negative regulation of response to external stimulus	18/560	240/21248	7.28179e+09	0.000774415372883927	0.000499584528815663	Ada/Adcyap1/Adora2a/Angpt2/Anxa2/Cck/Ctla2a/Ier3/Ltf/Nrp1/Prkcd/Serpine1/Rora/Sema5a/Pglyrp1/Wnt4/Cartpt/Tmprss6	18
GO:0033267	axon part	19/576	255/21248	7.34682e+09	0.00083544671686319	0.000684634313218911	Adcyap1/Adora2a/Bdnf/Calb2/Cck/Cckar/Cldn5/Crh/Crhbp/Drd1/Slc17a6/Htr7/Myoc/Oxt/Penk/Kcnc2/Hcn4/Tanc1/Tpx2	19
GO:1902533	positive regulation of intracellular signal transduction	39/560	766/21248	7.36748e+09	0.000781798235477256	0.00050434730091336	Ada/Adcyap1/Adra1b/Adra2b/Agt/C5ar1/Cyp1b1/Dab2/Ect2/F2r/Fgf10/Icam1/Igf1/Kdr/Lck/Ltf/Mas1/Kitl/Myoc/Nkx3-1/Nrp1/Prkcd/Prl/Ptgs2/S100a8/S100a9/Cxcl5/Sema5a/Sox9/Tcf7l2/Tek/Tgfb2/Zap70/Eda2r/Cartpt/Npsr1/Arpp19/Chp2/Fzd10	39
GO:0001662	behavioral fear response	7/560	40/21248	7.45222e+09	0.000789049425305013	0.000509025129350524	Adcyap1/Bdnf/Cck/Crh/Drd1/Npy2r/Penk	7
GO:0042749	regulation of circadian sleep/wake cycle	6/560	28/21248	7.49753e+09	0.000790364395552281	0.000509873432230852	Ada/Adora2a/Drd1/Htr7/Npy2r/Ptgds	6
GO:0060259	regulation of feeding behavior	6/560	28/21248	7.49753e+09	0.000790364395552281	0.000509873432230852	Cnr1/Drd1/Mc3r/Npy2r/Trh/Npsr1	6
GO:0030162	regulation of proteolysis	35/560	659/21248	7.56827e+09	0.000796075666608111	0.000513557840830258	Adora2a/Agt/Avp/Cck/Cd59a/Ctla2a/Dab2/Cd55/F2r/Igf1/Cyr61/Itih3/Lck/Lef1/Mmp9/Ngf/Ngp/Nkx3-1/Serpine1/Ret/S100a8/S100a9/Serpinb6b/Serpinb9/Tnfsf10/Cenpe/BC048546/Serpinb1b/Ccbe1/Nell1/Bok/Ptpn3/Ecscr/Nkd2/Spink8	35
GO:0048872	homeostasis of number of cells	19/560	263/21248	7.65329e+09	0.000803261716688705	0.000518193646845045	Ildr2/Tex15/Lmo1/Hba-a2/Ada/Alas2/Col14a1/F2r/Hbb-b1/Hbb-b2/Inhba/Anxa1/Kitl/Pirb/Cxcl5/Sox9/Tet2/Tgfb2/Zbtb18	19
GO:0060986	endocrine hormone secretion	8/560	54/21248	7.92347e+09	0.000826034630786185	0.000532884723439743	Agt/Crh/Crhbp/Dab2/Gal/Inhba/Nkx3-1/Pomc	8
GO:0001952	regulation of cell-matrix adhesion	10/560	85/21248	7.92639e+09	0.000826034630786185	0.000532884723439743	Acvrl1/Onecut1/Kdr/Myoc/Serpine1/S100a10/Tek/Wnt4/Onecut2/Ccl28	10
GO:0007189	adenylate cyclase-activating G-protein coupled receptor signaling pathway	10/560	85/21248	7.92639e+09	0.000826034630786185	0.000532884723439743	Adcy4/Adcy8/Adcyap1/Adora2a/Adra1b/Adra1d/Drd1/Drd5/Htr4/Htr7	10
GO:0048015	phosphatidylinositol-mediated signaling	12/560	120/21248	7.93901e+09	0.000826034630786185	0.000532884723439743	Agt/F2r/Igf1/Kdr/Ltk/Myoc/Nkx3-1/Npr3/Sox9/Tek/Tgfb2/Plch1	12
GO:0045761	regulation of adenylate cyclase activity	9/560	69/21248	7.98444e+09	0.000828968048288313	0.000534777105812219	Adcy4/Adcyap1/Adora2a/Adra2b/Drd1/Drd5/Htr4/Npr3/Vipr2	9
GO:0009260	ribonucleotide biosynthetic process	18/560	242/21248	8.09994e+09	0.000837342420369728	0.000540179512423597	Adcy4/Adcy8/Adcyap1/Adm/Adora2a/Adra2b/Avp/Crh/Drd1/Drd5/Htr1b/Htr4/Mc3r/Npr1/Npr3/Npy2r/Vipr2/Ramp3	18
GO:0001775	cell activation	40/560	797/21248	8.12339e+08	0.000837964402519252	0.000540580760474685	Lmo1/Chrna4/Acvrl1/Ada/Adora2a/Agt/Bst1/Cd38/Cd83/Ccr2/Cnr1/Ctla2a/Eomes/F2r/F5/Fgf10/Gal/H2-Aa/H2-Ab1/Onecut1/Icam1/Igf1/Il12rb1/Il2rb/Il2rg/Itk/Lck/Lef1/Anxa1/Pirb/Prkcd/Rora/Cxcl12/Pglyrp1/Vwf/Wnt4/Zap70/Nlrc3/Vav3/Ackr2	40
GO:0002793	positive regulation of peptide secretion	11/560	103/21248	8.626e+09	0.000887904934853514	0.000572797989352907	Gck/Adcyap1/Cckar/Cd38/Crh/Nnat/Npy2r/S100a8/S100a9/Tcf7l2/Trh	11
GO:0002209	behavioral defense response	7/560	41/21248	8.78419e+09	0.000902255933435821	0.00058205598850403	Adcyap1/Bdnf/Cck/Crh/Drd1/Npy2r/Penk	7
GO:0071600	otic vesicle morphogenesis	4/560	10/21248	8.83366e+09	0.000905402581836185	0.000584085928654353	Fgf10/Fgf3/Nrp1/Sox9	4
GO:0032989	cellular component morphogenesis	54/560	1200/21248	8.99654e+09	0.000918181970066817	0.000592330063354285	Syt17/Chrna3/Adora2a/Avil/Bdnf/Cck/Cckar/Cpne6/Dab2/Ect2/Egr2/Eomes/Fbln1/Gbx2/Onecut1/Elavl4/Icam1/Itga4/Kdr/Lef1/Myoc/Ngf/Nrp1/Nrp2/Prox1/Ret/S100a10/Cxcl12/Sema5a/Shox2/Sox9/Stc1/Cpne9/Tek/Tgfb2/Ccno/Tnnt2/Vdr/Vil1/Vrk1/Wnt9b/Wnt4/Wt1/Onecut2/Zic2/Btbd3/Slitrk6/Itga8/Nefh/Bhlhe22/Nrn1/Rreb1/Prdm8/Ntng1	54
GO:0030425	dendrite	30/576	519/21248	9.13627e+08	0.000968869577149194	0.000793972068070092	Adcy4/Chrna3/Chrna4/Acvrl1/Ada/Adora2a/Avp/Bdnf/Cck/Cpne6/Crhbp/Ctla2a/Cybb/Ddn/Drd1/Drd5/Htr7/Elavl4/Kcnj6/Grid2ip/Penk/Plcb4/Ret/Homer1/Kcnc2/Npcd/Rgs14/Tanc1/Kcnip1/Klhl1	30
GO:0010574	regulation of vascular endothelial growth factor production	6/560	29/21248	9.24421e+09	0.0009355137658691	0.000603511010095008	C5ar1/Ccr2/Cyp1b1/Ptgs2/Rora/Ccbe1	6
GO:0022410	circadian sleep/wake cycle process	6/560	29/21248	9.24421e+09	0.0009355137658691	0.000603511010095008	Ada/Adora2a/Drd1/Htr7/Npy2r/Ptgds	6
GO:0060669	embryonic placenta morphogenesis	6/560	29/21248	9.24421e+09	0.0009355137658691	0.000603511010095008	Adm/Cdkn1c/Cyr61/Itga4/Lef1/Rspo3	6
GO:0048017	inositol lipid-mediated signaling	12/560	122/21248	9.32077e+09	0.000941279996785587	0.000607230873951439	Agt/F2r/Igf1/Kdr/Ltk/Myoc/Nkx3-1/Npr3/Sox9/Tek/Tgfb2/Plch1	12
GO:0046390	ribose phosphate biosynthetic process	18/560	245/21248	9.47938e+09	0.000955290834364888	0.000616269431210835	Adcy4/Adcy8/Adcyap1/Adm/Adora2a/Adra2b/Avp/Crh/Drd1/Drd5/Htr1b/Htr4/Mc3r/Npr1/Npr3/Npy2r/Vipr2/Ramp3	18
GO:0002791	regulation of peptide secretion	16/560	202/21248	9.58166e+09	0.000963578092798225	0.00062161563977611	Gck/Adcyap1/Adra2b/Cckar/Cd38/Cnr1/Crh/Crhbp/Nnat/Npy2r/S100a8/S100a9/Tcf7l2/Trh/Cartpt/Syt9	16
GO:0007611	learning or memory	17/560	224/21248	9.92258e+09	0.00099577996501077	0.000642389448922455	Adcy8/Adra1b/Bdnf/Cnr1/Crh/Drd1/Drd5/Htr7/Elavl4/Igf1/Itga5/Ngf/Ptgs2/Itga8/Rgs14/Nptx2/Tanc1	17
GO:0048762	mesenchymal cell differentiation	14/560	162/21248	0.000103035444486077	0.00102973683461203	0.000664295427669529	Dab2/Eomes/Fgf10/Folr1/Gbx2/Jag1/Lef1/Kitl/Nrp1/Nrp2/Ret/Sox9/Tgfb2/Wnt4	14
GO:0033627	cell adhesion mediated by integrin	7/560	42/21248	0.000103037948293819	0.00102973683461203	0.000664295427669529	Ada/Cyp1b1/Icam1/Itga5/Serpine1/Ret/Tgfb2	7
GO:0042060	wound healing	21/560	315/21248	0.000103336359935006	0.00103057651910285	0.000664837118079338	Acvrl1/Anxa2/Ccr2/Drd5/F2r/F5/Fbln1/Fgf10/Igf1/Cyr61/Prkcd/Serpine1/Stab2/Tgfb2/Vil1/Vwf/Wnt4/Mustn1/Rreb1/Tmprss6/F13a1	21
GO:0001936	regulation of endothelial cell proliferation	10/560	88/21248	0.000106557572832158	0.00105734682991323	0.000682106962636588	Acvrl1/Nr2f2/Kdr/Prox1/Cxcl12/Sema5a/Tek/Vash2/Atoh8/Lrg1	10
GO:0022600	digestive system process	10/560	88/21248	0.000106557572832158	0.00105734682991323	0.000682106962636588	Cckar/Crh/Fgf10/Neurod1/Npr3/Oxt/Sox9/Chrm5/Vdr/Vil1	10
GO:0007263	nitric oxide mediated signal transduction	5/560	19/21248	0.00010690047000995	0.00105734682991323	0.000682106962636588	Neurod1/Npy2r/Rasd1/Kcnc2/Mafa	5
GO:0051894	positive regulation of focal adhesion assembly	5/560	19/21248	0.00010690047000995	0.00105734682991323	0.000682106962636588	Kdr/Myoc/S100a10/Tek/Wnt4	5
GO:2000116	regulation of cysteine-type endopeptidase activity	16/560	204/21248	0.000107556409741337	0.00106165022921275	0.000684883136491905	Adora2a/Avp/Cck/F2r/Igf1/Cyr61/Lck/Lef1/Mmp9/Nkx3-1/Ret/S100a8/S100a9/Serpinb9/Tnfsf10/Bok	16
GO:0034765	regulation of ion transmembrane transport	22/560	340/21248	0.00010999247640135	0.00108347097143707	0.000698959955734207	Chrna4/Crh/Crhbp/Cybb/Gal/Kcnj3/Kcnj5/Kcnj6/Mmp9/Serpine1/Pln/Stc1/Kcns3/Homer1/Kcnc2/Hcn4/Scn4b/Ptpn3/Kcng4/Atp2c2/Kcnip1/Neto2	22
GO:0019693	ribose phosphate metabolic process	26/560	438/21248	0.000111774406804642	0.00109877213396711	0.000708830916901252	Gck/Adcy4/Adcy8/Adcyap1/Adm/Adora2a/Adra2b/Avp/Bdnf/Crh/Drd1/Drd5/Htr1b/Htr4/Ier3/Igf1/Mc3r/Myh3/Npr1/Npr3/Npy2r/Rora/Vipr2/Pde10a/Pde11a/Ramp3	26
GO:0001963	synaptic transmission, dopaminergic	6/560	30/21248	0.000112996737947063	0.00110626337945322	0.000713663608086711	Adora2a/Crh/Crhbp/Drd1/Drd5/Ptgs2	6
GO:0050767	regulation of neurogenesis	36/560	700/21248	0.000114054955514439	0.00111435400641851	0.000718882967363153	Cdc20/Syt17/Chrna3/Adcyap1/Adra2b/Avil/Bdnf/Cnr1/Cpne6/Dab2/Ect2/Eomes/Gh/Htr7/Elavl4/Jag1/Kdr/Ltk/Neurod1/Ngf/Nrp1/Pcp4/Pou4f1/Prox1/Ret/Cxcl5/Cxcl12/Sema5a/Shox2/Sox9/Cpne9/Tcf7l2/Vwc2/Vwc2l/Zfp488/Rgs14	36
GO:0098655	cation transmembrane transport	29/560	515/21248	0.000115215539703156	0.00112340993783584	0.000724725055974157	Chrna3/Chrna2/Chrna4/Atp2a1/Slc7a3/Gal/Kcnj3/Kcnj5/Kcnj6/Mmp9/Pln/Ryr1/Scn7a/Trpm6/Kcns3/Kcng2/Homer1/Kcnc2/Slc4a11/Pkd2l1/Hcn4/Scn4b/Ptpn3/Kcng4/Ccdc109b/Atp6v1c2/Atp2c2/Kcnip1/Kcnmb2	29
GO:0048639	positive regulation of developmental growth	14/560	164/21248	0.000117473270577172	0.00114310528677018	0.000737430758833049	Dio3/Syt17/Agt/Cpne6/Gh/Igf1/Ngf/Nrp1/Prox1/Cxcl12/Sema5a/Cpne9/Vil1/Wt1	14
GO:0009165	nucleotide biosynthetic process	20/560	295/21248	0.000119643462949893	0.00115719542535238	0.000746520474108617	Adcy4/Ada/Adcy8/Adcyap1/Adm/Adora2a/Adra2b/Avp/Crh/Drd1/Drd5/Htr1b/Htr4/Mc3r/Npr1/Npr3/Npy2r/Vipr2/Ramp3/Aspdh	20
GO:0045907	positive regulation of vasoconstriction	7/560	43/21248	0.000120304405972496	0.00116115111614926	0.000749072337090805	Adra1b/Adra1d/Avp/Cd38/F2r/Icam1/Ptgs2	7
GO:0006813	potassium ion transport	16/560	206/21248	0.000120535553767107	0.00116115111614926	0.000749072337090805	Gck/Adcyap1/Cckar/Gal/Kcnj3/Kcnj5/Kcnj6/Plcb4/Kcns3/Kcng2/Kcnc2/Pkd2l1/Hcn4/Kcng4/Kcnip1/Kcnmb2	16
GO:0050890	cognition	18/560	251/21248	0.000128721526981306	0.00123752876039828	0.000798344459972481	Chrna4/Adcy8/Adra1b/Bdnf/Cnr1/Crh/Drd1/Drd5/Htr7/Elavl4/Igf1/Itga5/Ngf/Ptgs2/Itga8/Rgs14/Nptx2/Tanc1	18
GO:0016043	cellular component organization	172/560	5093/21248	0.000133269867623502	0.00127869910911412	0.00082490393952902	Kifc1/Tex15/Amigo2/Kazald1/Cdc20/Chrnb4/Chrnb3/Cdca2/Mcf2/Syt17/Chrna3/Chrna2/Chrna4/Acvrl1/Adcyap1/Adm/Adora2a/Avil/Agt/Atp2a1/Avp/Bdnf/Anxa2/Cbln1/Cbln2/Cck/Cckar/Cd38/Cnr1/Col14a1/Col2a1/Cpne6/Cyp1b1/Dab2/Pcbd1/Ect2/Egr2/Eomes/F2r/Fbln1/Fgf10/Folr1/Gal/Gbx2/Gjb2/Glra1/Gpx3/Has1/Onecut1/Htr7/Elavl4/Icam1/Ier3/Igf1/Cyr61/Jchain/Inhba/Itga4/Itga5/Kdr/Lcat/Lcn2/Lef1/Anxa1/Ltk/Crb1/Grid2ip/Mgp/Mid1…	172
GO:0051704	multi-organism process	69/560	1672/21248	0.00013385015937628	0.0012787695198821	0.000824949362349349	Micalcl/Tex15/Fam111a/Ada/Adm/Adra2b/Agt/Nr2f2/Avp/C5ar1/Cnr1/Crh/Crhbp/Drd1/Drd5/F2r/Fbln1/Fst/Glra1/Hp/Icam1/Ier3/Igf1/Jchain/Il12rb1/Inhba/Lcn2/Lef1/Ltf/Lyz2/Mas1/Kitl/Mmp9/Gbp4/Myom1/Nhlh2/Oxt/Penk/Prkcd/Serpine1/Pou4f1/Prl/Prox1/Ptgds/Stab2/Rspo1/Ptgs2/Pld6/Cxcl5/Cxcl12/Sox9/Serpinb9/Chtf18/Pglyrp1/Vdr/Vil1/Wnt4/Wt1/Ifnlr1/Nlrp10/Odf4/Nlrc3/Cecr2/Ccdc155/Piwil2/Asb2/Trim59/Ifitm1/Ifitm2	69
GO:0033674	positive regulation of kinase activity	25/560	418/21248	0.000134075273147613	0.0012787695198821	0.000824949362349349	Chrna3/Adcyap1/Adra2b/Agt/Dab2/Ect2/F2r/Fgf10/Igf1/Cyr61/Ltf/Mas1/Kitl/Nkx3-1/Pim1/Prkcd/Prox1/Tek/Tgfb2/Cenpe/Clspn/Cartpt/Vav3/Tpx2/Fzd10	25
GO:0060326	cell chemotaxis	16/560	208/21248	0.000134862691468335	0.0012837325898778	0.000828151097583565	C5ar1/Ccr2/Il16/Lef1/Nrp1/Prkcd/Serpine1/S100a8/S100a9/Cxcl5/Cxcl12/Sema5a/Retnlg/Ccl28/Vav3/Pdgfd	16
GO:0033603	positive regulation of dopamine secretion	4/560	11/21248	0.000135923172201939	0.00128872325202114	0.000831370632839015	Chrna4/Npy2r/Pcp4/Cxcl12	4
GO:0010573	vascular endothelial growth factor production	6/560	31/21248	0.00013701832091179	0.00129400209945575	0.00083477607983897	C5ar1/Ccr2/Cyp1b1/Ptgs2/Rora/Ccbe1	6
GO:0042745	circadian sleep/wake cycle	6/560	31/21248	0.00013701832091179	0.00129400209945575	0.00083477607983897	Ada/Adora2a/Drd1/Htr7/Npy2r/Ptgds	6
GO:0031982	vesicle	126/576	3418/21248	0.000138364507893079	0.00137161338259226	0.00112401373688886	Kifc1/Hbb-bt/Cpne7/Upb1/Gck/Mcf2/Hba-a2/H2-Q6/Ada/Agt/Steap4/Avp/Bdnf/Bst1/C5ar1/Anxa2/Car4/Cd38/Inadl/Cldn5/Col14a1/Col6a3/Cpne6/Crhbp/Crym/Dab2/Cd55/Pcbd1/F5/Slc17a6/Fbln1/Folr1/Gal/Galnt3/Gh/Gpc4/Gpx3/Hp/Htr7/Icam1/Icam2/Jchain/Itga4/Itga5/Itih3/Kdr/Lcat/Lck/Lcn2/Anxa1/Ltf/Lyz2/Mgp/Mmp9/Gbp4/Myh3/Myoc/Ngf/Ngp/Npr3/Slc22a6/Oxt/Prkcd/Serpine1/Pln/Pomc/Ppic/Prl/Pter/Ptgds/Ryr1/S100a10/S100a8/S100…	126
GO:1903393	positive regulation of adherens junction organization	5/560	20/21248	0.000139457454296287	0.00131216407605168	0.000846492586041901	Kdr/Myoc/S100a10/Tek/Wnt4	5
GO:0019637	organophosphate metabolic process	43/560	902/21248	0.000139487381498317	0.00131216407605168	0.000846492586041901	Gck/Adcy4/Ada/Adcy8/Adcyap1/Adm/Adora2a/Adra2b/Avp/Bdnf/Crh/Drd1/Drd5/Htr1b/Htr4/Ier3/Igf1/Lcat/Mas1/Mc3r/Myh3/Nnt/Npr1/Npr3/Npy2r/Phex/Prkcd/Pld6/Rora/Chrm5/Gpat2/Tek/Vipr2/Inpp4b/Pde10a/Pde11a/Napepld/Plch2/Ppap2c/Ramp3/Vav3/Aspdh/Cda	43
GO:0042596	fear response	7/560	44/21248	0.000139847522411302	0.00131298250045143	0.000847020561315167	Adcyap1/Bdnf/Cck/Crh/Drd1/Npy2r/Penk	7
GO:0050727	regulation of inflammatory response	17/560	231/21248	0.00014414338425447	0.001350676896903	0.000871337662898676	Ada/Adcyap1/Adora2a/Agt/Cd59a/Ccr2/Cnr1/Ctla2a/Cd55/Ier3/Mas1/Serpine1/Ptgs2/Rora/S100a8/S100a9/Pglyrp1	17
GO:0046883	regulation of hormone secretion	18/560	254/21248	0.000149377924506111	0.00139700327451532	0.000901223357761627	Gck/Adcyap1/Adra2b/Cckar/Cd38/Cnr1/Crh/Crhbp/Dab2/Gal/Inhba/Nkx3-1/Nnat/Pomc/Tcf7l2/Trh/Cartpt/Syt9	18
GO:0070661	leukocyte proliferation	19/560	277/21248	0.000151118405226236	0.00141053626004372	0.00090995364700356	Lmo1/Ada/Bst1/Cd38/Ccr2/Fgf10/Gal/H2-Aa/H2-Ab1/Igf1/Il12rb1/Lef1/Kitl/Npr3/Prkcd/Cxcl12/Wnt4/Zap70/Vav3	19
GO:0009892	negative regulation of metabolic process	92/560	2406/21248	0.000152622005362784	0.00142181003833121	0.000917226494897516	Gck/Lmo1/Acvrl1/Adcyap1/Adora2a/Adra1b/Adra2b/Agt/Nr2f2/Atf3/Avp/Anxa2/Cd38/Cd59a/Cdkn1c/Cnr1/Crh/Crym/Ctla2a/Cyp1b1/Dab2/Drd1/Drd5/Eomes/Fbln1/Fst/Hp/Htr1b/Ier3/Igf1/Itih3/Lef1/Anxa1/Ltf/Mas1/Mmp9/Gbp4/Ngf/Ngp/Nkx3-1/Npr3/Npy2r/Pcp4/Pim1/Prkcd/Pkib/Serpine1/Pou4f1/Prox1/Rasd1/Shox2/Sox9/Serpinb6b/Serpinb9/Tcf7l2/Tgfb2/Tnnt2/Vdr/Wnt4/Wnt8b/Wt1/Zic2/Cenpe/BC048546/Sigirr/Pcdh11x/Nlrc3/Serpinb1b/Zb…	92
GO:0007270	neuron-neuron synaptic transmission	13/560	148/21248	0.000153377920344436	0.00142608832320252	0.000919986467137754	Grm2/Adcyap1/Adora2a/Bdnf/Cnr1/Crh/Crhbp/Drd1/Drd5/Glra1/Htr1b/Npy2r/Ptgs2	13
GO:0014066	regulation of phosphatidylinositol 3-kinase signaling	9/560	75/21248	0.000153879237062278	0.00142798743737137	0.000921211608180189	Agt/F2r/Igf1/Kdr/Myoc/Nkx3-1/Sox9/Tek/Tgfb2	9
GO:0050886	endocrine process	10/560	92/21248	0.000154978988137129	0.00143542195756297	0.000926007705206334	Agt/Crh/Crhbp/Dab2/Drd5/F2r/Gal/Inhba/Nkx3-1/Pomc	10
GO:0009725	response to hormone	31/560	577/21248	0.000157563070312934	0.00145375370248421	0.000937833730966567	Gck/Adra1b/Nr2f2/Atp2a1/Cckar/Cd38/Crh/Crhbp/Dab2/Egr2/Gh/Htr7/Inhba/Lcat/Lck/Lef1/Anxa1/Nkx3-1/Oxt/Prkcd/Pln/Rora/Tek/Tgfb2/Trh/Vdr/Wt1/Qrfpr/Ramp3/Cited4/Glp2r	31
GO:0060089	molecular transducer activity	91/554	2405/21248	0.000163850409161615	0.0052790553701758	0.00453283533239864	Nt5dc3/Chrnb4/Grm2/Chrna3/Chrna2/Chrna4/Acvrl1/Adcyap1/Adora2a/Adra1b/Adra1d/Adra2b/Nr2f2/Avp/C5ar1/Cckar/Ccr2/Cnr1/Csf2rb/Csf2rb2/Dab2/Cd55/Drd1/Drd5/Ect2/F2r/Folr1/Gabre/Htr1b/Htr4/Htr5b/Htr7/Il12rb1/Il2rb/Il2rg/Kdr/Lef1/Ltk/Mas1/Mc3r/Ngf/Nkx3-1/Nmbr/Npr1/Npr3/Npy2r/Nrp1/Nrp2/Endou/Ptch2/Stab2/Ret/Rora/Sema5a/Igsf1/Gpr139/Chrm5/Tek/Tgfb2/Tnfrsf8/Pglyrp1/Traip/Trhr/Vdr/Vipr2/Qrfpr/Plcxd3/Rxfp3/G…	91
GO:0090279	regulation of calcium ion import	6/560	32/21248	0.000164911586893723	0.00151329149313526	0.00097624226484983	Crh/Serpine1/Pln/Stc1/Homer1/Atp2c2	6
GO:0045321	leukocyte activation	35/560	686/21248	0.000164960420720382	0.00151329149313526	0.00097624226484983	Lmo1/Chrna4/Ada/Adora2a/Bst1/Cd38/Cd83/Ccr2/Cnr1/Ctla2a/Eomes/Fgf10/Gal/H2-Aa/H2-Ab1/Onecut1/Icam1/Igf1/Il12rb1/Il2rb/Il2rg/Itk/Lck/Lef1/Anxa1/Pirb/Prkcd/Rora/Cxcl12/Pglyrp1/Wnt4/Zap70/Nlrc3/Vav3/Ackr2	35
GO:2000181	negative regulation of blood vessel morphogenesis	9/560	76/21248	0.000170536266605985	0.00156041418654321	0.00100664167246369	Angpt2/Agt/Cd59a/Ccr2/Ngp/Serpine1/Tek/Wnt4/Ecscr	9
GO:0071702	organic substance transport	86/560	2221/21248	0.000170746382800443	0.00156041418654321	0.00100664167246369	Ildr2/Gck/Grm2/Chrna3/Chrna4/Ada/Adcyap1/Adora2a/Adra2b/Agt/Atp2a1/Slc7a3/Avp/Bdnf/Anxa2/Car4/Cbln1/Cck/Cckar/Cd38/Cnr1/Crh/Crhbp/Crym/Dab2/Drd1/Ect2/Egr2/F2r/Slc17a6/Fbln1/Folr1/Gal/Gh/Htr1b/Htr7/Igf1/Inhba/Lcat/Anxa1/Gbp4/Neurod1/Nkx3-1/Nnat/Npy2r/Slc22a6/Oxt/Pcp4/Prkcd/Pomc/Prkg2/Prl/Ptgs2/S100a8/S100a9/Cxcl12/Sema5a/Slc38a5/Chrm5/Tcf7l2/Tek/Tgfb2/Trh/Ttr/Vil1/Zic1/Cbln4/Rtp1/Slc26a4/Cchcr1/Sl…	86
GO:1901293	nucleoside phosphate biosynthetic process	20/560	303/21248	0.000171263618127116	0.00156217118090522	0.00100777513033553	Adcy4/Ada/Adcy8/Adcyap1/Adm/Adora2a/Adra2b/Avp/Crh/Drd1/Drd5/Htr1b/Htr4/Mc3r/Npr1/Npr3/Npy2r/Vipr2/Ramp3/Aspdh	20
GO:0031324	negative regulation of cellular metabolic process	83/560	2127/21248	0.000175141835689312	0.00159452046242144	0.00102864403496952	Gck/Lmo1/Acvrl1/Adora2a/Adra1b/Adra2b/Agt/Nr2f2/Atf3/Avp/Anxa2/Cd38/Cd59a/Cdkn1c/Cnr1/Crym/Ctla2a/Cyp1b1/Dab2/Drd1/Drd5/Eomes/Fbln1/Fst/Hp/Htr1b/Ier3/Igf1/Itih3/Lef1/Mas1/Mmp9/Gbp4/Ngf/Ngp/Nkx3-1/Npr3/Npy2r/Pcp4/Pim1/Prkcd/Pkib/Serpine1/Pou4f1/Prox1/Rasd1/Shox2/Sox9/Serpinb6b/Serpinb9/Tcf7l2/Tgfb2/Vdr/Wnt4/Wt1/Zic2/Cenpe/BC048546/Sigirr/Pcdh11x/Nlrc3/Serpinb1b/Zbtb18/Dusp4/Ppm1e/Nell1/Zfp488/Rgs1…	83
GO:0080134	regulation of response to stress	49/560	1085/21248	0.000176506767336165	0.00160390932057645	0.00103470089856202	Tex15/Ada/Adcyap1/Adora2a/Agt/Anxa2/Cd59a/Ccr2/Cnr1/Crh/Ctla2a/Dab2/Cd55/F2r/Fgf10/Hbb-b1/Hp/Ier3/Il12rb1/Ltf/Mas1/Gbp4/Myom1/Nkx3-1/Penk/Prkcd/Serpine1/Stab2/Ptgs2/Rora/S100a8/S100a9/Cxcl5/Cxcl12/Serpinb9/Pycr1/Tgfb2/Pglyrp1/Vil1/Wnt4/Fbln5/Ifnlr1/Eda2r/Asb2/Rreb1/Tmprss6/Tnxb/Clec2d/Fzd10	49
GO:0048545	response to steroid hormone	17/560	235/21248	0.000177085687447198	0.00160558129306713	0.00103577950781771	Adra1b/Nr2f2/Crhbp/Dab2/Htr7/Lcat/Lef1/Anxa1/Nkx3-1/Oxt/Pln/Rora/Tek/Tgfb2/Vdr/Ramp3/Cited4	17
GO:0043583	ear development	16/560	213/21248	0.000177358782321333	0.00160558129306713	0.00103577950781771	Bdnf/Col2a1/Fgf10/Fgf3/Gbx2/Igf1/Jag1/Neurod1/Nrp1/Prox1/Frzb/Sox9/Slitrk6/Itga8/Cecr2/Cthrc1	16
GO:0014002	astrocyte development	5/560	21/21248	0.000179089693329134	0.00160912926323953	0.00103806834539622	Adora2a/Agt/Drd1/S100a8/S100a9	5
GO:0014061	regulation of norepinephrine secretion	5/560	21/21248	0.000179089693329134	0.00160912926323953	0.00103806834539622	Adora2a/Adra2b/Agt/Crh/Oxt	5
GO:0048243	norepinephrine secretion	5/560	21/21248	0.000179089693329134	0.00160912926323953	0.00103806834539622	Adora2a/Adra2b/Agt/Crh/Oxt	5
GO:2000831	regulation of steroid hormone secretion	5/560	21/21248	0.000179089693329134	0.00160912926323953	0.00103806834539622	Crh/Dab2/Gal/Nkx3-1/Pomc	5
GO:0007160	cell-matrix adhesion	14/560	171/21248	0.000182699882041282	0.00163563918457102	0.00105517020961672	Acvrl1/Agt/Onecut1/Itga4/Kdr/Myoc/Serpine1/S100a10/Tek/Wnt4/Onecut2/Itga8/Ccl28/Tnxb	14
GO:0030073	insulin secretion	15/560	192/21248	0.000182720666135768	0.00163563918457102	0.00105517020961672	Ildr2/Gck/Adra2b/Cckar/Cd38/Cnr1/Crh/Anxa1/Neurod1/Nnat/Tcf7l2/Trh/Cartpt/Mafa/Syt9	15
GO:0042578	phosphoric ester hydrolase activity	23/554	381/21248	0.000184208861388251	0.00575513139670567	0.00494161570741688	Nt5dc3/Ppp1r3a/Lck/Plcb4/Endou/Pter/Pld6/Inpp4b/Plcxd3/Pde10a/Dusp27/Pde11a/Napepld/Plch1/Plch2/Dusp4/Ptpn7/Ppm1e/Enpp6/Pdp1/Ppap2c/Ptpn3/Dusp14	23
GO:0050918	positive chemotaxis	7/560	46/21248	0.000186652288840365	0.00166762979462641	0.00107580773104342	Angpt2/Fgf10/Il16/Kdr/Nrp1/Cxcl12/Sema5a	7
GO:0072521	purine-containing compound metabolic process	27/560	478/21248	0.000186988237841406	0.00166762979462641	0.00107580773104342	Gck/Adcy4/Ada/Adcy8/Adcyap1/Adm/Adora2a/Adra2b/Avp/Bdnf/Crh/Drd1/Drd5/Htr1b/Htr4/Ier3/Igf1/Mc3r/Myh3/Npr1/Npr3/Npy2r/Rora/Vipr2/Pde10a/Pde11a/Ramp3	27
GO:0070471	uterine smooth muscle contraction	4/560	12/21248	0.000199641726847087	0.00177705802016678	0.00114640117534984	Adra2b/Agt/Lck/Oxt	4
GO:0048534	hematopoietic or lymphoid organ development	40/560	832/21248	0.00020008370598278	0.00177705802016678	0.00114640117534984	Hba-a2/Ada/Angpt2/Alas2/Anxa2/Cd83/Cdkn1c/Ccr2/Ctla2a/Eomes/Fgf10/Fgf3/Fst/H2-Aa/H2-Ab1/Hbb-b1/Hbb-b2/Onecut1/Il2rg/Inhba/Itk/Jag1/Kdr/Lck/Lef1/Anxa1/Kitl/Pirb/Ret/Rora/Tet2/Tek/Tgfb2/Pglyrp1/Wnt4/Zap70/Inpp4b/Cartpt/Clec2d/Prg4	40
GO:0010563	negative regulation of phosphorus metabolic process	28/560	506/21248	0.000200736947150106	0.00177705802016678	0.00114640117534984	Adora2a/Adra2b/Nr2f2/Cdkn1c/Dab2/Drd1/Drd5/Fbln1/Htr1b/Ier3/Igf1/Mas1/Gbp4/Npr3/Npy2r/Pcp4/Prkcd/Pkib/Tgfb2/Pcdh11x/Dusp4/Ppm1e/Nell1/Rgs14/Cda/Ppp4r4/1500015O10Rik/Deptor	28
GO:0045936	negative regulation of phosphate metabolic process	28/560	506/21248	0.000200736947150106	0.00177705802016678	0.00114640117534984	Adora2a/Adra2b/Nr2f2/Cdkn1c/Dab2/Drd1/Drd5/Fbln1/Htr1b/Ier3/Igf1/Mas1/Gbp4/Npr3/Npy2r/Pcp4/Prkcd/Pkib/Tgfb2/Pcdh11x/Dusp4/Ppm1e/Nell1/Rgs14/Cda/Ppp4r4/1500015O10Rik/Deptor	28
GO:0046717	acid secretion	10/560	95/21248	0.00020243602742111	0.00178880511730381	0.00115397936683938	Grm2/Adora2a/Avp/Bdnf/Cck/Cckar/Anxa1/Oxt/Chrm5/Trh	10
GO:0031347	regulation of defense response	28/560	507/21248	0.000207334514140149	0.00182537913822655	0.00117757370090009	Ada/Adcyap1/Adora2a/Agt/Cd59a/Ccr2/Cnr1/Crh/Ctla2a/Cd55/Ier3/Il12rb1/Ltf/Mas1/Gbp4/Myom1/Penk/Serpine1/Ptgs2/Rora/S100a8/S100a9/Cxcl5/Serpinb9/Pglyrp1/Ifnlr1/Asb2/Clec2d	28
GO:0048812	neuron projection morphogenesis	28/560	507/21248	0.000207334514140149	0.00182537913822655	0.00117757370090009	Syt17/Chrna3/Adora2a/Bdnf/Cck/Cckar/Cpne6/Egr2/Gbx2/Elavl4/Kdr/Ngf/Nrp1/Nrp2/Ret/Cxcl12/Sema5a/Shox2/Cpne9/Tgfb2/Zic2/Btbd3/Slitrk6/Nefh/Bhlhe22/Nrn1/Prdm8/Ntng1	28
GO:0007200	phospholipase C-activating G-protein coupled receptor signaling pathway	9/560	78/21248	0.000208376287276182	0.0018278554980595	0.00117917122995703	Adra1b/Adra1d/Drd1/Drd5/F2r/Npr3/Gpr139/Chrm5/Rxfp3	9
GO:0031644	regulation of neurological system process	9/560	78/21248	0.000208376287276182	0.0018278554980595	0.00117917122995703	Agt/Avp/Cck/F2r/Glra1/Npy2r/Oxt/Cartpt/Fam19a4	9
GO:0046887	positive regulation of hormone secretion	12/560	133/21248	0.000212150872967767	0.00185419862973829	0.00119616549619721	Gck/Adcyap1/Cckar/Cd38/Crh/Dab2/Gal/Nkx3-1/Nnat/Tcf7l2/Trh/Cartpt	12
GO:0048512	circadian behavior	7/560	47/21248	0.000214390399373338	0.00187037141522257	0.00120659875165509	Ada/Adora2a/Drd1/Htr7/Mc3r/Npy2r/Ptgds	7
GO:0034762	regulation of transmembrane transport	22/560	357/21248	0.000220009725589511	0.00191591802700866	0.0012359814103484	Chrna4/Crh/Crhbp/Cybb/Gal/Kcnj3/Kcnj5/Kcnj6/Mmp9/Serpine1/Pln/Stc1/Kcns3/Homer1/Kcnc2/Hcn4/Scn4b/Ptpn3/Kcng4/Atp2c2/Kcnip1/Neto2	22
GO:0001889	liver development	10/560	96/21248	0.000220741676485948	0.00191881598348635	0.00123785091639403	Upb1/Ada/Onecut1/Hp/Prox1/Frzb/Sox9/Tet2/Vwf/Onecut2	10
GO:0050997	quaternary ammonium group binding	6/554	34/21248	0.000220853016619271	0.00669704294513144	0.00575038349773397	Chrnb4/Chrnb3/Chrna3/Chrna2/Chrna4/Jchain	6
GO:0003338	metanephros morphogenesis	5/560	22/21248	0.000226767125653193	0.00196408932074757	0.00126705728245483	Fgf10/Sox9/Wnt9b/Wnt4/Wt1	5
GO:0033688	regulation of osteoblast proliferation	5/560	22/21248	0.000226767125653193	0.00196408932074757	0.00126705728245483	Cyr61/Ltf/Npr3/Nell1/Cthrc1	5
GO:0090087	regulation of peptide transport	17/560	240/21248	0.000227364556760567	0.00196572198623749	0.00126811053429881	Gck/Adcyap1/Adra2b/Cckar/Cd38/Cnr1/Crh/Crhbp/Nnat/Npy2r/Ptgs2/S100a8/S100a9/Tcf7l2/Trh/Cartpt/Syt9	17
GO:0045893	positive regulation of transcription, DNA-templated	58/560	1366/21248	0.000230372200061288	0.00198458631844913	0.00128028013842776	Lmo1/Acvrl1/Adcyap1/Agt/Alx4/Nr2f2/Atf3/Neurod6/Bdnf/Cd38/Dab2/Pcbd1/Ddn/Egr2/Eomes/F2r/Fgf10/Gal/Gbx2/Onecut1/Icam1/Igf1/Cyr61/Inhba/Jag1/Lef1/Ltf/Neurod1/Nfya/Ngf/Nkx3-1/Pomc/Pou4f1/Prox1/Grhl1/Ret/Rora/Shox2/Sox9/Tet2/Tcf7l2/Tnfrsf8/Vdr/Wnt4/Wt1/Onecut2/Zic1/Zic2/Itga8/Eda2r/Mafa/Cited4/Rasl11a/Tunar/Chp2/Atoh8/Tmprss6/Zfp423	58
GO:1903508	positive regulation of nucleic acid-templated transcription	58/560	1366/21248	0.000230372200061288	0.00198458631844913	0.00128028013842776	Lmo1/Acvrl1/Adcyap1/Agt/Alx4/Nr2f2/Atf3/Neurod6/Bdnf/Cd38/Dab2/Pcbd1/Ddn/Egr2/Eomes/F2r/Fgf10/Gal/Gbx2/Onecut1/Icam1/Igf1/Cyr61/Inhba/Jag1/Lef1/Ltf/Neurod1/Nfya/Ngf/Nkx3-1/Pomc/Pou4f1/Prox1/Grhl1/Ret/Rora/Shox2/Sox9/Tet2/Tcf7l2/Tnfrsf8/Vdr/Wnt4/Wt1/Onecut2/Zic1/Zic2/Itga8/Eda2r/Mafa/Cited4/Rasl11a/Tunar/Chp2/Atoh8/Tmprss6/Zfp423	58
GO:0007162	negative regulation of cell adhesion	16/560	218/21248	0.000231057852690835	0.00198693219657396	0.00128179349218944	Acvrl1/Adora2a/Angpt2/Cyp1b1/Fbln1/H2-Aa/H2-Ab1/Lef1/Myoc/Prkcd/Serpine1/Cxcl12/Sema5a/Tnc/Podxl/Ccl28	16
GO:0050921	positive regulation of chemotaxis	11/560	115/21248	0.000231803111298366	0.00198978135002008	0.0012836315148214	C5ar1/Ccr2/Fgf10/Il16/Kdr/Nrp1/Serpine1/Cxcl5/Cxcl12/Sema5a/Pdgfd	11
GO:0030072	peptide hormone secretion	17/560	241/21248	0.000238790379905338	0.00204610580428691	0.00131996708734614	Ildr2/Gck/Adcyap1/Adra2b/Cckar/Cd38/Cnr1/Crh/Crhbp/Anxa1/Neurod1/Nnat/Tcf7l2/Trh/Cartpt/Mafa/Syt9	17
mmu05414	Dilated cardiomyopathy	10/225	90/7834	0.000239400539091033	0.00607478867943496	0.0046305104271555	11514/16000/16401/16402/18821/21808/21956/22004/104110/241226	10
GO:0007193	adenylate cyclase-inhibiting G-protein coupled receptor signaling pathway	8/560	63/21248	0.000239708485283108	0.00205031795152295	0.00132268439341456	Adcy4/Grm2/Adcy8/Adra2b/Htr1b/Npr3/Npy2r/Chrm5	8
GO:0005178	integrin binding	10/554	98/21248	0.000240011037681567	0.00704355011258739	0.00604791019928123	Dab2/Fbln1/Icam1/Icam2/Igf1/Cyr61/Itga5/Kdr/Vwf/Fbln5	10
GO:1902680	positive regulation of RNA biosynthetic process	58/560	1369/21248	0.000243698905435974	0.00208074713753237	0.00134231462169651	Lmo1/Acvrl1/Adcyap1/Agt/Alx4/Nr2f2/Atf3/Neurod6/Bdnf/Cd38/Dab2/Pcbd1/Ddn/Egr2/Eomes/F2r/Fgf10/Gal/Gbx2/Onecut1/Icam1/Igf1/Cyr61/Inhba/Jag1/Lef1/Ltf/Neurod1/Nfya/Ngf/Nkx3-1/Pomc/Pou4f1/Prox1/Grhl1/Ret/Rora/Shox2/Sox9/Tet2/Tcf7l2/Tnfrsf8/Vdr/Wnt4/Wt1/Onecut2/Zic1/Zic2/Itga8/Eda2r/Mafa/Cited4/Rasl11a/Tunar/Chp2/Atoh8/Tmprss6/Zfp423	58
GO:0005267	potassium channel activity	11/554	117/21248	0.00024594355388278	0.00704355011258739	0.00604791019928123	Kcnj3/Kcnj5/Kcnj6/Kcns3/Kcng2/Kcnc2/Pkd2l1/Hcn4/Kcng4/Kcnip1/Kcnmb2	11
GO:0006954	inflammatory response	28/560	513/21248	0.000251132065796139	0.00213242764518283	0.00137565432925857	Ada/Adcyap1/Adora2a/Agt/Cd59a/Ccr2/Cnr1/Crh/Crhbp/Ctla2a/Cybb/Cd55/F2r/Gal/Hp/Icam1/Ier3/Mas1/Serpine1/Ptgs2/Rora/S100a8/S100a9/Cxcl5/Serpinb9/Pglyrp1/Sigirr/Ackr2	28
GO:0001817	regulation of cytokine production	27/560	487/21248	0.000251814773532332	0.00213242764518283	0.00137565432925857	Adcyap1/C5ar1/Cd59a/Cd83/Ccr2/Cyp1b1/F2r/Fbln1/Il12rb1/Lef1/Anxa1/Ltf/Gbp4/Serpine1/Pomc/Ptgs2/Rora/Cxcl5/Tek/Tgfb2/Tnfrsf8/Pglyrp1/Sigirr/Nlrp10/Nlrc3/Ccbe1/Prg4	27
GO:0031346	positive regulation of cell projection organization	20/560	312/21248	0.000251919470444113	0.00213242764518283	0.00137565432925857	Syt17/Adcyap1/Avil/Cnr1/Cpne6/Htr7/Elavl4/Lcn2/Ltk/Ngf/Nrp1/Pcp4/Ret/Cxcl5/Cxcl12/Sema5a/Shox2/Cpne9/Vil1/Rreb1	20
GO:0009117	nucleotide metabolic process	30/560	566/21248	0.000252298420855153	0.00213242764518283	0.00137565432925857	Gck/Adcy4/Ada/Adcy8/Adcyap1/Adm/Adora2a/Adra2b/Avp/Bdnf/Crh/Drd1/Drd5/Htr1b/Htr4/Ier3/Igf1/Mc3r/Myh3/Nnt/Npr1/Npr3/Npy2r/Rora/Vipr2/Pde10a/Pde11a/Ramp3/Aspdh/Cda	30
GO:0045664	regulation of neuron differentiation	30/560	566/21248	0.000252298420855153	0.00213242764518283	0.00137565432925857	Cdc20/Syt17/Chrna3/Adcyap1/Adra2b/Avil/Bdnf/Cnr1/Cpne6/Dab2/Ect2/Eomes/Htr7/Elavl4/Jag1/Ltk/Neurod1/Ngf/Nrp1/Pcp4/Prox1/Ret/Cxcl5/Cxcl12/Sema5a/Shox2/Sox9/Cpne9/Vwc2/Vwc2l	30
GO:1901135	carbohydrate derivative metabolic process	44/560	956/21248	0.000252413424195763	0.00213242764518283	0.00137565432925857	Gck/Adcy4/Ada/Adcy8/Adcyap1/Adm/Adora2a/Adra2b/Avp/Bdnf/Col2a1/Crh/Dcn/Drd1/Drd5/Galnt3/Has1/Htr1b/Htr4/Ier3/Igf1/Itih3/Mc3r/Myh3/Npr1/Npr3/Npy2r/Prkcd/Rora/St8sia2/Tet2/Tcf7l2/Gpat2/Pglyrp1/Vipr2/Pde10a/Pde11a/B3galt2/6430550D23Rik/Ramp3/Chst8/Necab1/Cda/B3gnt3	44
GO:0032845	negative regulation of homeostatic process	13/560	156/21248	0.000258598265745047	0.00217689393990792	0.00140434006262112	Ada/Adra2b/Cd38/Drd1/F2r/Lck/Kitl/Ngf/Pln/Ryr1/Tgfb2/Cartpt/Npsr1	13
GO:0044706	multi-multicellular organism process	13/560	156/21248	0.000258598265745047	0.00217689393990792	0.00140434006262112	Adra2b/Nr2f2/Avp/Crh/Crhbp/Drd1/Drd5/Mmp9/Oxt/Prl/Ptgs2/Vdr/Wnt4	13
GO:0051347	positive regulation of transferase activity	26/560	462/21248	0.000259035434497053	0.00217689393990792	0.00140434006262112	Cdc20/Chrna3/Adcyap1/Adra2b/Agt/Dab2/Ect2/F2r/Fgf10/Igf1/Cyr61/Ltf/Mas1/Kitl/Nkx3-1/Pim1/Prkcd/Prox1/Tek/Tgfb2/Cenpe/Clspn/Cartpt/Vav3/Tpx2/Fzd10	26
GO:0008406	gonad development	14/560	177/21248	0.000261439603734973	0.00218944281385717	0.00141243548982804	Adcyap1/Agt/Fst/Icam1/Inhba/Kdr/Lhx9/Kitl/Serpine1/Sox9/Serpinb6b/Wnt4/Wt1/Nefh	14
GO:0009790	embryo development	47/560	1045/21248	0.000262553949697921	0.00219495101947462	0.00141598889850815	Hba-a2/Acvrl1/Ada/Adm/Alx4/Nr2f2/Cdkn1c/Col2a1/Dab2/Eomes/Fgf10/Fgf3/Folr1/Gbx2/Igf1/Cyr61/Inhba/Itga4/Itga5/Kdr/Lef1/Kitl/Neurod1/Nrp1/Nrp2/Pld6/Ret/Frzb/Shox2/Sox9/Tcf7l2/Tgfb2/Wnt9b/Wnt4/Wt1/Zic2/Slitrk6/Itga8/Zbtb18/Dusp4/Cecr2/Hcn4/Zic5/Cthrc1/Ifitm1/Atoh8/Rspo3	47
GO:0031279	regulation of cyclase activity	9/560	81/21248	0.000278028226402798	0.0023202807019414	0.00149684056100629	Adcy4/Adcyap1/Adora2a/Adra2b/Drd1/Drd5/Htr4/Npr3/Vipr2	9
GO:0019933	cAMP-mediated signaling	7/560	49/21248	0.000279827106389254	0.00232721263047257	0.00150131243019986	Adcy4/Adcy8/Adcyap1/Gal/Npr3/Sox9/Pde10a	7
GO:0045762	positive regulation of adenylate cyclase activity	7/560	49/21248	0.000279827106389254	0.00232721263047257	0.00150131243019986	Adcy4/Adcyap1/Adora2a/Drd1/Drd5/Htr4/Vipr2	7
GO:0002693	positive regulation of cellular extravasation	4/560	13/21248	0.000282375431252288	0.00233124368749212	0.00150391291282489	Ccr2/Icam1/Itga4/Pdgfd	4
GO:0021534	cell proliferation in hindbrain	4/560	13/21248	0.000282375431252288	0.00233124368749212	0.00150391291282489	C5ar1/Gbx2/Igf1/Rora	4
GO:0071599	otic vesicle development	4/560	13/21248	0.000282375431252288	0.00233124368749212	0.00150391291282489	Fgf10/Fgf3/Nrp1/Sox9	4
GO:0010575	positive regulation of vascular endothelial growth factor production	5/560	23/21248	0.00028351588367154	0.00233124368749212	0.00150391291282489	C5ar1/Cyp1b1/Ptgs2/Rora/Ccbe1	5
GO:0010243	response to organonitrogen compound	30/560	570/21248	0.000284145727754092	0.00233124368749212	0.00150391291282489	Gck/Chrnb4/Chrna3/Chrna4/Ada/Adora2a/Adra1b/Atp2a1/C5ar1/Cckar/Cnr1/Crh/Crhbp/Drd1/Drd5/Egr2/Folr1/Gh/Htr1b/Jag1/Lck/Prkcd/Ryr1/Sox9/Wt1/Qrfpr/Homer1/Hcn4/Pdgfd/Glp2r	30
GO:0061008	hepaticobiliary system development	10/560	99/21248	0.000284191554164839	0.00233124368749212	0.00150391291282489	Upb1/Ada/Onecut1/Hp/Prox1/Frzb/Sox9/Tet2/Vwf/Onecut2	10
GO:0090100	positive regulation of transmembrane receptor protein serine/threonine kinase signaling pathway	10/560	99/21248	0.000284191554164839	0.00233124368749212	0.00150391291282489	Acvrl1/Dab2/Cyr61/Inhba/Kdr/Tgfb2/Zic2/Itga8/Lrg1/Zfp423	10
GO:0045860	positive regulation of protein kinase activity	23/560	389/21248	0.000289537297736133	0.00236701665002991	0.00152699047463417	Chrna3/Adcyap1/Adra2b/Agt/Dab2/Ect2/F2r/Fgf10/Igf1/Cyr61/Ltf/Mas1/Kitl/Nkx3-1/Pim1/Prkcd/Prox1/Tgfb2/Cenpe/Clspn/Cartpt/Tpx2/Fzd10	23
GO:1901681	sulfur compound binding	16/554	225/21248	0.00029268232529259	0.00808597820225754	0.00694298603103639	Fgf10/Fst/Glra1/Gpc4/Gpx3/Cyr61/Ltf/Nrp1/Nrp2/Rspo1/Sema5a/Abi3bp/Nell1/Smoc2/Rspo3/Tnxb	16
GO:0005231	excitatory extracellular ligand-gated ion channel activity	7/554	50/21248	0.000298028294554594	0.00808597820225754	0.00694298603103639	Chrnb4/Chrnb3/Chrna3/Chrna2/Chrna4/Glra1/Chrm5	7
GO:2000146	negative regulation of cell motility	15/560	201/21248	0.00030035453357362	0.00245128054819761	0.00158135011331943	Acvrl1/Ada/Angpt2/Nr2f2/Cyp1b1/Drd1/Drd5/Fbln1/Has1/Erdr1/Serpine1/Cxcl12/Stc1/Wnt4/Ccl28	15
GO:0033555	multicellular organismal response to stress	9/560	82/21248	0.000305136859718052	0.00248608963502488	0.00160380586749221	Adcyap1/Bdnf/Cck/Crh/Drd1/Htr7/Npy2r/Penk/Ret	9
GO:0001935	endothelial cell proliferation	10/560	100/21248	0.000308462316635931	0.00250245710491496	0.001614364716166	Acvrl1/Nr2f2/Kdr/Prox1/Cxcl12/Sema5a/Tek/Vash2/Atoh8/Lrg1	10
GO:0014065	phosphatidylinositol 3-kinase signaling	10/560	100/21248	0.000308462316635931	0.00250245710491496	0.001614364716166	Agt/F2r/Igf1/Kdr/Ltk/Myoc/Nkx3-1/Sox9/Tek/Tgfb2	10
GO:0070486	leukocyte aggregation	24/560	416/21248	0.000308707523031947	0.00250245710491496	0.001614364716166	Lmo1/Ada/Adora2a/Cd83/Ccr2/Ctla2a/Eomes/H2-Aa/H2-Ab1/Icam1/Igf1/Il12rb1/Il2rg/Itk/Lck/Lef1/Anxa1/Rora/S100a8/S100a9/Cxcl12/Wnt4/Zap70/Nlrc3	24
GO:0033993	response to lipid	30/560	573/21248	0.000310327268330168	0.00250595022731315	0.00161661817079578	Adm/Adra1b/Nr2f2/Cnr1/Crhbp/Dab2/F2r/Htr7/Inhba/Lcat/Lef1/Anxa1/Ltf/Ltk/Nkx3-1/Oxt/Pim1/Serpine1/Pln/Ptgs2/Ret/Rora/Cxcl5/Sox9/Tek/Tgfb2/Vdr/Nlrc3/Ramp3/Cited4	30
GO:0045137	development of primary sexual characteristics	14/560	180/21248	0.000310702378922121	0.00250595022731315	0.00161661817079578	Adcyap1/Agt/Fst/Icam1/Inhba/Kdr/Lhx9/Kitl/Serpine1/Sox9/Serpinb6b/Wnt4/Wt1/Nefh	14
mmu05032	Morphine addiction	10/225	93/7834	0.000313665904237732	0.00707490872891774	0.00539285238864873	11514/13488/14404/16519/16521/16522/23984/57249/104110/241489	10
GO:0032846	positive regulation of homeostatic process	13/560	160/21248	0.000331091739490115	0.00266146821359362	0.00171694466561852	Adora2a/Agt/Avp/Cnr1/Crh/Drd1/F2r/Inhba/Anxa1/Oxt/Ptgs2/Tgfb2/Npsr1	13
GO:0050805	negative regulation of synaptic transmission	8/560	66/21248	0.000331799700442109	0.00266270644411555	0.00171774346279317	Bdnf/Cd38/Drd1/Drd5/Htr1b/Grid2ip/Npy2r/Ptgs2	8
GO:0005021	vascular endothelial growth factor-activated receptor activity	3/554	6/21248	0.000332469217219317	0.00809088174033964	0.00694719643026764	Kdr/Nrp1/Nrp2	3
GO:0016849	phosphorus-oxygen lyase activity	5/554	24/21248	0.000333479705812236	0.00809088174033964	0.00694719643026764	Adcy4/Adcy8/Bst1/Cd38/Npr1	5
GO:0010976	positive regulation of neuron projection development	17/560	248/21248	0.000333699656465076	0.00267349041437937	0.00172470032973003	Syt17/Adcyap1/Avil/Cnr1/Cpne6/Htr7/Elavl4/Ltk/Ngf/Nrp1/Pcp4/Ret/Cxcl5/Cxcl12/Sema5a/Shox2/Cpne9	17
GO:0051339	regulation of lyase activity	9/560	83/21248	0.000334394163639376	0.00267459691283607	0.00172541414498923	Adcy4/Adcyap1/Adora2a/Adra2b/Drd1/Drd5/Htr4/Npr3/Vipr2	9
GO:0006753	nucleoside phosphate metabolic process	30/560	576/21248	0.000338629832756308	0.00270397608979995	0.00174436700000014	Gck/Adcy4/Ada/Adcy8/Adcyap1/Adm/Adora2a/Adra2b/Avp/Bdnf/Crh/Drd1/Drd5/Htr1b/Htr4/Ier3/Igf1/Mc3r/Myh3/Nnt/Npr1/Npr3/Npy2r/Rora/Vipr2/Pde10a/Pde11a/Ramp3/Aspdh/Cda	30
GO:0031915	positive regulation of synaptic plasticity	3/560	6/21248	0.000343186962545828	0.00271779197521878	0.00175327979131191	Cdc20/Mmp9/Ptgs2	3
GO:0060836	lymphatic endothelial cell differentiation	3/560	6/21248	0.000343186962545828	0.00271779197521878	0.00175327979131191	Acvrl1/Nr2f2/Prox1	3
GO:0072174	metanephric tubule formation	3/560	6/21248	0.000343186962545828	0.00271779197521878	0.00175327979131191	Sox9/Wnt9b/Wnt4	3
GO:1903236	regulation of leukocyte tethering or rolling	3/560	6/21248	0.000343186962545828	0.00271779197521878	0.00175327979131191	Itga4/Cxcl12/Ccl28	3
GO:0015075	ion transmembrane transporter activity	37/554	778/21248	0.000345294662051352	0.00809088174033964	0.00694719643026764	Chrnb4/Chrnb3/Chrna3/Chrna2/Chrna4/Atp2a1/Slc7a3/Cybb/Slc17a6/Gjc1/Glra1/Kcnj3/Kcnj5/Kcnj6/Slc22a6/Ryr1/Scn7a/Slc38a5/Chrm5/Trpm6/Kcns3/Slc26a4/Kcng2/Slco2a1/Kcnc2/Slc4a11/Slco1a4/Pkd2l1/Hcn4/Scn4b/Gabrq/Kcng4/Piezo2/Atp6v1c2/Atp2c2/Kcnip1/Kcnmb2	37
GO:0015874	norepinephrine transport	5/560	24/21248	0.000350415461005871	0.00276592302307918	0.00178432970032546	Adora2a/Adra2b/Agt/Crh/Oxt	5
GO:2000352	negative regulation of endothelial cell apoptotic process	5/560	24/21248	0.000350415461005871	0.00276592302307918	0.00178432970032546	Icam1/Kdr/Serpine1/Sema5a/Tek	5
GO:0007618	mating	7/560	51/21248	0.000360416953031038	0.00284020375937737	0.00183224908305339	Ada/Avp/Cnr1/Drd1/Drd5/Nhlh2/Oxt	7
mmu04970	Salivary secretion	9/225	78/7834	0.000368848322586247	0.00748762094850081	0.00570744246528193	11514/11548/11550/12182/12494/17105/18798/19092/104110	9
GO:0004993	serotonin receptor activity	4/554	14/21248	0.00037159363651934	0.00851362309447643	0.00731018124708222	Htr1b/Htr4/Htr5b/Htr7	4
GO:0007210	serotonin receptor signaling pathway	4/560	14/21248	0.000387113145187476	0.00302086507940941	0.00194879584026368	Htr1b/Htr4/Htr5b/Htr7	4
GO:0046886	positive regulation of hormone biosynthetic process	4/560	14/21248	0.000387113145187476	0.00302086507940941	0.00194879584026368	Dab2/Gh/Igf1/Wnt4	4
GO:2000833	positive regulation of steroid hormone secretion	4/560	14/21248	0.000387113145187476	0.00302086507940941	0.00194879584026368	Crh/Dab2/Gal/Nkx3-1	4
GO:0005230	extracellular ligand-gated ion channel activity	8/554	69/21248	0.000419824765611105	0.00920934751797976	0.00790756165462349	Chrnb4/Chrnb3/Chrna3/Chrna2/Chrna4/Glra1/Chrm5/Gabrq	8
GO:0033687	osteoblast proliferation	5/560	25/21248	0.000428595673817214	0.00332836737324612	0.00214716921191312	Cyr61/Ltf/Npr3/Nell1/Cthrc1	5
GO:0060713	labyrinthine layer morphogenesis	5/560	25/21248	0.000428595673817214	0.00332836737324612	0.00214716921191312	Adm/Cyr61/Itga4/Lef1/Rspo3	5
GO:0002460	adaptive immune response based on somatic recombination of immune receptors built from immunoglobulin superfamily domains	15/560	208/21248	0.000432319635660332	0.00335187175583745	0.00216233216749633	Ada/Ccr2/Cd55/H2-Ab1/Icam1/Il12rb1/Jag1/Lef1/Pirb/Prkcd/Rora/Serpinb9/Nlrp10/Myo1g/H60b	15
GO:0019838	growth factor binding	11/554	125/21248	0.000436247856009225	0.00937024040719815	0.00804571155490699	Kazald1/Acvrl1/Col2a1/Cyr61/Il2rb/Il2rg/Kdr/Nrp1/Tek/Nkd2/Igfbpl1	11
GO:0098801	regulation of renal system process	6/560	38/21248	0.000439466430000841	0.00339087500644309	0.00218749362639601	Adora2a/Agt/Avp/F2r/Oxt/Stc1	6
GO:0030307	positive regulation of cell growth	12/560	144/21248	0.000441607703221796	0.00340193626504355	0.00219462937532289	Syt17/Avp/Cd38/Cpne6/Igf1/Lef1/Ngf/Nrp1/Cxcl12/Sema5a/Cpne9/Tgfb2	12
mmu04015	Rap1 signaling pathway	16/225	215/7834	0.000442807341135189	0.00817180820458575	0.00622896451166246	11514/11540/11601/12801/14062/14165/14174/16000/16542/17311/18049/18798/21687/51791/71785/104110	16
GO:0007613	memory	10/560	105/21248	0.000457324233677134	0.00351175334071244	0.00226547367145256	Adcy8/Cnr1/Drd1/Htr7/Igf1/Itga5/Ngf/Ptgs2/Itga8/Rgs14	10
GO:0042472	inner ear morphogenesis	10/560	105/21248	0.000457324233677134	0.00351175334071244	0.00226547367145256	Col2a1/Fgf10/Fgf3/Gbx2/Nrp1/Frzb/Sox9/Slitrk6/Itga8/Cthrc1	10
GO:0002685	regulation of leukocyte migration	12/560	145/21248	0.000470192508136659	0.00360480922904772	0.00232550512712264	Ada/C5ar1/Ccr2/Icam1/Itga4/Kitl/Mmp9/Serpine1/Cxcl5/Cxcl12/Ccl28/Pdgfd	12
GO:0004896	cytokine receptor activity	9/554	88/21248	0.000479004033244335	0.0100786358831614	0.00865397190028971	Ccr2/Csf2rb/Csf2rb2/Il12rb1/Il2rb/Il2rg/Ifnlr1/Il17rb/Ackr2	9
GO:0045861	negative regulation of proteolysis	20/560	328/21248	0.000479331754063388	0.00366902506653297	0.00236693152442296	Adora2a/Agt/Avp/Cd59a/Ctla2a/Igf1/Itih3/Lef1/Mmp9/Ngf/Ngp/Serpine1/Serpinb6b/Serpinb9/Cenpe/BC048546/Serpinb1b/Nell1/Ptpn3/Spink8	20
GO:0030097	hemopoiesis	37/560	784/21248	0.000489022826175314	0.00373725393549243	0.00241094677585554	Hba-a2/Ada/Angpt2/Alas2/Anxa2/Cd83/Cdkn1c/Ccr2/Ctla2a/Eomes/Fst/H2-Aa/H2-Ab1/Hbb-b1/Hbb-b2/Onecut1/Il2rg/Inhba/Itk/Jag1/Kdr/Lck/Lef1/Anxa1/Kitl/Pirb/Rora/Tet2/Tek/Tgfb2/Pglyrp1/Wnt4/Zap70/Inpp4b/Cartpt/Clec2d/Prg4	37
GO:0098794	postsynapse	23/576	393/21248	0.00049497614191096	0.00451418241422795	0.00369929537638717	Chrnb4/Chrnb3/Chrna3/Chrna2/Chrna4/Adora2a/Cbln1/Drd1/Drd5/F2r/Glra1/Grid2ip/Plcb4/Chrm5/Itga8/Homer1/Kcnc2/Nefh/Rgs14/Gabrq/Tanc1/Lrrtm1/Neto2	23
GO:2001235	positive regulation of apoptotic signaling pathway	13/560	167/21248	0.000499756320943917	0.00381322005520224	0.00245995341938309	Adora2a/Agt/Atf3/Inhba/Lck/Mmp9/Nkx3-1/Prkcd/Ret/S100a8/S100a9/Tgfb2/Tnfsf10	13
GO:0006913	nucleocytoplasmic transport	21/560	354/21248	0.00050180189054297	0.00382173182358809	0.00246544446197771	Agt/Dab2/Drd1/Ect2/Egr2/F2r/Ier3/Igf1/Gbp4/Neurod1/Prl/Ptgs2/Sema5a/Tcf7l2/Tek/Tgfb2/Zic1/Inpp4b/Cchcr1/Rgs14/Chp2	21
GO:0004857	enzyme inhibitor activity	20/554	333/21248	0.000506927717717476	0.0104528495393344	0.0089752886442189	Agt/Avp/Anxa2/Cdkn1c/Cd55/Itih3/Lef1/Anxa1/Ngf/Ngp/Pkib/Serpine1/Pln/Serpinb6b/Serpinb9/Vil1/BC048546/Serpinb1b/Arpp19/Spink8	20
GO:0001954	positive regulation of cell-matrix adhesion	6/560	39/21248	0.000507933514368616	0.00384509669853533	0.00248051741952746	Kdr/Myoc/S100a10/Tek/Wnt4/Ccl28	6
GO:0042755	eating behavior	6/560	39/21248	0.000507933514368616	0.00384509669853533	0.00248051741952746	Adora2a/Cck/Cckar/Oxt/Trh/Npsr1	6
GO:2000351	regulation of endothelial cell apoptotic process	6/560	39/21248	0.000507933514368616	0.00384509669853533	0.00248051741952746	Icam1/Kdr/Serpine1/Sema5a/Tek/Ecscr	6
GO:0002827	positive regulation of T-helper 1 type immune response	4/560	15/21248	0.000516925240208865	0.00388866921703288	0.00250862656726022	Ccr2/H2-Ab1/Il12rb1/Nlrp10	4
GO:0007350	blastoderm segmentation	4/560	15/21248	0.000516925240208865	0.00388866921703288	0.00250862656726022	Nrp1/Nrp2/Pld6/Wt1	4
GO:0043084	penile erection	4/560	15/21248	0.000516925240208865	0.00388866921703288	0.00250862656726022	Ada/Avp/Cnr1/Oxt	4
GO:0050926	regulation of positive chemotaxis	5/560	26/21248	0.000519233449903851	0.00389637585651364	0.00251359821166264	Angpt2/Fgf10/Il16/Kdr/Cxcl12	5
GO:0051254	positive regulation of RNA metabolic process	58/560	1411/21248	0.000519570818395099	0.00389637585651364	0.00251359821166264	Lmo1/Acvrl1/Adcyap1/Agt/Alx4/Nr2f2/Atf3/Neurod6/Bdnf/Cd38/Dab2/Pcbd1/Ddn/Egr2/Eomes/F2r/Fgf10/Gal/Gbx2/Onecut1/Icam1/Igf1/Cyr61/Inhba/Jag1/Lef1/Ltf/Neurod1/Nfya/Ngf/Nkx3-1/Pomc/Pou4f1/Prox1/Grhl1/Ret/Rora/Shox2/Sox9/Tet2/Tcf7l2/Tnfrsf8/Vdr/Wnt4/Wt1/Onecut2/Zic1/Zic2/Itga8/Eda2r/Mafa/Cited4/Rasl11a/Tunar/Chp2/Atoh8/Tmprss6/Zfp423	58
GO:0050878	regulation of body fluid levels	19/560	306/21248	0.000527885915472107	0.00395256634840252	0.00254984736347078	Ada/Adora2a/Avp/Anxa2/Cckar/F2r/F5/Fbln1/Fgf10/Npr3/Oxt/Prkcd/Serpine1/Prl/Stab2/Vdr/Vwf/Tmprss6/F13a1	19
GO:0043280	positive regulation of cysteine-type endopeptidase activity involved in apoptotic process	10/560	107/21248	0.000531581795057729	0.00397404928280327	0.00256370625888527	Cck/F2r/Cyr61/Lck/Nkx3-1/Ret/S100a8/S100a9/Tnfsf10/Bok	10
GO:0070663	regulation of leukocyte proliferation	14/560	190/21248	0.000536462558600473	0.00400430981241067	0.0025832276849248	Lmo1/Ada/Bst1/Cd38/Ccr2/Fgf10/Gal/H2-Aa/H2-Ab1/Igf1/Il12rb1/Kitl/Zap70/Vav3	14
GO:0071840	cellular component organization or biogenesis	172/560	5232/21248	0.000538835631610261	0.00401578741263648	0.00259063202076512	Kifc1/Tex15/Amigo2/Kazald1/Cdc20/Chrnb4/Chrnb3/Cdca2/Mcf2/Syt17/Chrna3/Chrna2/Chrna4/Acvrl1/Adcyap1/Adm/Adora2a/Avil/Agt/Atp2a1/Avp/Bdnf/Anxa2/Cbln1/Cbln2/Cck/Cckar/Cd38/Cnr1/Col14a1/Col2a1/Cpne6/Cyp1b1/Dab2/Pcbd1/Ect2/Egr2/Eomes/F2r/Fbln1/Fgf10/Folr1/Gal/Gbx2/Gjb2/Glra1/Gpx3/Has1/Onecut1/Htr7/Elavl4/Icam1/Ier3/Igf1/Cyr61/Jchain/Inhba/Itga4/Itga5/Kdr/Lcat/Lcn2/Lef1/Anxa1/Ltk/Crb1/Grid2ip/Mgp/Mid1…	172
GO:0055086	nucleobase-containing small molecule metabolic process	31/560	620/21248	0.000540312321905981	0.00402055933653568	0.00259371044538866	Gck/Adcy4/Ada/Adcy8/Adcyap1/Adm/Adora2a/Adra2b/Avp/Bdnf/Crh/Drd1/Drd5/Htr1b/Htr4/Ier3/Igf1/Mc3r/Myh3/Nnt/Npr1/Npr3/Npy2r/Rora/Tet2/Vipr2/Pde10a/Pde11a/Ramp3/Aspdh/Cda	31
GO:0048589	developmental growth	30/560	593/21248	0.000546586287923596	0.00406095871104904	0.00261977256035616	Dio3/Syt17/Adm/Adra1b/Agt/Bdnf/Cdkn1c/Col14a1/Cpne6/Fgf10/Gal/Gh/Igf1/Kdr/Ngf/Nrp1/Nrp2/Prox1/Cxcl12/Sema5a/Sox9/Stc1/Cpne9/Tcf7l2/Tgfb2/Tnc/Vil1/Wt1/Slitrk6/Mustn1	30
GO:0007507	heart development	27/560	512/21248	0.000547777655732909	0.00406352961590755	0.00262143108152884	Adm/Adra1b/Agt/Col14a1/Col2a1/Eomes/Fgf3/Folr1/Gjc1/Cyr61/Itga4/Jag1/Kdr/Mmp9/Npy2r/Nrp1/Nrp2/Pln/Pou4f1/Prox1/Ryr1/Shox2/Sox9/Tek/Tgfb2/Tnnt2/Wt1	27
mmu04024	cAMP signaling pathway	15/225	198/7834	0.000553364999459095	0.0090387276778352	0.00688977427348599	11514/11540/12064/13488/13492/14062/15551/15562/18160/18821/20682/22355/57257/104110/330953	15
GO:0060560	developmental growth involved in morphogenesis	15/560	213/21248	0.000554556650578578	0.0041074789203871	0.00264978329836103	Syt17/Bdnf/Cpne6/Fgf10/Gal/Kdr/Ngf/Nrp1/Nrp2/Cxcl12/Sema5a/Sox9/Stc1/Cpne9/Tnc	15
GO:0002520	immune system development	40/560	876/21248	0.000559700258321338	0.00413919867961642	0.002670246090712	Hba-a2/Ada/Angpt2/Alas2/Anxa2/Cd83/Cdkn1c/Ccr2/Ctla2a/Eomes/Fgf10/Fgf3/Fst/H2-Aa/H2-Ab1/Hbb-b1/Hbb-b2/Onecut1/Il2rg/Inhba/Itk/Jag1/Kdr/Lck/Lef1/Anxa1/Kitl/Pirb/Ret/Rora/Tet2/Tek/Tgfb2/Pglyrp1/Wnt4/Zap70/Inpp4b/Cartpt/Clec2d/Prg4	40
GO:1901137	carbohydrate derivative biosynthetic process	30/560	594/21248	0.000561740579430988	0.00414790624473849	0.00267586344410007	Adcy4/Ada/Adcy8/Adcyap1/Adm/Adora2a/Adra2b/Avp/Crh/Drd1/Drd5/Galnt3/Has1/Htr1b/Htr4/Igf1/Mc3r/Npr1/Npr3/Npy2r/St8sia2/Tet2/Tcf7l2/Vipr2/B3galt2/6430550D23Rik/Ramp3/Chst8/Necab1/B3gnt3	30
GO:0019218	regulation of steroid metabolic process	9/560	89/21248	0.000562647649278514	0.00414823197865309	0.0026760735789062	Agt/Dab2/Gal/Gh/Igf1/Prox1/Rora/Vdr/Wnt4	9
GO:0014031	mesenchymal cell development	12/560	148/21248	0.000565470334352096	0.00416265834185379	0.00268538019666523	Dab2/Eomes/Folr1/Gbx2/Jag1/Lef1/Kitl/Nrp1/Nrp2/Ret/Sox9/Tgfb2	12
GO:0044711	single-organism biosynthetic process	53/560	1263/21248	0.000566737617082801	0.00416560814268658	0.00268728314811835	Gck/Adcy4/Ada/Adcy8/Adcyap1/Adm/Adora2a/Adra2b/Agt/Alas2/Atf3/Avp/Ch25h/Crh/Dab2/Drd1/Drd5/F2r/Gh/Has1/Htr1b/Htr4/Igf1/Cyr61/Lcat/Anxa1/Mas1/Mc3r/Npr1/Npr3/Npy2r/Prkcd/Prox1/Ptgds/Ptgs2/Pld6/St8sia2/Pycr1/Tcf7l2/Gpat2/Chdh/Vdr/Vipr2/Wnt4/Inpp4b/B3galt2/6430550D23Rik/Ppap2c/Ramp3/Arpp19/Aspdh/Chst8/B3gnt3	53
GO:0040007	growth	42/560	935/21248	0.0005695213102199	0.00417967776828559	0.00269635963022551	Kazald1/Dio3/Syt17/Acvrl1/Adm/Adra1b/Agt/Avp/Bdnf/Cd38/Cdkn1c/Col14a1/Cpne6/Dab2/Fgf10/Gal/Gh/Igf1/Cyr61/Inhba/Kdr/Lef1/Ngf/Nrp1/Nrp2/Prox1/Cxcl12/Sema5a/Frzb/Sox9/Stc1/Cpne9/Tcf7l2/Tgfb2/Tnc/Pglyrp1/Vil1/Wt1/Slitrk6/Mustn1/Cda/Igfbpl1	42
GO:0043900	regulation of multi-organism process	22/560	383/21248	0.000574669335359454	0.0042046202360318	0.00271245031157406	Fam111a/Ada/Cnr1/Fbln1/Glra1/Igf1/Il12rb1/Inhba/Lef1/Ltf/Gbp4/Myom1/Oxt/Prox1/Ptgds/Rspo1/Cxcl5/Ifnlr1/Asb2/Trim59/Ifitm1/Ifitm2	22
GO:0040008	regulation of growth	30/560	595/21248	0.000577263869406584	0.00421718452923625	0.00272055568592513	Kazald1/Dio3/Syt17/Acvrl1/Agt/Avp/Bdnf/Cd38/Col14a1/Cpne6/Dab2/Gal/Gh/Igf1/Cyr61/Inhba/Lef1/Ngf/Nrp1/Prox1/Cxcl12/Sema5a/Frzb/Cpne9/Tcf7l2/Tgfb2/Vil1/Wt1/Cda/Igfbpl1	30
GO:0022407	regulation of cell-cell adhesion	20/560	333/21248	0.00057992981681224	0.00422208674889838	0.00272371816588848	Lmo1/Ada/Adora2a/Cd83/Ccr2/Ctla2a/H2-Aa/H2-Ab1/Igf1/Il12rb1/Il2rg/Itga4/Lck/Lef1/Prkcd/Cxcl12/Wnt4/Zap70/Podxl/Ccl28	20
GO:0051169	nuclear transport	21/560	358/21248	0.000580569864993099	0.00422208674889838	0.00272371816588848	Agt/Dab2/Drd1/Ect2/Egr2/F2r/Ier3/Igf1/Gbp4/Neurod1/Prl/Ptgs2/Sema5a/Tcf7l2/Tek/Tgfb2/Zic1/Inpp4b/Cchcr1/Rgs14/Chp2	21
GO:0003321	positive regulation of blood pressure by epinephrine-norepinephrine	3/560	7/21248	0.000588814031545335	0.00422452096960959	0.00272528851049891	Adra1b/Adra1d/Drd5	3
GO:0014060	regulation of epinephrine secretion	3/560	7/21248	0.000588814031545335	0.00422452096960959	0.00272528851049891	Gck/Crh/Cartpt	3
GO:0021562	vestibulocochlear nerve development	3/560	7/21248	0.000588814031545335	0.00422452096960959	0.00272528851049891	Nrp1/Nrp2/Slitrk6	3
GO:0042321	negative regulation of circadian sleep/wake cycle, sleep	3/560	7/21248	0.000588814031545335	0.00422452096960959	0.00272528851049891	Ada/Drd1/Htr7	3
GO:0048842	positive regulation of axon extension involved in axon guidance	3/560	7/21248	0.000588814031545335	0.00422452096960959	0.00272528851049891	Nrp1/Cxcl12/Sema5a	3
GO:1902669	positive regulation of axon guidance	3/560	7/21248	0.000588814031545335	0.00422452096960959	0.00272528851049891	Nrp1/Cxcl12/Sema5a	3
GO:0048588	developmental cell growth	13/560	170/21248	0.000591680867052178	0.00423876293281643	0.00273447616963796	Syt17/Agt/Bdnf/Col14a1/Cpne6/Gal/Ngf/Nrp1/Nrp2/Cxcl12/Sema5a/Sox9/Cpne9	13
GO:0030336	negative regulation of cell migration	14/560	192/21248	0.00059533394877819	0.00425858674371542	0.00274726474483169	Acvrl1/Ada/Angpt2/Nr2f2/Cyp1b1/Drd1/Drd5/Has1/Erdr1/Serpine1/Cxcl12/Stc1/Wnt4/Ccl28	14
GO:0006919	activation of cysteine-type endopeptidase activity involved in apoptotic process	8/560	72/21248	0.00060247127130247	0.00430323833752002	0.00277607001682502	Cck/F2r/Lck/Nkx3-1/Ret/S100a8/S100a9/Bok	8
GO:0004713	protein tyrosine kinase activity	11/554	130/21248	0.000608638141476375	0.0123040377227871	0.0105648024144816	Itk/Kdr/Lck/Ltk/Nrp1/Nrp2/Prkcd/Ret/Tek/Zap70/Ror1	11
GO:0010578	regulation of adenylate cyclase activity involved in G-protein coupled receptor signaling pathway	5/560	27/21248	0.000623549476749805	0.00443602114544042	0.00286172977882419	Adcyap1/Adora2a/Drd1/Drd5/Htr4	5
GO:0010579	positive regulation of adenylate cyclase activity involved in G-protein coupled receptor signaling pathway	5/560	27/21248	0.000623549476749805	0.00443602114544042	0.00286172977882419	Adcyap1/Adora2a/Drd1/Drd5/Htr4	5
GO:1903035	negative regulation of response to wounding	12/560	150/21248	0.000637603305227209	0.00452726600919822	0.0029205929210905	Ada/Adcyap1/Adora2a/Anxa2/Ctla2a/Ier3/Prkcd/Serpine1/Rora/Pglyrp1/Wnt4/Tmprss6	12
GO:0048168	regulation of neuronal synaptic plasticity	7/560	56/21248	0.000644667484136792	0.00455723028859641	0.00293992323261144	Agt/Bdnf/Drd1/Drd5/Egr2/Kdr/Shisa6	7
GO:0090183	regulation of kidney development	7/560	56/21248	0.000644667484136792	0.00455723028859641	0.00293992323261144	Agt/Ret/Sox9/Wnt9b/Wnt4/Wt1/Pdgfd	7
GO:0031344	regulation of cell projection organization	27/560	518/21248	0.000653357711565002	0.00461188035167836	0.0029751786355522	Cdc20/Syt17/Chrna3/Adcyap1/Avil/Bdnf/Cnr1/Cpne6/Dab2/Htr7/Elavl4/Icam1/Lcn2/Ltk/Ngf/Nrp1/Pcp4/Prkcd/Ret/Cxcl5/Cxcl12/Sema5a/Shox2/Cpne9/Vil1/Podxl/Rreb1	27
GO:0016525	negative regulation of angiogenesis	8/560	73/21248	0.000661284830367969	0.0046609914656581	0.00300686079682673	Angpt2/Agt/Cd59a/Ccr2/Ngp/Serpine1/Tek/Ecscr	8
GO:0051592	response to calcium ion	9/560	91/21248	0.000662369671945922	0.00466180236170432	0.00300738391546996	Cpne7/Cpne6/Crhbp/Ect2/Tnnt2/Cpne2/Homer1/Chp2/Kcnmb2	9
GO:0043271	negative regulation of ion transport	11/560	130/21248	0.000665100081257714	0.00467417557106116	0.00301536601936785	Adcyap1/Cnr1/Htr1b/Htr7/Icam1/Mmp9/Plcb4/Ptgs2/Stc1/Tgfb2/Trh	11
GO:0045123	cellular extravasation	6/560	41/21248	0.000669545170883839	0.00469854545465491	0.00303108731989825	Ccr2/Icam1/Itga4/Cxcl12/Ccl28/Pdgfd	6
GO:0051797	regulation of hair follicle development	4/560	16/21248	0.000674941340663183	0.00470209133995351	0.00303337481249998	Fst/Gal/Inhba/Tgfb2	4
GO:0090280	positive regulation of calcium ion import	4/560	16/21248	0.000674941340663183	0.00470209133995351	0.00303337481249998	Crh/Serpine1/Stc1/Atp2c2	4
GO:1900120	regulation of receptor binding	4/560	16/21248	0.000674941340663183	0.00470209133995351	0.00303337481249998	Anxa2/Lef1/Mmp9/Nkx3-1	4
GO:0035148	tube formation	12/560	151/21248	0.000676467726129226	0.00470590500651691	0.00303583505396709	Adm/Fgf10/Folr1/Ret/Sox9/Wnt9b/Wnt4/Zic2/Cecr2/Zic5/Cthrc1/Atoh8	12
GO:0051093	negative regulation of developmental process	37/560	798/21248	0.000677867953918655	0.00470883129261123	0.00303772283578393	Acvrl1/Adcyap1/Angpt2/Agt/Bdnf/Cd59a/Ccr2/Dab2/Fbln1/Fgf10/Fgf3/Fst/Gal/Igf1/Inhba/Jag1/Lef1/Ngp/Nkx3-1/Nrp1/Serpine1/Rora/Sema5a/Frzb/Sox9/Tcf7l2/Tek/Tgfb2/Pglyrp1/Wnt4/Wt1/Inpp4b/Cartpt/Sostdc1/Ecscr/Tunar/Clec2d	37
GO:0018108	peptidyl-tyrosine phosphorylation	18/560	288/21248	0.00067912892135531	0.00471078315289318	0.00303898200396862	Adra2b/Agt/Cck/F2r/Fgf10/Icam1/Igf1/Il12rb1/Itga5/Itk/Kdr/Lck/Kitl/Nrp1/Prkcd/Tek/Zap70/Pdgfd	18
GO:0008201	heparin binding	11/554	132/21248	0.0006919020294254	0.0134594526856148	0.0115568938777907	Fgf10/Cyr61/Ltf/Nrp1/Nrp2/Rspo1/Abi3bp/Nell1/Smoc2/Rspo3/Tnxb	11
GO:0046651	lymphocyte proliferation	17/560	265/21248	0.000709648131206307	0.00491214928862103	0.00316888568300123	Lmo1/Ada/Bst1/Cd38/Ccr2/Fgf10/Gal/H2-Aa/H2-Ab1/Igf1/Il12rb1/Lef1/Prkcd/Cxcl12/Wnt4/Zap70/Vav3	17
GO:0002687	positive regulation of leukocyte migration	10/560	111/21248	0.000710202570333184	0.00491214928862103	0.00316888568300123	C5ar1/Ccr2/Icam1/Itga4/Kitl/Mmp9/Serpine1/Cxcl5/Cxcl12/Pdgfd	10
GO:0008188	neuropeptide receptor activity	6/554	42/21248	0.000722236496938508	0.0137893671915482	0.0118401733708633	Nmbr/Npy2r/Gpr139/Qrfpr/Prokr2/Npsr1	6
GO:0043679	axon terminus	13/576	169/21248	0.000726315214425954	0.00649411250545559	0.00532181426462773	Adcyap1/Bdnf/Calb2/Cck/Cckar/Crhbp/Drd1/Htr7/Oxt/Penk/Kcnc2/Hcn4/Tanc1	13
GO:0032269	negative regulation of cellular protein metabolic process	40/560	888/21248	0.000727200873779223	0.00502249224174817	0.00324006922890743	Adora2a/Agt/Nr2f2/Avp/Anxa2/Cd59a/Ctla2a/Dab2/Drd1/Drd5/Fbln1/Igf1/Itih3/Lef1/Mas1/Mmp9/Gbp4/Ngf/Ngp/Pcp4/Prkcd/Pkib/Serpine1/Serpinb6b/Serpinb9/Tgfb2/Wt1/Cenpe/BC048546/Pcdh11x/Serpinb1b/Dusp4/Ppm1e/Nell1/Rgs14/Ptpn3/Ppp4r4/Spink8/1500015O10Rik/Deptor	40
GO:0018212	peptidyl-tyrosine modification	18/560	290/21248	0.000735808023794009	0.00507464730326801	0.00327371507679098	Adra2b/Agt/Cck/F2r/Fgf10/Icam1/Igf1/Il12rb1/Itga5/Itk/Kdr/Lck/Kitl/Nrp1/Prkcd/Tek/Zap70/Pdgfd	18
GO:0051893	regulation of focal adhesion assembly	6/560	42/21248	0.000763963041315509	0.00523129678006218	0.00337477150954489	Acvrl1/Kdr/Myoc/S100a10/Tek/Wnt4	6
GO:0071277	cellular response to calcium ion	6/560	42/21248	0.000763963041315509	0.00523129678006218	0.00337477150954489	Cpne7/Cpne6/Crhbp/Ect2/Cpne2/Chp2	6
GO:0072577	endothelial cell apoptotic process	6/560	42/21248	0.000763963041315509	0.00523129678006218	0.00337477150954489	Icam1/Kdr/Serpine1/Sema5a/Tek/Ecscr	6
GO:0090109	regulation of cell-substrate junction assembly	6/560	42/21248	0.000763963041315509	0.00523129678006218	0.00337477150954489	Acvrl1/Kdr/Myoc/S100a10/Tek/Wnt4	6
GO:0043204	perikaryon	10/576	109/21248	0.000764011787160486	0.00669979567202272	0.0054903681061128	Bdnf/Cck/Crh/Crhbp/Penk/Pde10a/Itga8/Pde11a/Kcnc2/Nefh	10
GO:0032943	mononuclear cell proliferation	17/560	267/21248	0.000771618320381273	0.00527620094747194	0.00340373971976227	Lmo1/Ada/Bst1/Cd38/Ccr2/Fgf10/Gal/H2-Aa/H2-Ab1/Igf1/Il12rb1/Lef1/Prkcd/Cxcl12/Wnt4/Zap70/Vav3	17
GO:0004871	signal transducer activity	83/554	2255/21248	0.000772332634645843	0.0143794617490604	0.0123468552054314	Nt5dc3/Chrnb4/Grm2/Chrna3/Chrna2/Chrna4/Acvrl1/Adcyap1/Adora2a/Adra1b/Adra1d/Adra2b/Nr2f2/Avp/C5ar1/Cckar/Ccr2/Cnr1/Csf2rb/Csf2rb2/Drd1/Drd5/Ect2/F2r/Gabre/Htr1b/Htr4/Htr5b/Htr7/Il12rb1/Il2rb/Il2rg/Kdr/Lef1/Ltk/Mas1/Mc3r/Ngf/Nkx3-1/Nmbr/Npr1/Npr3/Npy2r/Nrp1/Nrp2/Ptch2/Ret/Rora/Sema5a/Igsf1/Gpr139/Chrm5/Tek/Tgfb2/Tnfrsf8/Pglyrp1/Traip/Trhr/Vdr/Vipr2/Qrfpr/Plcxd3/Rxfp3/Gpr151/Ifnlr1/Prokr2/Ror1/Plc…	83
GO:0090090	negative regulation of canonical Wnt signaling pathway	9/560	93/21248	0.000776076641308768	0.00529914831643643	0.00341854333925782	Dab2/Lef1/Frzb/Sox9/Tcf7l2/Wnt4/Sostdc1/Cthrc1/Nkd2	9
GO:0004872	receptor activity	81/554	2192/21248	0.000801244169133783	0.0143794617490604	0.0123468552054314	Nt5dc3/Chrnb4/Grm2/Chrna3/Chrna2/Chrna4/Acvrl1/Adora2a/Adra1b/Adra1d/Adra2b/Nr2f2/C5ar1/Cckar/Ccr2/Cnr1/Csf2rb/Csf2rb2/Dab2/Cd55/Drd1/Drd5/F2r/Folr1/Gabre/Htr1b/Htr4/Htr5b/Htr7/Il12rb1/Il2rb/Il2rg/Kdr/Lef1/Ltk/Mas1/Mc3r/Nkx3-1/Nmbr/Npr1/Npr3/Npy2r/Nrp1/Nrp2/Endou/Ptch2/Stab2/Ret/Rora/Sema5a/Igsf1/Gpr139/Chrm5/Tek/Tnfrsf8/Pglyrp1/Trhr/Vdr/Vipr2/Qrfpr/Rxfp3/Gpr151/Ifnlr1/Eda2r/Prokr2/Ror1/Gpr4/Npsr…	81
GO:0001890	placenta development	12/560	154/21248	0.000805160262112209	0.00546389500127569	0.00352482337682068	Ada/Adm/Nr2f2/Cdkn1c/Eomes/Cyr61/Itga4/Lef1/Serpine1/Ptgs2/Vwf/Rspo3	12
GO:0048864	stem cell development	12/560	154/21248	0.000805160262112209	0.00546389500127569	0.00352482337682068	Dab2/Eomes/Folr1/Gbx2/Jag1/Lef1/Kitl/Nrp1/Nrp2/Ret/Sox9/Tgfb2	12
GO:0070372	regulation of ERK1 and ERK2 cascade	14/560	198/21248	0.000805887571438415	0.00546389500127569	0.00352482337682068	Adcyap1/C5ar1/Dab2/F2r/Fbln1/Fgf10/Icam1/Igf1/Cyr61/Kdr/Nrp1/Tek/Npsr1/Rgs14	14
GO:0005544	calcium-dependent phospholipid binding	6/554	43/21248	0.000821108302389821	0.0143794617490604	0.0123468552054314	Syt17/Anxa2/Anxa1/Syt15/Syt10/Syt9	6
GO:0051248	negative regulation of protein metabolic process	42/560	953/21248	0.000829798358032062	0.0056101838355276	0.00361919603636458	Adora2a/Agt/Nr2f2/Avp/Anxa2/Cd59a/Ctla2a/Dab2/Drd1/Drd5/Fbln1/Igf1/Itih3/Lef1/Mas1/Mmp9/Gbp4/Ngf/Ngp/Pcp4/Prkcd/Pkib/Serpine1/Serpinb6b/Serpinb9/Tgfb2/Wt1/Cenpe/BC048546/Sigirr/Pcdh11x/Serpinb1b/Dusp4/Ppm1e/Nell1/Rgs14/Ptpn3/Ppp4r4/Spink8/1500015O10Rik/Prg4/Deptor	42
GO:0004714	transmembrane receptor protein tyrosine kinase activity	7/554	59/21248	0.000832059422271892	0.0143794617490604	0.0123468552054314	Kdr/Ltk/Nrp1/Nrp2/Ret/Tek/Ror1	7
GO:1903037	regulation of leukocyte cell-cell adhesion	16/560	245/21248	0.000833643333950884	0.00562826335154761	0.00363085934627336	Lmo1/Ada/Adora2a/Cd83/Ccr2/Ctla2a/H2-Aa/H2-Ab1/Igf1/Il12rb1/Il2rg/Itga4/Lck/Cxcl12/Zap70/Ccl28	16
GO:0032352	positive regulation of hormone metabolic process	4/560	17/21248	0.000864329833677704	0.00578667619845226	0.00373305334996997	Dab2/Gh/Igf1/Wnt4	4
GO:0060080	inhibitory postsynaptic potential	4/560	17/21248	0.000864329833677704	0.00578667619845226	0.00373305334996997	Chrna4/Adora2a/Bdnf/Glra1	4
GO:0061437	renal system vasculature development	4/560	17/21248	0.000864329833677704	0.00578667619845226	0.00373305334996997	Angpt2/Nrp1/Wt1/Pdgfd	4
GO:0061440	kidney vasculature development	4/560	17/21248	0.000864329833677704	0.00578667619845226	0.00373305334996997	Angpt2/Nrp1/Wt1/Pdgfd	4
GO:0090030	regulation of steroid hormone biosynthetic process	4/560	17/21248	0.000864329833677704	0.00578667619845226	0.00373305334996997	Dab2/Gh/Igf1/Wnt4	4
GO:0090184	positive regulation of kidney development	6/560	43/21248	0.000868340117317077	0.00578933556718889	0.00373476894023813	Agt/Ret/Sox9/Wnt4/Wt1/Pdgfd	6
GO:2000242	negative regulation of reproductive process	6/560	43/21248	0.000868340117317077	0.00578933556718889	0.00373476894023813	Ada/Igf1/Nkx3-1/Ptgds/Wnt4/Wt1	6
GO:0006941	striated muscle contraction	10/560	114/21248	0.00087440265166559	0.00581362869509888	0.0037504407247679	Adra1b/Atp2a1/Myh3/Pln/Stc1/Tnnt1/Tnnt2/Homer1/Hcn4/Scn4b	10
GO:0007586	digestion	10/560	114/21248	0.00087440265166559	0.00581362869509888	0.0037504407247679	Cckar/Crh/Fgf10/Neurod1/Npr3/Oxt/Sox9/Chrm5/Vdr/Vil1	10
GO:0048791	calcium ion-dependent exocytosis of neurotransmitter	5/560	29/21248	0.000878296959186698	0.00581539047219071	0.0037515772680354	Syt17/Syt15/Syt10/Syt9/Syt13	5
GO:0072210	metanephric nephron development	5/560	29/21248	0.000878296959186698	0.00581539047219071	0.0037515772680354	Ret/Sox9/Wnt9b/Wnt4/Wt1	5
GO:0008081	phosphoric diester hydrolase activity	8/554	77/21248	0.000881219912257746	0.0145156075711624	0.0124637561563608	Plcb4/Plcxd3/Pde10a/Pde11a/Napepld/Plch1/Plch2/Enpp6	8
GO:0031281	positive regulation of cyclase activity	7/560	59/21248	0.000886103141327444	0.0058429325107833	0.00376934496332489	Adcy4/Adcyap1/Adora2a/Drd1/Drd5/Htr4/Vipr2	7
GO:0051349	positive regulation of lyase activity	7/560	59/21248	0.000886103141327444	0.0058429325107833	0.00376934496332489	Adcy4/Adcyap1/Adora2a/Drd1/Drd5/Htr4/Vipr2	7
GO:0071695	anatomical structure maturation	7/560	59/21248	0.000886103141327444	0.0058429325107833	0.00376934496332489	Gal/Igf1/Ptgs2/Ret/Ryr1/Tgfb2/Mreg	7
GO:0015079	potassium ion transmembrane transporter activity	11/554	136/21248	0.000886986689605459	0.0145156075711624	0.0124637561563608	Kcnj3/Kcnj5/Kcnj6/Kcns3/Kcng2/Kcnc2/Pkd2l1/Hcn4/Kcng4/Kcnip1/Kcnmb2	11
GO:0090407	organophosphate biosynthetic process	25/560	475/21248	0.000891675868836379	0.00587162452259791	0.00378785451995958	Adcy4/Ada/Adcy8/Adcyap1/Adm/Adora2a/Adra2b/Avp/Crh/Drd1/Drd5/Htr1b/Htr4/Lcat/Mas1/Mc3r/Npr1/Npr3/Npy2r/Pld6/Gpat2/Vipr2/Inpp4b/Ramp3/Aspdh	25
GO:0035265	organ growth	12/560	156/21248	0.000901834308992026	0.00590615466393006	0.00381013032308979	Adra1b/Agt/Col14a1/Fgf10/Igf1/Kdr/Prox1/Sox9/Stc1/Tcf7l2/Tgfb2/Wt1	12
GO:0050920	regulation of chemotaxis	12/560	156/21248	0.000901834308992026	0.00590615466393006	0.00381013032308979	Angpt2/C5ar1/Ccr2/Fgf10/Il16/Kdr/Nrp1/Serpine1/Cxcl5/Cxcl12/Sema5a/Pdgfd	12
GO:0071772	response to BMP	12/560	156/21248	0.000901834308992026	0.00590615466393006	0.00381013032308979	Acvrl1/Col2a1/Fst/Cyr61/Kdr/Lef1/Tcf7l2/Vwc2/Vwc2l/Sostdc1/Tmprss6/Zfp423	12
GO:0071773	cellular response to BMP stimulus	12/560	156/21248	0.000901834308992026	0.00590615466393006	0.00381013032308979	Acvrl1/Col2a1/Fst/Cyr61/Kdr/Lef1/Tcf7l2/Vwc2/Vwc2l/Sostdc1/Tmprss6/Zfp423	12
GO:0048858	cell projection morphogenesis	34/560	725/21248	0.000912616837242021	0.00596052871823695	0.00384520766950085	Syt17/Chrna3/Adora2a/Avil/Bdnf/Cck/Cckar/Cpne6/Egr2/Gbx2/Onecut1/Elavl4/Kdr/Ngf/Nrp1/Nrp2/Ret/Cxcl12/Sema5a/Shox2/Cpne9/Tgfb2/Ccno/Vil1/Onecut2/Zic2/Btbd3/Slitrk6/Nefh/Bhlhe22/Nrn1/Rreb1/Prdm8/Ntng1	34
GO:0001993	regulation of systemic arterial blood pressure by norepinephrine-epinephrine	3/560	8/21248	0.000923674462469496	0.00596788056598235	0.00384995043355282	Adra1b/Adra1d/Drd5	3
GO:0048242	epinephrine secretion	3/560	8/21248	0.000923674462469496	0.00596788056598235	0.00384995043355282	Gck/Crh/Cartpt	3
GO:0051547	regulation of keratinocyte migration	3/560	8/21248	0.000923674462469496	0.00596788056598235	0.00384995043355282	Fgf10/Mmp9/Serpine1	3
GO:0051549	positive regulation of keratinocyte migration	3/560	8/21248	0.000923674462469496	0.00596788056598235	0.00384995043355282	Fgf10/Mmp9/Serpine1	3
GO:0070253	somatostatin secretion	3/560	8/21248	0.000923674462469496	0.00596788056598235	0.00384995043355282	Adcyap1/Cckar/Cartpt	3
GO:0072173	metanephric tubule morphogenesis	3/560	8/21248	0.000923674462469496	0.00596788056598235	0.00384995043355282	Sox9/Wnt9b/Wnt4	3
GO:2000848	positive regulation of corticosteroid hormone secretion	3/560	8/21248	0.000923674462469496	0.00596788056598235	0.00384995043355282	Crh/Dab2/Gal	3
GO:0017046	peptide hormone binding	6/554	44/21248	0.000930098212991758	0.0149833008999141	0.0128653387685209	Crhbp/Inhba/Mas1/Mc3r/Npr1/Npr3	6
GO:0034446	substrate adhesion-dependent cell spreading	8/560	77/21248	0.000944528321730203	0.00609442636584844	0.00393158662778831	Dab2/Fbln1/Itga4/Myoc/S100a10/Tek/Itga8/Rreb1	8
GO:0007389	pattern specification process	24/560	451/21248	0.000965043029392594	0.00621844750977238	0.00401159413657483	Alx4/Nr2f2/Egr2/Eomes/Fgf10/Fgf3/Folr1/Fst/Gbx2/Lef1/Neurod1/Nrp1/Nrp2/Pld6/Cxcl12/Sema5a/Stc1/Tek/Wt1/Zic1/Zic2/Bhlhe22/Sostdc1/Ifitm1	24
GO:0021543	pallium development	11/560	136/21248	0.000967809363484575	0.00622762059953541	0.00401751180542221	Neurod6/Drd1/Eomes/Lef1/Neurod1/Nrp1/Nrp2/Prox1/Btbd3/Zbtb18/Bhlhe22	11
GO:0044703	multi-organism reproductive process	36/560	785/21248	0.000969057667662261	0.00622762059953541	0.00401751180542221	Micalcl/Tex15/Ada/Adra2b/Agt/Nr2f2/Avp/Cnr1/Crh/Crhbp/Drd1/Drd5/Fst/Glra1/Igf1/Inhba/Mas1/Kitl/Mmp9/Nhlh2/Oxt/Prl/Ptgds/Rspo1/Ptgs2/Pld6/Cxcl12/Sox9/Chtf18/Vdr/Wnt4/Wt1/Odf4/Cecr2/Ccdc155/Piwil2	36
GO:0001938	positive regulation of endothelial cell proliferation	7/560	60/21248	0.000980724715465918	0.0062690740787828	0.0040442539358379	Acvrl1/Kdr/Prox1/Cxcl12/Sema5a/Vash2/Lrg1	7
GO:0007422	peripheral nervous system development	7/560	60/21248	0.000980724715465918	0.0062690740787828	0.0040442539358379	Agt/Egr2/Myoc/Ngf/Pou4f1/Onecut2/Nefh	7
GO:0048146	positive regulation of fibroblast proliferation	7/560	60/21248	0.000980724715465918	0.0062690740787828	0.0040442539358379	Agt/Anxa2/Fbln1/Fgf10/Igf1/Serpine1/Pdgfd	7
GO:1901888	regulation of cell junction assembly	7/560	60/21248	0.000980724715465918	0.0062690740787828	0.0040442539358379	Acvrl1/Agt/Kdr/Myoc/S100a10/Tek/Wnt4	7
GO:1903391	regulation of adherens junction organization	6/560	44/21248	0.000983365263881148	0.00627760534326252	0.00404975755559357	Acvrl1/Kdr/Myoc/S100a10/Tek/Wnt4	6
GO:0046982	protein heterodimerization activity	25/554	484/21248	0.000997858375337868	0.0158275689995899	0.0135902654843587	Chrnb4/H2-Q6/Chrna3/Chrna4/Adora2a/Adra1b/Alx4/Atf3/Cybb/Drd1/H2-Aa/H2-Ab1/Inhba/Neurod1/Sox9/Tgfb2/Ttr/Homer1/Nefh/Bok/Syt10/Scube1/Kcnip1/Btbd11/Zfp423	25
GO:0051251	positive regulation of lymphocyte activation	14/560	203/21248	0.00102643054938908	0.00652344134217789	0.00420834927004611	Ada/Bst1/Cd38/Cd83/Ccr2/Fgf10/H2-Aa/H2-Ab1/Igf1/Il12rb1/Il2rg/Lck/Zap70/Vav3	14
GO:0022612	gland morphogenesis	11/560	137/21248	0.00102788953861867	0.00652344134217789	0.00420834927004611	Fgf10/Igf1/Nkx3-1/Nrp1/Prox1/Sox9/Tet2/Tnc/Vdr/Wnt4/Sostdc1	11
GO:0045446	endothelial cell differentiation	8/560	78/21248	0.00102865998281066	0.00652344134217789	0.00420834927004611	Acvrl1/Agt/Nr2f2/Icam1/Kdr/Prox1/Stc1/Atoh8	8
GO:0005215	transporter activity	47/554	1126/21248	0.00103449274874227	0.0161600306659588	0.0138757320844059	Sec14l4/Chrnb4/Chrnb3/Chrna3/Chrna2/Chrna4/Atp2a1/Slc7a3/Cybb/Slc17a6/Folr1/Gjc1/Gjb2/Glra1/Hbb-b1/Hbb-b2/Kcnj3/Kcnj5/Kcnj6/Lcn2/Slc22a6/Ptgds/Ryr1/Scn7a/Slc38a5/Chrm5/Trpm6/Kcns3/Slc26a4/Kcng2/Slco2a1/Abcc12/Kcnc2/Slc4a11/Slco1a4/Atp10b/Pkd2l1/Hcn4/Scn4b/Ramp3/Gabrq/Kcng4/Piezo2/Atp6v1c2/Atp2c2/Kcnip1/Kcnmb2	47
GO:0002250	adaptive immune response	19/560	324/21248	0.00104556998292945	0.00661323014202879	0.00426627308824123	Ada/Ccr2/Cd55/Eomes/H2-Ab1/Icam1/Jchain/Il12rb1/Itk/Jag1/Lef1/Pirb/Prkcd/Rora/Serpinb9/Zap70/Nlrp10/Myo1g/H60b	19
GO:0071407	cellular response to organic cyclic compound	19/560	324/21248	0.00104556998292945	0.00661323014202879	0.00426627308824123	Nr2f2/Crh/Crhbp/Cyp1b1/Drd1/Drd5/Egr2/Folr1/Inhba/Lef1/Anxa1/Nkx3-1/Pim1/Rora/Ryr1/Vdr/Wt1/Hcn4/Ramp3	19
GO:0048609	multicellular organismal reproductive process	32/560	674/21248	0.00104817869949538	0.00662101840798197	0.00427129739084775	Micalcl/Tex15/Ada/Adcyap1/Agt/Nr2f2/Avp/Cnr1/Drd1/Drd5/Fst/Igf1/Inhba/Kdr/Mas1/Kitl/Nhlh2/Oxt/Prl/Ptgds/Rspo1/Ptgs2/Pld6/Cxcl12/Sox9/Chtf18/Vdr/Wnt4/Wt1/Odf4/Ccdc155/Piwil2	32
GO:0034109	homotypic cell-cell adhesion	25/560	481/21248	0.00106308357445518	0.00670635530499483	0.00432634923379606	Lmo1/Ada/Adora2a/Cd83/Ccr2/Ctla2a/Eomes/H2-Aa/H2-Ab1/Icam1/Igf1/Il12rb1/Il2rg/Itk/Lck/Lef1/Anxa1/Prkcd/Rora/S100a8/S100a9/Cxcl12/Wnt4/Zap70/Nlrc3	25
GO:2001056	positive regulation of cysteine-type endopeptidase activity	10/560	117/21248	0.00106855365711798	0.00672321653110747	0.00433722661045681	Cck/F2r/Cyr61/Lck/Nkx3-1/Ret/S100a8/S100a9/Tnfsf10/Bok	10
GO:0022891	substrate-specific transmembrane transporter activity	37/554	828/21248	0.00108418553269732	0.0166835117046408	0.0143252165435733	Chrnb4/Chrnb3/Chrna3/Chrna2/Chrna4/Atp2a1/Slc7a3/Cybb/Slc17a6/Gjc1/Glra1/Kcnj3/Kcnj5/Kcnj6/Slc22a6/Ryr1/Scn7a/Slc38a5/Chrm5/Trpm6/Kcns3/Slc26a4/Kcng2/Slco2a1/Kcnc2/Slc4a11/Slco1a4/Pkd2l1/Hcn4/Scn4b/Gabrq/Kcng4/Piezo2/Atp6v1c2/Atp2c2/Kcnip1/Kcnmb2	37
GO:0001946	lymphangiogenesis	4/560	18/21248	0.00108827904736886	0.00679397062428846	0.00438287091394213	Acvrl1/Ngp/Prox1/Ccbe1	4
GO:0001975	response to amphetamine	4/560	18/21248	0.00108827904736886	0.00679397062428846	0.00438287091394213	Adora2a/Adra1b/Drd1/Drd5	4
GO:0007190	activation of adenylate cyclase activity	4/560	18/21248	0.00108827904736886	0.00679397062428846	0.00438287091394213	Adcy4/Adcyap1/Drd1/Vipr2	4
GO:0033604	negative regulation of catecholamine secretion	4/560	18/21248	0.00108827904736886	0.00679397062428846	0.00438287091394213	Gck/Adra2b/Cnr1/Crh	4
GO:0036303	lymph vessel morphogenesis	4/560	18/21248	0.00108827904736886	0.00679397062428846	0.00438287091394213	Acvrl1/Ngp/Prox1/Ccbe1	4
GO:0072273	metanephric nephron morphogenesis	4/560	18/21248	0.00108827904736886	0.00679397062428846	0.00438287091394213	Sox9/Wnt9b/Wnt4/Wt1	4
GO:0001569	patterning of blood vessels	6/560	45/21248	0.0011097466531789	0.00691004166040283	0.00445774971402379	Gbx2/Lef1/Nrp1/Cxcl12/Sema5a/Tek	6
GO:0048806	genitalia development	6/560	45/21248	0.0011097466531789	0.00691004166040283	0.00445774971402379	Tex15/Fgf10/Nkx3-1/Tcf7l2/Wnt9b/Wt1	6
GO:0050670	regulation of lymphocyte proliferation	13/560	182/21248	0.00111505185656735	0.00692973856650114	0.0044704564214276	Lmo1/Ada/Bst1/Cd38/Ccr2/Fgf10/Gal/H2-Aa/H2-Ab1/Igf1/Il12rb1/Zap70/Vav3	13
GO:0021761	limbic system development	8/560	79/21248	0.00111867633193361	0.00692973856650114	0.0044704564214276	Neurod6/Drd1/Lef1/Neurod1/Nrp1/Nrp2/Prox1/Zbtb18	8
GO:0031016	pancreas development	8/560	79/21248	0.00111867633193361	0.00692973856650114	0.0044704564214276	Ildr2/Fgf10/Onecut1/Igf1/Neurod1/Prox1/Sox9/Onecut2	8
GO:0097202	activation of cysteine-type endopeptidase activity	8/560	79/21248	0.00111867633193361	0.00692973856650114	0.0044704564214276	Cck/F2r/Lck/Nkx3-1/Ret/S100a8/S100a9/Bok	8
GO:0016247	channel regulator activity	10/554	119/21248	0.00112231849915806	0.0168229446928944	0.0144449400038023	Grm2/Agt/Pln/Sgk2/Scn4b/Ptpn3/Arpp19/Ccdc109b/Kcnip1/Kcnmb2	10
GO:0010770	positive regulation of cell morphogenesis involved in differentiation	12/560	160/21248	0.001124341571997	0.00695586864425944	0.00448731324406038	Dab2/Lef1/Myoc/Ngf/Nrp1/S100a10/Cxcl12/Sema5a/Shox2/Tcf7l2/Tgfb2/Rreb1	12
GO:0019199	transmembrane receptor protein kinase activity	8/554	80/21248	0.00113427206774901	0.0168229446928944	0.0144449400038023	Acvrl1/Kdr/Ltk/Nrp1/Nrp2/Ret/Tek/Ror1	8
GO:0031988	membrane-bounded vesicle	112/576	3137/21248	0.00115261952017625	0.00991687738113909	0.00812671161196763	Kifc1/Hbb-bt/Cpne7/Upb1/Gck/Mcf2/Hba-a2/H2-Q6/Agt/Steap4/Avp/Bdnf/Bst1/Anxa2/Car4/Cd38/Inadl/Cldn5/Col14a1/Col6a3/Cpne6/Crhbp/Crym/Dab2/Cd55/Pcbd1/F5/Slc17a6/Fbln1/Folr1/Gal/Galnt3/Gh/Gpc4/Gpx3/Hp/Htr7/Icam1/Icam2/Jchain/Itga4/Itih3/Lcat/Lck/Lcn2/Anxa1/Ltf/Lyz2/Mgp/Mmp9/Gbp4/Myh3/Myoc/Ngf/Npr3/Slc22a6/Oxt/Prkcd/Serpine1/Pomc/Ppic/Prl/Pter/Ptgds/Ryr1/S100a10/S100a8/S100a9/Cxcl12/Sema5a/Serpinb9/Th…	112
GO:0090596	sensory organ morphogenesis	17/560	277/21248	0.00115555801126568	0.00713980380482537	0.00460597199457273	Bdnf/Col2a1/Fgf10/Fgf3/Gbx2/Jag1/Kdr/Crb1/Nrp1/Prox1/Frzb/Sox9/Slitrk6/Itga8/Mfrp/Bhlhe22/Cthrc1	17
GO:0043588	skin development	16/560	253/21248	0.00116945914382531	0.00721641861921469	0.00465539711872083	Alx4/Fgf10/Fst/Gal/Inhba/Anxa1/Edaradd/Ptch2/Ptgs2/Ryr1/Sox9/Tcf7l2/Tgfb2/Vdr/Mreg/Sostdc1	16
GO:0005244	voltage-gated ion channel activity	13/554	185/21248	0.00117483221909641	0.0168229446928944	0.0144449400038023	Cybb/Kcnj3/Kcnj5/Kcnj6/Ryr1/Scn7a/Kcns3/Kcng2/Kcnc2/Hcn4/Scn4b/Kcng4/Kcnip1	13
GO:0022832	voltage-gated channel activity	13/554	185/21248	0.00117483221909641	0.0168229446928944	0.0144449400038023	Cybb/Kcnj3/Kcnj5/Kcnj6/Ryr1/Scn7a/Kcns3/Kcng2/Kcnc2/Hcn4/Scn4b/Kcng4/Kcnip1	13
GO:0071804	cellular potassium ion transport	12/560	161/21248	0.00118656730383479	0.00730323819402541	0.00471140545467659	Gal/Kcnj3/Kcnj5/Kcnj6/Kcns3/Kcng2/Kcnc2/Pkd2l1/Hcn4/Kcng4/Kcnip1/Kcnmb2	12
GO:0071805	potassium ion transmembrane transport	12/560	161/21248	0.00118656730383479	0.00730323819402541	0.00471140545467659	Gal/Kcnj3/Kcnj5/Kcnj6/Kcns3/Kcng2/Kcnc2/Pkd2l1/Hcn4/Kcng4/Kcnip1/Kcnmb2	12
GO:0045669	positive regulation of osteoblast differentiation	7/560	62/21248	0.0011937127872759	0.00733782272178421	0.00473371634313474	Igf1/Cyr61/Jag1/Ltf/Wnt4/Nell1/Cthrc1	7
GO:0033628	regulation of cell adhesion mediated by integrin	5/560	31/21248	0.00120334521161209	0.00735003866863953	0.00474159699513036	Ada/Cyp1b1/Serpine1/Ret/Tgfb2	5
GO:0045684	positive regulation of epidermis development	5/560	31/21248	0.00120334521161209	0.00735003866863953	0.00474159699513036	Fst/Gal/Ptch2/Tgfb2/Vdr	5
GO:0045940	positive regulation of steroid metabolic process	5/560	31/21248	0.00120334521161209	0.00735003866863953	0.00474159699513036	Agt/Dab2/Gh/Igf1/Wnt4	5
GO:0050850	positive regulation of calcium-mediated signaling	5/560	31/21248	0.00120334521161209	0.00735003866863953	0.00474159699513036	Ada/Igf1/Kdr/Zap70/Chp2	5
GO:0051953	negative regulation of amine transport	5/560	31/21248	0.00120334521161209	0.00735003866863953	0.00474159699513036	Gck/Adra2b/Cnr1/Crh/Trh	5
GO:0030856	regulation of epithelial cell differentiation	10/560	119/21248	0.00121656781747766	0.00741196641142598	0.0047815473154415	Acvrl1/Kdr/Kitl/Ptch2/Frzb/Sox9/Tgfb2/Vdr/Wnt9b/Atoh8	10
GO:0070665	positive regulation of leukocyte proliferation	10/560	119/21248	0.00121656781747766	0.00741196641142598	0.0047815473154415	Ada/Bst1/Cd38/Ccr2/Fgf10/Igf1/Il12rb1/Kitl/Zap70/Vav3	10
GO:0042493	response to drug	16/560	254/21248	0.00121853244767343	0.00741453857717235	0.00478320665002786	Chrna3/Bdnf/Cd38/Crhbp/Cybb/Drd1/Htr1b/Inhba/Kdr/Lck/Lcn2/Mmp9/Serpine1/Tgfb2/Ppm1e/Vav3	16
GO:0010035	response to inorganic substance	20/560	354/21248	0.00122785706656676	0.00744796545738842	0.00480477072634563	Cpne7/Cpne6/Crhbp/Cyp1b1/Ect2/Hp/Lcat/Lck/Lcn2/Anxa1/Pln/Pycr1/Tnnt2/Cpne2/Fbln5/Homer1/Kcnc2/Nefh/Chp2/Kcnmb2	20
GO:0042110	T cell activation	22/560	406/21248	0.00122898268592521	0.00744796545738842	0.00480477072634563	Lmo1/Ada/Adora2a/Cd83/Ccr2/Ctla2a/Eomes/H2-Aa/H2-Ab1/Icam1/Igf1/Il12rb1/Il2rg/Itk/Lck/Lef1/Anxa1/Rora/Cxcl12/Wnt4/Zap70/Nlrc3	22
GO:0070489	T cell aggregation	22/560	406/21248	0.00122898268592521	0.00744796545738842	0.00480477072634563	Lmo1/Ada/Adora2a/Cd83/Ccr2/Ctla2a/Eomes/H2-Aa/H2-Ab1/Icam1/Igf1/Il12rb1/Il2rg/Itk/Lck/Lef1/Anxa1/Rora/Cxcl12/Wnt4/Zap70/Nlrc3	22
GO:0032944	regulation of mononuclear cell proliferation	13/560	184/21248	0.00123177294333759	0.00744796545738842	0.00480477072634563	Lmo1/Ada/Bst1/Cd38/Ccr2/Fgf10/Gal/H2-Aa/H2-Ab1/Igf1/Il12rb1/Zap70/Vav3	13
GO:0001655	urogenital system development	17/560	279/21248	0.00124920385325506	0.00754387301833802	0.00486664182979291	Angpt2/Agt/Bdnf/Cdkn1c/Fgf10/Igf1/Nkx3-1/Nrp1/Ret/Sox9/Tet2/Tnc/Wnt9b/Wnt4/Wt1/Itga8/Pdgfd	17
GO:0007623	circadian rhythm	12/560	162/21248	0.00125162057308467	0.00754898380780177	0.00486993886060548	Ada/Adora2a/Drd1/Htr7/Mc3r/Npy2r/Prkg2/Prox1/Ptgds/Rora/Prokr2/Cartpt	12
GO:0021537	telencephalon development	14/560	208/21248	0.00129563390880168	0.00780075892277379	0.00503236196916593	Neurod6/Drd1/Eomes/Inhba/Lef1/Neurod1/Nrp1/Nrp2/Prox1/Cxcl12/Btbd3/Zbtb18/Bhlhe22/Prdm8	14
GO:0046661	male sex differentiation	10/560	120/21248	0.00129661043879681	0.00780075892277379	0.00503236196916593	Tex15/Fgf10/Icam1/Inhba/Kdr/Lhx9/Sox9/Wnt9b/Wnt4/Wt1	10
GO:0044306	neuron projection terminus	13/576	180/21248	0.00129828091290235	0.0109632610422865	0.00898420514776482	Adcyap1/Bdnf/Calb2/Cck/Cckar/Crhbp/Drd1/Htr7/Oxt/Penk/Kcnc2/Hcn4/Tanc1	13
GO:0071593	lymphocyte aggregation	22/560	408/21248	0.00130823729925098	0.00786087087187431	0.00507114089946497	Lmo1/Ada/Adora2a/Cd83/Ccr2/Ctla2a/Eomes/H2-Aa/H2-Ab1/Icam1/Igf1/Il12rb1/Il2rg/Itk/Lck/Lef1/Anxa1/Rora/Cxcl12/Wnt4/Zap70/Nlrc3	22
GO:0055085	transmembrane transport	43/560	1006/21248	0.00131329262681889	0.00788139532723898	0.00508438146870157	Chrna3/Chrna2/Chrna4/Atp2a1/Slc7a3/Crh/Crhbp/Cybb/Slc17a6/Gal/Glra1/Kcnj3/Kcnj5/Kcnj6/Mmp9/Slc22a6/Serpine1/Pln/Ryr1/Scn7a/Stc1/Slc38a5/Slc45a3/Trpm6/Ano5/Kcns3/Slc26a4/Kcng2/Abcc12/Homer1/Kcnc2/Slc4a11/Pkd2l1/Hcn4/Scn4b/Ptpn3/Kcng4/Ccdc109b/Atp6v1c2/Atp2c2/Kcnip1/Kcnmb2/Neto2	43
GO:0004118	cGMP-stimulated cyclic-nucleotide phosphodiesterase activity	3/554	9/21248	0.00131686612059142	0.018598479045613	0.0159694939786212	Pde10a/Pde11a/Enpp6	3
GO:1901701	cellular response to oxygen-containing compound	35/560	771/21248	0.00134916586077842	0.0080323649422226	0.00518177375533219	Gck/Adra2b/Crh/Crhbp/Cyp1b1/Drd1/Drd5/Ect2/Egr2/Folr1/Gh/Icam1/Inhba/Lck/Lcn2/Anxa1/Ltf/Ltk/Neurod1/Pim1/Prkcd/Serpine1/Ret/Rora/Sox9/Pycr1/Tcf7l2/Vdr/Wt1/Fbln5/Kcnc2/Hcn4/Ramp3/Pdgfd/Glp2r	35
GO:0014075	response to amine	4/560	19/21248	0.00134998000133124	0.0080323649422226	0.00518177375533219	Adora2a/Adra1b/Drd1/Drd5	4
GO:0044851	hair cycle phase	4/560	19/21248	0.00134998000133124	0.0080323649422226	0.00518177375533219	Gal/Ptgs2/Tgfb2/Mreg	4
GO:0030217	T cell differentiation	14/560	209/21248	0.00135600699011021	0.0080323649422226	0.00518177375533219	Ada/Cd83/Ccr2/Ctla2a/Eomes/H2-Aa/Il2rg/Itk/Lck/Lef1/Anxa1/Rora/Wnt4/Zap70	14
GO:0014062	regulation of serotonin secretion	3/560	9/21248	0.00135844648336117	0.0080323649422226	0.00518177375533219	Crh/Htr1b/Htr7	3
GO:0048241	epinephrine transport	3/560	9/21248	0.00135844648336117	0.0080323649422226	0.00518177375533219	Gck/Crh/Cartpt	3
GO:0048934	peripheral nervous system neuron differentiation	3/560	9/21248	0.00135844648336117	0.0080323649422226	0.00518177375533219	Pou4f1/Onecut2/Nefh	3
GO:0048935	peripheral nervous system neuron development	3/560	9/21248	0.00135844648336117	0.0080323649422226	0.00518177375533219	Pou4f1/Onecut2/Nefh	3
GO:0070474	positive regulation of uterine smooth muscle contraction	3/560	9/21248	0.00135844648336117	0.0080323649422226	0.00518177375533219	Adra2b/Lck/Oxt	3
GO:1903531	negative regulation of secretion by cell	13/560	186/21248	0.00135850066528541	0.0080323649422226	0.00518177375533219	Gck/Adra2b/Ccr2/Cnr1/Crh/Crhbp/F2r/Fbln1/Htr1b/Htr7/Anxa1/Trh/Cartpt	13
GO:0098660	inorganic ion transmembrane transport	26/560	517/21248	0.00136236361542838	0.00804530945867838	0.00519012441620587	Atp2a1/Gal/Glra1/Kcnj3/Kcnj5/Kcnj6/Pln/Ryr1/Scn7a/Trpm6/Ano5/Kcns3/Slc26a4/Kcng2/Kcnc2/Slc4a11/Pkd2l1/Hcn4/Scn4b/Ptpn3/Kcng4/Ccdc109b/Atp6v1c2/Atp2c2/Kcnip1/Kcnmb2	26
GO:0051249	regulation of lymphocyte activation	19/560	332/21248	0.00138841982833821	0.00818155934236801	0.00527802082984598	Lmo1/Ada/Adora2a/Bst1/Cd38/Cd83/Ccr2/Ctla2a/Fgf10/Gal/H2-Aa/H2-Ab1/Igf1/Il12rb1/Il2rg/Lck/Pglyrp1/Zap70/Vav3	19
GO:1903708	positive regulation of hemopoiesis	12/560	164/21248	0.00139060230845588	0.00818155934236801	0.00527802082984598	Ada/Cd83/Ccr2/H2-Aa/Hbb-b2/Il2rg/Inhba/Jag1/Lck/Lef1/Kitl/Zap70	12
GO:0048169	regulation of long-term neuronal synaptic plasticity	5/560	32/21248	0.00139564773470808	0.00818155934236801	0.00527802082984598	Agt/Bdnf/Drd1/Drd5/Kdr	5
GO:0048873	homeostasis of number of cells within a tissue	5/560	32/21248	0.00139564773470808	0.00818155934236801	0.00527802082984598	Ildr2/Tex15/Col14a1/F2r/Sox9	5
GO:0060740	prostate gland epithelium morphogenesis	5/560	32/21248	0.00139564773470808	0.00818155934236801	0.00527802082984598	Fgf10/Igf1/Nkx3-1/Sox9/Tnc	5
GO:0032970	regulation of actin filament-based process	18/560	307/21248	0.00140422203210626	0.00822179696508498	0.00530397859681393	Avil/Icam1/Myoc/Prkcd/Pln/Prox1/S100a10/Sema5a/Stc1/Tek/Tnnt2/Vil1/Vill/Wnt4/Ppm1e/Scn4b/Iqgap2/Fzd10	18
GO:0023014	signal transduction by protein phosphorylation	31/560	658/21248	0.00140921446871204	0.00824099020814936	0.00531636038522944	Acvrl1/Adcyap1/Adra1b/Adra2b/Agt/Avp/C5ar1/Dab2/F2r/Fbln1/Fgf10/Icam1/Igf1/Cyr61/Inhba/Kdr/Kitl/Myoc/Nrp1/Prkcd/Ret/Sox9/Tek/Tgfb2/Eda2r/Cartpt/Npsr1/Dusp4/Rgs14/Tnxb/Fzd10	31
GO:0046434	organophosphate catabolic process	11/560	143/21248	0.00145649266007257	0.00849679637981655	0.00548138397620566	Gck/Ada/Drd1/Ier3/Igf1/Prkcd/Inpp4b/Pde10a/Pde11a/Napepld/Aspdh	11
GO:0032504	multicellular organism reproduction	32/560	688/21248	0.00145884676317058	0.00850021380674061	0.00548358859878857	Micalcl/Tex15/Ada/Adcyap1/Agt/Nr2f2/Avp/Cnr1/Drd1/Drd5/Fst/Igf1/Inhba/Kdr/Mas1/Kitl/Nhlh2/Oxt/Prl/Ptgds/Rspo1/Ptgs2/Pld6/Cxcl12/Sox9/Chtf18/Vdr/Wnt4/Wt1/Odf4/Ccdc155/Piwil2	32
GO:0032990	cell part morphogenesis	34/560	746/21248	0.00147282588427928	0.00857127606020639	0.00552943170012329	Syt17/Chrna3/Adora2a/Avil/Bdnf/Cck/Cckar/Cpne6/Egr2/Gbx2/Onecut1/Elavl4/Kdr/Ngf/Nrp1/Nrp2/Ret/Cxcl12/Sema5a/Shox2/Cpne9/Tgfb2/Ccno/Vil1/Onecut2/Zic2/Btbd3/Slitrk6/Nefh/Bhlhe22/Nrn1/Rreb1/Prdm8/Ntng1	34
GO:0005883	neurofilament	3/576	9/21248	0.00147339528256241	0.0122157863426993	0.0100106282355915	Nrp1/Pcp4/Nefh	3
GO:0031326	regulation of cellular biosynthetic process	120/560	3525/21248	0.00147696117674952	0.00858494846025989	0.00553825192732652	Gck/Adcy4/Lmo1/Acvrl1/Adcyap1/Adm/Adora2a/Adra2b/Agt/Alx4/Nr2f2/Atf3/Neurod6/Avp/Bdnf/Cd38/Cdkn1c/Ccr2/Crh/Crym/Cyp1b1/Dab2/Pcbd1/Ddn/Drd1/Drd5/Egr2/Eomes/F2r/Fgf10/Fst/Gal/Gbx2/Gh/Hbb-b1/Onecut1/Htr1b/Htr4/Icam1/Igf1/Cyr61/Il16/Inhba/Irx1/Irx2/Jag1/Kdr/Lef1/Lhx9/Anxa1/Ltf/Mas1/Mc3r/Kitl/Gbp4/Neurod1/Nfya/Ngf/Nhlh2/Nkx3-1/Npr1/Npr3/Npy2r/Pim1/Prkcd/Pomc/Pou4f1/Prox1/Ptgs2/Rasd1/Grhl1/Ret/Rora/S10…	120
GO:0005272	sodium channel activity	5/554	33/21248	0.00153509359156047	0.0211024199053179	0.0181194906737172	Scn7a/Slc4a11/Pkd2l1/Hcn4/Scn4b	5
GO:1901698	response to nitrogen compound	31/560	662/21248	0.00154879219222478	0.00899159911597164	0.00580058708148258	Gck/Chrnb4/Chrna3/Chrna4/Ada/Adora2a/Adra1b/Atp2a1/C5ar1/Cckar/Cnr1/Crh/Crhbp/Drd1/Drd5/Egr2/Folr1/Gh/Htr1b/Jag1/Lck/Prkcd/Ryr1/Sox9/Wt1/Qrfpr/Homer1/Kcnc2/Hcn4/Pdgfd/Glp2r	31
GO:0042277	peptide binding	15/554	239/21248	0.00159733960748927	0.0216691728331768	0.0186061303310038	H2-Q6/Cckar/Crhbp/Gpx3/H2-Aa/H2-Ab1/H2-Q8/Inhba/Mas1/Mc3r/Npr1/Npr3/Ppic/Tgfb2/Qrfpr	15
GO:0046579	positive regulation of Ras protein signal transduction	5/560	33/21248	0.00160967286020293	0.00932252703493433	0.00601407260134158	F2r/Fgf10/Igf1/Kitl/Arpp19	5
GO:0060512	prostate gland morphogenesis	5/560	33/21248	0.00160967286020293	0.00932252703493433	0.00601407260134158	Fgf10/Igf1/Nkx3-1/Sox9/Tnc	5
GO:0033218	amide binding	16/554	264/21248	0.00162560844957394	0.0217662637858536	0.0186894970074051	H2-Q6/Cckar/Crhbp/Folr1/Gpx3/H2-Aa/H2-Ab1/H2-Q8/Inhba/Mas1/Mc3r/Npr1/Npr3/Ppic/Tgfb2/Qrfpr	16
GO:0010466	negative regulation of peptidase activity	15/560	237/21248	0.00163319601983159	0.00944738058643859	0.00609461710611675	Adora2a/Agt/Avp/Igf1/Itih3/Lef1/Mmp9/Ngf/Ngp/Serpine1/Serpinb6b/Serpinb9/BC048546/Serpinb1b/Spink8	15
GO:0010001	glial cell differentiation	13/560	190/21248	0.00164460631541022	0.00950195019011648	0.00612982060374304	Adora2a/Agt/Drd1/Egr2/Fgf10/Igf1/Lef1/Myoc/S100a8/S100a9/Sox9/Tcf7l2/Zfp488	13
GO:0002438	acute inflammatory response to antigenic stimulus	4/560	20/21248	0.00165261063808998	0.00950251116901738	0.00613018249787595	Adcyap1/Cnr1/Icam1/Serpinb9	4
GO:0048846	axon extension involved in axon guidance	4/560	20/21248	0.00165261063808998	0.00950251116901738	0.00613018249787595	Nrp1/Nrp2/Cxcl12/Sema5a	4
GO:0051957	positive regulation of amino acid transport	4/560	20/21248	0.00165261063808998	0.00950251116901738	0.00613018249787595	Adora2a/Avp/Cck/Trh	4
GO:1902284	neuron projection extension involved in neuron projection guidance	4/560	20/21248	0.00165261063808998	0.00950251116901738	0.00613018249787595	Nrp1/Nrp2/Cxcl12/Sema5a	4
GO:0044264	cellular polysaccharide metabolic process	8/560	84/21248	0.00166748560537112	0.00956515907520165	0.00617059740412426	Gck/Adra1b/Ppp1r3a/Has1/Igf1/Pomc/Tcf7l2/B3gnt3	8
GO:0051345	positive regulation of hydrolase activity	24/560	470/21248	0.00167931813489275	0.00962155217452854	0.00620697726039024	Adcyap1/Agt/Cck/Ect2/F2r/Fgf10/Icam1/Cyr61/Itk/Lck/Nkx3-1/Ret/Rgs4/S100a10/S100a8/S100a9/Tnnt2/Tnfsf10/Wnt4/Rgs14/Bok/Vav3/Chp2/Fzd10	24
GO:0008544	epidermis development	17/560	287/21248	0.00169075900723551	0.0096755696997394	0.00624182460565892	Alx4/Fgf10/Fst/Gal/Inhba/Jag1/Anxa1/Edaradd/Ptch2/Ptgs2/Grhl1/Sox9/Tgfb2/Vdr/Slitrk6/Mreg/Sostdc1	17
GO:0009889	regulation of biosynthetic process	121/560	3573/21248	0.00169735383209122	0.00970175965619799	0.00625872005675042	Gck/Adcy4/Lmo1/Acvrl1/Adcyap1/Adm/Adora2a/Adra2b/Agt/Alx4/Nr2f2/Atf3/Neurod6/Avp/Bdnf/Cd38/Cdkn1c/Ccr2/Crh/Crym/Cyp1b1/Dab2/Pcbd1/Ddn/Drd1/Drd5/Egr2/Eomes/F2r/Fgf10/Fst/Gal/Gbx2/Gh/Hbb-b1/Onecut1/Htr1b/Htr4/Icam1/Igf1/Cyr61/Il16/Inhba/Irx1/Irx2/Jag1/Kdr/Lef1/Lhx9/Anxa1/Ltf/Mas1/Mc3r/Kitl/Gbp4/Neurod1/Nfya/Ngf/Nhlh2/Nkx3-1/Npr1/Npr3/Npy2r/Pim1/Prkcd/Pomc/Pou4f1/Prox1/Ptgs2/Rasd1/Grhl1/Ret/Rora/S10…	121
GO:0060538	skeletal muscle organ development	12/560	168/21248	0.00170693136700644	0.00974491577339663	0.0062865605790736	Nr2f2/Atf3/Egr2/Eomes/Ryr1/Shox2/Tcf7l2/Hlf/Wt1/Homer1/Zbtb18/Asb2	12
GO:0044089	positive regulation of cellular component biogenesis	20/560	364/21248	0.00170925463700122	0.00974660384349331	0.00628764957308559	Amigo2/Agt/Cbln1/Cbln2/Cck/Icam1/Jchain/Kdr/Myoc/Oxt/Prox1/S100a10/Sox9/Tek/Vil1/Wnt4/Slitrk6/Ppm1e/Iqgap2/Lrrtm1	20
GO:0007492	endoderm development	7/560	66/21248	0.00172727513172561	0.00982604918130773	0.00633890070141845	Angpt2/Dab2/Eomes/Onecut1/Inhba/Itga5/Dusp4	7
GO:0021879	forebrain neuron differentiation	7/560	66/21248	0.00172727513172561	0.00982604918130773	0.00633890070141845	Drd1/Gbx2/Inhba/Lef1/Nrp1/Nrp2/Prox1	7
GO:0022892	substrate-specific transporter activity	41/554	971/21248	0.00173371041284733	0.0227069288869338	0.0194971945417441	Chrnb4/Chrnb3/Chrna3/Chrna2/Chrna4/Atp2a1/Slc7a3/Cybb/Slc17a6/Gjc1/Glra1/Hbb-b1/Hbb-b2/Kcnj3/Kcnj5/Kcnj6/Slc22a6/Ryr1/Scn7a/Slc38a5/Chrm5/Trpm6/Kcns3/Slc26a4/Kcng2/Slco2a1/Kcnc2/Slc4a11/Slco1a4/Atp10b/Pkd2l1/Hcn4/Scn4b/Ramp3/Gabrq/Kcng4/Piezo2/Atp6v1c2/Atp2c2/Kcnip1/Kcnmb2	41
GO:0022857	transmembrane transporter activity	39/554	911/21248	0.00174953798123514	0.0227069288869338	0.0194971945417441	Chrnb4/Chrnb3/Chrna3/Chrna2/Chrna4/Atp2a1/Slc7a3/Cybb/Slc17a6/Gjc1/Gjb2/Glra1/Kcnj3/Kcnj5/Kcnj6/Slc22a6/Ryr1/Scn7a/Slc38a5/Chrm5/Trpm6/Kcns3/Slc26a4/Kcng2/Slco2a1/Abcc12/Kcnc2/Slc4a11/Slco1a4/Pkd2l1/Hcn4/Scn4b/Gabrq/Kcng4/Piezo2/Atp6v1c2/Atp2c2/Kcnip1/Kcnmb2	39
GO:0022843	voltage-gated cation channel activity	11/554	148/21248	0.00176193434622182	0.0227069288869338	0.0194971945417441	Kcnj3/Kcnj5/Kcnj6/Ryr1/Scn7a/Kcns3/Kcng2/Kcnc2/Hcn4/Scn4b/Kcng4	11
GO:0010950	positive regulation of endopeptidase activity	10/560	125/21248	0.00176373333171037	0.00999795533671194	0.00644979939823577	Cck/F2r/Cyr61/Lck/Nkx3-1/Ret/S100a8/S100a9/Tnfsf10/Bok	10
GO:0035270	endocrine system development	10/560	125/21248	0.00176373333171037	0.00999795533671194	0.00644979939823577	Cdkn1c/Crh/Fgf10/Onecut1/Neurod1/Sox9/Tcf7l2/Wnt4/Wt1/Onecut2	10
GO:0055067	monovalent inorganic cation homeostasis	10/560	125/21248	0.00176373333171037	0.00999795533671194	0.00644979939823577	Adora2a/Agt/Avp/Car4/Oxt/Scn7a/Slc26a4/Slc4a11/Chp2/Car12	10
GO:0030509	BMP signaling pathway	11/560	147/21248	0.00181629344654903	0.0102837721997187	0.00663418324162598	Acvrl1/Fst/Cyr61/Kdr/Lef1/Tcf7l2/Vwc2/Vwc2l/Sostdc1/Tmprss6/Zfp423	11
GO:0001654	eye development	19/560	340/21248	0.00182257922860959	0.0103072215905015	0.00664931072134222	Acvrl1/Bdnf/Cdkn1c/Cyp1b1/Fgf10/Inhba/Jag1/Kdr/Crb1/Mab21l1/Neurod1/Nrp1/Prox1/Sox9/Tgfb2/Wt1/Slitrk6/Mfrp/Bhlhe22	19
GO:0002526	acute inflammatory response	9/560	105/21248	0.00183761716933607	0.0103800537403038	0.00669629560376531	Adcyap1/Cd59a/Cnr1/Cd55/Hp/Icam1/Ptgs2/Serpinb9/Sigirr	9
GO:0004983	neuropeptide Y receptor activity	3/554	10/21248	0.00184492962622045	0.0231966151784547	0.019917661304896	Npy2r/Qrfpr/Prokr2	3
GO:0003170	heart valve development	5/560	34/21248	0.00184684735459918	0.0103895735990545	0.00670243697739362	Cyr61/Jag1/Shox2/Sox9/Tgfb2	5
GO:0042088	T-helper 1 type immune response	5/560	34/21248	0.00184684735459918	0.0103895735990545	0.00670243697739362	Ccr2/H2-Ab1/Il12rb1/Lef1/Nlrp10	5
GO:0046638	positive regulation of alpha-beta T cell differentiation	5/560	34/21248	0.00184684735459918	0.0103895735990545	0.00670243697739362	Ada/Cd83/Ccr2/Il2rg/Zap70	5
GO:0001822	kidney development	14/560	216/21248	0.00184794787334961	0.0103895735990545	0.00670243697739362	Angpt2/Agt/Bdnf/Cdkn1c/Fgf10/Nrp1/Ret/Sox9/Tet2/Wnt9b/Wnt4/Wt1/Itga8/Pdgfd	14
GO:0002694	regulation of leukocyte activation	21/560	393/21248	0.00186153319931047	0.0104537267395858	0.00674382292814637	Lmo1/Ada/Adora2a/Bst1/Cd38/Cd83/Ccr2/Cnr1/Ctla2a/Fgf10/Gal/H2-Aa/H2-Ab1/Igf1/Il12rb1/Il2rg/Lck/Rora/Pglyrp1/Zap70/Vav3	21
GO:0006469	negative regulation of protein kinase activity	13/560	193/21248	0.00189048593838022	0.0106039275446835	0.00684071924641421	Adora2a/Nr2f2/Drd1/Drd5/Pcp4/Prkcd/Pkib/Dusp4/Ppm1e/Nell1/Rgs14/1500015O10Rik/Deptor	13
GO:0021612	facial nerve structural organization	3/560	10/21248	0.00190277931060442	0.0106109746474193	0.00684526541585129	Egr2/Nrp1/Nrp2	3
GO:0060405	regulation of penile erection	3/560	10/21248	0.00190277931060442	0.0106109746474193	0.00684526541585129	Ada/Cnr1/Oxt	3
GO:2000018	regulation of male gonad development	3/560	10/21248	0.00190277931060442	0.0106109746474193	0.00684526541585129	Sox9/Wnt4/Wt1	3
GO:0035249	synaptic transmission, glutamatergic	8/560	86/21248	0.0019389606481489	0.0107877127727451	0.00695928127369232	Grm2/Adcyap1/Adora2a/Cnr1/Drd1/Htr1b/Npy2r/Ptgs2	8
GO:0051899	membrane depolarization	8/560	86/21248	0.0019389606481489	0.0107877127727451	0.00695928127369232	Chrna4/Adora2a/Cck/Myoc/Scn7a/Hcn4/Scn4b/Ptpn3	8
GO:0005249	voltage-gated potassium channel activity	8/554	87/21248	0.00195200909282316	0.024198657619196	0.0207780601947459	Kcnj3/Kcnj5/Kcnj6/Kcns3/Kcng2/Kcnc2/Hcn4/Kcng4	8
GO:0042802	identical protein binding	49/554	1225/21248	0.00197156861300918	0.024198657619196	0.0207780601947459	Adora2a/Nr2f2/Atf3/Atp2a1/Cbln1/Col2a1/Crym/Pcbd1/Ect2/Fbln1/Hp/Jchain/Inhba/Lck/Lcn2/Anxa1/Lyz2/Mmp9/Myom1/Npr3/Slc22a6/Prkg2/Ptgs2/S100a10/Pycr1/Tgfb2/Trhr/Ttr/Vil1/Vwf/C1ql2/Fbln5/AU021092/Homer1/Pkd2l1/Hcn4/Nell1/Ccdc155/Bok/Syt10/Scube2/Bhlhe22/Syt9/Nup35/Acy3/Etnppl/Cda/Amotl1/Zfp423	49
GO:0022604	regulation of cell morphogenesis	24/560	476/21248	0.00198318964852528	0.0109716891239541	0.00707796659677637	Syt17/Chrna3/Bdnf/Cpne6/Dab2/Fbln1/Icam1/Kdr/Lef1/Myoc/Ngf/Nrp1/Ret/S100a10/Cxcl12/Sema5a/Shox2/Cpne9/Tcf7l2/Tgfb2/Vil1/Vrk1/Wnt9b/Rreb1	24
GO:0042471	ear morphogenesis	10/560	127/21248	0.00198503339850715	0.0109716891239541	0.00707796659677637	Col2a1/Fgf10/Fgf3/Gbx2/Nrp1/Frzb/Sox9/Slitrk6/Itga8/Cthrc1	10
GO:0051781	positive regulation of cell division	10/560	127/21248	0.00198503339850715	0.0109716891239541	0.00707796659677637	Ect2/Fgf3/Igf1/Nkx3-1/Tgfb2/Wnt4/Cenpe/Rxfp3/Piwil2/Pdgfd	10
GO:0002825	regulation of T-helper 1 type immune response	4/560	21/21248	0.00199932144862194	0.0109716891239541	0.00707796659677637	Ccr2/H2-Ab1/Il12rb1/Nlrp10	4
GO:0014048	regulation of glutamate secretion	4/560	21/21248	0.00199932144862194	0.0109716891239541	0.00707796659677637	Adora2a/Avp/Cck/Trh	4
GO:0030539	male genitalia development	4/560	21/21248	0.00199932144862194	0.0109716891239541	0.00707796659677637	Tex15/Fgf10/Wnt9b/Wt1	4
GO:0038084	vascular endothelial growth factor signaling pathway	4/560	21/21248	0.00199932144862194	0.0109716891239541	0.00707796659677637	Kdr/Nrp1/Nrp2/Ccbe1	4
GO:0048820	hair follicle maturation	4/560	21/21248	0.00199932144862194	0.0109716891239541	0.00707796659677637	Gal/Ptgs2/Tgfb2/Mreg	4
GO:0071312	cellular response to alkaloid	4/560	21/21248	0.00199932144862194	0.0109716891239541	0.00707796659677637	Crh/Crhbp/Htr1b/Ryr1	4
GO:0097484	dendrite extension	4/560	21/21248	0.00199932144862194	0.0109716891239541	0.00707796659677637	Syt17/Bdnf/Cpne6/Cpne9	4
GO:0006606	protein import into nucleus	15/560	242/21248	0.00200169988801909	0.0109716891239541	0.00707796659677637	Agt/Dab2/Drd1/Ect2/F2r/Igf1/Gbp4/Prl/Ptgs2/Sema5a/Tcf7l2/Tek/Tgfb2/Zic1/Chp2	15
GO:0044744	protein targeting to nucleus	15/560	242/21248	0.00200169988801909	0.0109716891239541	0.00707796659677637	Agt/Dab2/Drd1/Ect2/F2r/Igf1/Gbp4/Prl/Ptgs2/Sema5a/Tcf7l2/Tek/Tgfb2/Zic1/Chp2	15
GO:1902593	single-organism nuclear import	15/560	242/21248	0.00200169988801909	0.0109716891239541	0.00707796659677637	Agt/Dab2/Drd1/Ect2/F2r/Igf1/Gbp4/Prl/Ptgs2/Sema5a/Tcf7l2/Tek/Tgfb2/Zic1/Chp2	15
GO:1903039	positive regulation of leukocyte cell-cell adhesion	11/560	149/21248	0.00202163069751042	0.0110683129418366	0.00714029976605405	Ada/Cd83/Ccr2/H2-Aa/H2-Ab1/Igf1/Il12rb1/Il2rg/Itga4/Lck/Zap70	11
GO:0045582	positive regulation of T cell differentiation	7/560	68/21248	0.00205543412159859	0.0112278088892323	0.00724319249070507	Ada/Cd83/Ccr2/H2-Aa/Il2rg/Lck/Zap70	7
GO:0060078	regulation of postsynaptic membrane potential	7/560	68/21248	0.00205543412159859	0.0112278088892323	0.00724319249070507	Chrna3/Chrna4/Adcyap1/Adora2a/Bdnf/Glra1/Npy2r	7
GO:0000165	MAPK cascade	30/560	646/21248	0.00207538119209819	0.0113239016917321	0.00730518309567031	Adcyap1/Adra1b/Adra2b/Agt/Avp/C5ar1/Dab2/F2r/Fbln1/Fgf10/Icam1/Igf1/Cyr61/Inhba/Kdr/Kitl/Myoc/Nrp1/Prkcd/Ret/Sox9/Tek/Tgfb2/Eda2r/Cartpt/Npsr1/Dusp4/Rgs14/Tnxb/Fzd10	30
GO:0005604	basement membrane	9/576	104/21248	0.00208135678440597	0.0168471069502111	0.0138059163603992	Anxa2/Col17a1/Col2a1/Fbln1/Tgfb2/Tnc/Vwc2/Frem3/Smoc2	9
GO:0051170	nuclear import	15/560	243/21248	0.00208313495442673	0.0113533216847271	0.00732416228158628	Agt/Dab2/Drd1/Ect2/F2r/Igf1/Gbp4/Prl/Ptgs2/Sema5a/Tcf7l2/Tek/Tgfb2/Zic1/Chp2	15
GO:0030308	negative regulation of cell growth	11/560	150/21248	0.00213115804510118	0.0115887745733047	0.00747605572858784	Acvrl1/Agt/Dab2/Gal/Inhba/Nrp1/Sema5a/Frzb/Tgfb2/Wt1/Cda	11
GO:0031410	cytoplasmic vesicle	44/576	1033/21248	0.00213492934815519	0.0168471069502111	0.0138059163603992	Kifc1/Gck/Ada/Avp/Bdnf/C5ar1/Car4/Cpne6/Crhbp/Dab2/F5/Slc17a6/Folr1/Gal/Gh/Htr7/Itga5/Kdr/Lck/Ltf/Lyz2/Myoc/Ngf/Ngp/Oxt/Serpine1/Pomc/Prl/Myo5c/Tgfb2/Trh/Vwf/Rassf9/Cartpt/Mreg/Syt10/Rab37/Syt9/Atp2c2/Epn3/Nkd2/Amotl1/1500015O10Rik/Syt13	44
GO:0031225	anchored component of membrane	11/576	146/21248	0.00214283377875491	0.0168471069502111	0.0138059163603992	Ly6a/Bst1/Car4/Cd59a/Cd55/Folr1/Gpc4/Ly6c1/Enpp6/Nrn1/Ntng1	11
GO:0046635	positive regulation of alpha-beta T cell activation	6/560	51/21248	0.00214835642704643	0.0116690953048725	0.00752787158379872	Ada/Cd83/Ccr2/H2-Ab1/Il2rg/Zap70	6
GO:0032103	positive regulation of response to external stimulus	15/560	244/21248	0.00216730647825068	0.011758738420938	0.00758570141965845	C5ar1/Ccr2/Cnr1/Fgf10/Il16/Kdr/Nrp1/Serpine1/Ptgs2/S100a8/S100a9/Cxcl5/Cxcl12/Sema5a/Pdgfd	15
GO:0001656	metanephros development	7/560	69/21248	0.00223659447646454	0.0120529834021714	0.00777552234193486	Fgf10/Ret/Sox9/Wnt9b/Wnt4/Wt1/Itga8	7
GO:0046427	positive regulation of JAK-STAT cascade	7/560	69/21248	0.00223659447646454	0.0120529834021714	0.00777552234193486	Agt/Cyp1b1/F2r/Igf1/Lck/Prl/Cxcl5	7
GO:0046634	regulation of alpha-beta T cell activation	7/560	69/21248	0.00223659447646454	0.0120529834021714	0.00777552234193486	Ada/Adora2a/Cd83/Ccr2/H2-Ab1/Il2rg/Zap70	7
GO:1903729	regulation of plasma membrane organization	7/560	69/21248	0.00223659447646454	0.0120529834021714	0.00777552234193486	Dab2/Prkcd/S100a9/Tgfb2/Vil1/Ramp3/Nkd2	7
GO:0050865	regulation of cell activation	22/560	426/21248	0.00224123848514087	0.0120529834021714	0.00777552234193486	Lmo1/Ada/Adora2a/Bst1/Cd38/Cd83/Ccr2/Cnr1/Ctla2a/Fgf10/Gal/H2-Aa/H2-Ab1/Igf1/Il12rb1/Il2rg/Lck/Prkcd/Rora/Pglyrp1/Zap70/Vav3	22
GO:0003158	endothelium development	8/560	88/21248	0.0022441065414902	0.0120529834021714	0.00777552234193486	Acvrl1/Agt/Nr2f2/Icam1/Kdr/Prox1/Stc1/Atoh8	8
GO:0051209	release of sequestered calcium ion into cytosol	8/560	88/21248	0.0022441065414902	0.0120529834021714	0.00777552234193486	Drd1/F2r/Lck/Ngf/Pln/Ryr1/Tgfb2/Npsr1	8
GO:0051283	negative regulation of sequestering of calcium ion	8/560	88/21248	0.0022441065414902	0.0120529834021714	0.00777552234193486	Drd1/F2r/Lck/Ngf/Pln/Ryr1/Tgfb2/Npsr1	8
GO:0090276	regulation of peptide hormone secretion	13/560	197/21248	0.00226478425179484	0.0121504664044395	0.00783840978123542	Gck/Adcyap1/Adra2b/Cckar/Cd38/Cnr1/Crh/Crhbp/Nnat/Tcf7l2/Trh/Cartpt/Syt9	13
GO:1903706	regulation of hemopoiesis	18/560	321/21248	0.00228881066932264	0.0122656776894469	0.00791273394569558	Ada/Cd83/Ccr2/Ctla2a/H2-Aa/Hbb-b2/Il2rg/Inhba/Jag1/Kdr/Lck/Lef1/Kitl/Pglyrp1/Zap70/Inpp4b/Cartpt/Clec2d	18
GO:0042063	gliogenesis	15/560	246/21248	0.0023441401860707	0.0125481980784431	0.00809499119465982	Adcyap1/Adora2a/Agt/Drd1/Egr2/Fgf10/Igf1/Lef1/Myoc/S100a8/S100a9/Sox9/Tcf7l2/Tgfb2/Zfp488	15
GO:0010952	positive regulation of peptidase activity	10/560	130/21248	0.00235845764550346	0.0126107963314072	0.00813537406902779	Cck/F2r/Cyr61/Lck/Nkx3-1/Ret/S100a8/S100a9/Tnfsf10/Bok	10
GO:0051968	positive regulation of synaptic transmission, glutamatergic	4/560	22/21248	0.00239322240928166	0.0127824668015744	0.00824612072250735	Adcyap1/Adora2a/Drd1/Ptgs2	4
GO:0010907	positive regulation of glucose metabolic process	5/560	36/21248	0.0023964221929115	0.0127853512556333	0.00824798151798268	Gck/Adra1b/Igf1/Tcf7l2/Arpp19	5
GO:0048145	regulation of fibroblast proliferation	8/560	89/21248	0.0024101765555358	0.012830253269613	0.00827694833899686	Agt/Anxa2/Fbln1/Fgf10/Igf1/Mmp9/Serpine1/Pdgfd	8
GO:0051282	regulation of sequestering of calcium ion	8/560	89/21248	0.0024101765555358	0.012830253269613	0.00827694833899686	Drd1/F2r/Lck/Ngf/Pln/Ryr1/Tgfb2/Npsr1	8
GO:0007044	cell-substrate junction assembly	7/560	70/21248	0.00242982746338036	0.0129205537792803	0.00833520226725493	Acvrl1/Itga5/Kdr/Myoc/S100a10/Tek/Wnt4	7
GO:0071822	protein complex subunit organization	56/560	1446/21248	0.00249523710283243	0.0132537069097409	0.00855012329740544	Kifc1/Chrnb4/Chrnb3/Chrna3/Chrna2/Chrna4/Acvrl1/Avil/Anxa2/Cck/Col14a1/Col2a1/Cyp1b1/Dab2/Pcbd1/Ect2/Glra1/Gpx3/Icam1/Jchain/Lcn2/Mgp/Mid1/Mmp9/Myoc/Slc22a6/Prkcd/Pln/Prox1/S100a10/Sema5a/Sox9/Tek/Tgfb2/Tnnt2/Vil1/Vill/Vwf/Wnt4/C1ql2/Adamts14/Kcns3/Kcnc2/Ppm1e/Pkd2l1/Nell1/Nefh/Rgs14/Iqgap2/Scube1/Kcng4/Krt20/Col6a4/Tpx2/Cda/Tnxb	56
GO:0031638	zymogen activation	9/560	110/21248	0.0025304597015681	0.0134111574260616	0.00865169649024501	Cck/F2r/Lck/Nkx3-1/Serpine1/Ret/S100a8/S100a9/Bok	9
GO:0046824	positive regulation of nucleocytoplasmic transport	9/560	110/21248	0.0025304597015681	0.0134111574260616	0.00865169649024501	Dab2/Ect2/Igf1/Ptgs2/Sema5a/Tcf7l2/Tek/Zic1/Chp2	9
GO:0014049	positive regulation of glutamate secretion	3/560	11/21248	0.00256535036250535	0.0134624882014882	0.00868481058140745	Adora2a/Avp/Cck	3
GO:0021561	facial nerve development	3/560	11/21248	0.00256535036250535	0.0134624882014882	0.00868481058140745	Egr2/Nrp1/Nrp2	3
GO:0021610	facial nerve morphogenesis	3/560	11/21248	0.00256535036250535	0.0134624882014882	0.00868481058140745	Egr2/Nrp1/Nrp2	3
GO:0045924	regulation of female receptivity	3/560	11/21248	0.00256535036250535	0.0134624882014882	0.00868481058140745	Avp/Drd5/Oxt	3
GO:0070472	regulation of uterine smooth muscle contraction	3/560	11/21248	0.00256535036250535	0.0134624882014882	0.00868481058140745	Adra2b/Lck/Oxt	3
GO:0071295	cellular response to vitamin	3/560	11/21248	0.00256535036250535	0.0134624882014882	0.00868481058140745	Folr1/Pim1/Vdr	3
GO:2000252	negative regulation of feeding behavior	3/560	11/21248	0.00256535036250535	0.0134624882014882	0.00868481058140745	Npy2r/Trh/Npsr1	3
GO:0016528	sarcoplasm	7/576	69/21248	0.00261804903661425	0.0202344128931542	0.0165817557180742	Atp2a1/Car4/Mrvi1/Pln/Rasd1/Ryr1/Flnc	7
GO:0021675	nerve development	7/560	71/21248	0.00263565730807453	0.0138163627916186	0.00891309927060501	Bdnf/Egr2/Nrp1/Nrp2/Pou4f1/Ret/Slitrk6	7
GO:0001077	transcriptional activator activity, RNA polymerase II core promoter proximal region sequence-specific binding	15/554	252/21248	0.00266434397953382	0.0323169252105808	0.0277487713534111	Neurod6/Egr2/Onecut1/Lef1/Neurod1/Nfya/Pou4f1/Grhl1/Sox9/Tcf7l2/Wt1/Onecut2/Zic1/Zic2/Mafa	15
GO:0048871	multicellular organismal homeostasis	17/560	300/21248	0.00268561993060774	0.0140629357368534	0.00907216639785621	Ildr2/Tex15/Avp/Cckar/Cd38/Cnr1/Col14a1/Col2a1/Drd1/F2r/Kdr/Mc3r/Neurod1/Ptgs2/Sox9/Homer1/Cartpt	17
GO:0090102	cochlea development	5/560	37/21248	0.00271173605359193	0.0141842385305946	0.00915042026674512	Frzb/Sox9/Slitrk6/Cecr2/Cthrc1	5
GO:0097305	response to alcohol	11/560	155/21248	0.00275340237294971	0.0143865273986622	0.00928091921133849	Cnr1/Crhbp/Htr1b/Htr7/Inhba/Nkx3-1/Pim1/Pln/Rora/Vdr/Ramp3	11
GO:0048144	fibroblast proliferation	8/560	91/21248	0.00277110422485503	0.0144632985981304	0.00933044522135314	Agt/Anxa2/Fbln1/Fgf10/Igf1/Mmp9/Serpine1/Pdgfd	8
GO:0098662	inorganic cation transmembrane transport	23/560	461/21248	0.00277927490893655	0.0144902109406269	0.00934780669223324	Atp2a1/Gal/Kcnj3/Kcnj5/Kcnj6/Pln/Ryr1/Scn7a/Trpm6/Kcns3/Kcng2/Kcnc2/Slc4a11/Pkd2l1/Hcn4/Scn4b/Ptpn3/Kcng4/Ccdc109b/Atp6v1c2/Atp2c2/Kcnip1/Kcnmb2	23
GO:0001516	prostaglandin biosynthetic process	4/560	23/21248	0.00283737115151537	0.014650100027212	0.00945095303563152	Avp/Anxa1/Ptgds/Ptgs2	4
GO:0007214	gamma-aminobutyric acid signaling pathway	4/560	23/21248	0.00283737115151537	0.014650100027212	0.00945095303563152	Bdnf/Gabre/Htr4/Gabrq	4
GO:0010893	positive regulation of steroid biosynthetic process	4/560	23/21248	0.00283737115151537	0.014650100027212	0.00945095303563152	Dab2/Gh/Igf1/Wnt4	4
GO:0035094	response to nicotine	4/560	23/21248	0.00283737115151537	0.014650100027212	0.00945095303563152	Chrnb4/Chrna3/Chrna4/Cnr1	4
GO:0035812	renal sodium excretion	4/560	23/21248	0.00283737115151537	0.014650100027212	0.00945095303563152	Adora2a/Agt/Avp/Oxt	4
GO:0035813	regulation of renal sodium excretion	4/560	23/21248	0.00283737115151537	0.014650100027212	0.00945095303563152	Adora2a/Agt/Avp/Oxt	4
GO:0045932	negative regulation of muscle contraction	4/560	23/21248	0.00283737115151537	0.014650100027212	0.00945095303563152	Atp2a1/Mrvi1/Ptgs2/Tnnt1	4
GO:0046457	prostanoid biosynthetic process	4/560	23/21248	0.00283737115151537	0.014650100027212	0.00945095303563152	Avp/Anxa1/Ptgds/Ptgs2	4
GO:0060292	long term synaptic depression	4/560	23/21248	0.00283737115151537	0.014650100027212	0.00945095303563152	Cd38/Drd1/Drd5/Grid2ip	4
GO:0030858	positive regulation of epithelial cell differentiation	6/560	54/21248	0.00288331451423942	0.014839499860759	0.00957313711140463	Acvrl1/Kitl/Ptch2/Sox9/Vdr/Atoh8	6
GO:0045776	negative regulation of blood pressure	6/560	54/21248	0.00288331451423942	0.014839499860759	0.00957313711140463	Adra1d/Cnr1/Crh/Drd5/Ier3/Oxt	6
GO:0010975	regulation of neuron projection development	21/560	408/21248	0.00290293783548341	0.0149245156953676	0.00962798183319348	Cdc20/Syt17/Chrna3/Adcyap1/Avil/Bdnf/Cnr1/Cpne6/Dab2/Htr7/Elavl4/Ltk/Ngf/Nrp1/Pcp4/Ret/Cxcl5/Cxcl12/Sema5a/Shox2/Cpne9	21
GO:0008324	cation transmembrane transporter activity	27/554	581/21248	0.00290676991721695	0.0344699355262526	0.0295974432360799	Chrnb4/Chrnb3/Chrna3/Chrna2/Chrna4/Atp2a1/Slc7a3/Kcnj3/Kcnj5/Kcnj6/Ryr1/Scn7a/Slc38a5/Trpm6/Kcns3/Kcng2/Kcnc2/Slc4a11/Pkd2l1/Hcn4/Scn4b/Kcng4/Piezo2/Atp6v1c2/Atp2c2/Kcnip1/Kcnmb2	27
GO:0003823	antigen binding	7/554	73/21248	0.00290871424906302	0.0344699355262526	0.0295974432360799	H2-Q6/H2-Aa/H2-Ab1/H2-Q8/Jchain/Itga4/Lck	7
GO:2001237	negative regulation of extrinsic apoptotic signaling pathway	8/560	92/21248	0.00296669625209219	0.0152360137647512	0.00982893292697209	Col2a1/Dab2/Fgf10/Icam1/Igf1/Nrp1/Serpine1/Tcf7l2	8
GO:0030276	clathrin binding	6/554	55/21248	0.00300203010370414	0.0351715117831701	0.0301998482920477	Syt17/Dab2/Syt15/Syt10/Syt9/Syt13	6
GO:0050671	positive regulation of lymphocyte proliferation	9/560	113/21248	0.00303645230399164	0.015577616035526	0.0100493045976064	Ada/Bst1/Cd38/Ccr2/Fgf10/Igf1/Il12rb1/Zap70/Vav3	9
GO:0032892	positive regulation of organic acid transport	5/560	38/21248	0.00305601932989361	0.0156446058773148	0.0100925205379368	Adora2a/Avp/Cck/Oxt/Trh	5
GO:1900024	regulation of substrate adhesion-dependent cell spreading	5/560	38/21248	0.00305601932989361	0.0156446058773148	0.0100925205379368	Dab2/Fbln1/Myoc/S100a10/Rreb1	5
GO:0010565	regulation of cellular ketone metabolic process	10/560	135/21248	0.0031044403104941	0.0158755793324948	0.0102415242494016	Gck/Agt/Avp/Cnr1/Dab2/Anxa1/Prox1/Tcf7l2/Wnt4/Arpp19	10
GO:0006464	cellular protein modification process	106/560	3120/21248	0.00313576579127498	0.0160017262830773	0.0103229031412405	Cdc20/Cdca2/Chrna3/Acvrl1/Adcyap1/Adora2a/Adra1b/Adra2b/Agt/Nr2f2/Avp/Bdnf/C5ar1/Anxa2/Cck/Crh/Dab2/Dcn/Drd1/Drd5/Ect2/F2r/Fbln1/Fgf10/Galnt3/Hbb-b1/Icam1/Igf1/Cyr61/Il12rb1/Inhba/Itga5/Itk/Kdr/Lck/Lef1/Anxa1/Ltf/Ltk/Mas1/Kitl/Mmp9/Gbp4/Myoc/Ngf/Nkx3-1/Npr1/Nrp1/Pcp4/Pim1/Prkcd/Pkib/Ppic/Prkg2/Prox1/Rspo1/Ret/S100a8/S100a9/St8sia2/Sox9/Fbxo40/Tet2/Camk1g/Tek/Tgfb2/Traip/Vrk1/Wnt9b/Trpm6/Zap70/Cen…	106
GO:0036211	protein modification process	106/560	3120/21248	0.00313576579127498	0.0160017262830773	0.0103229031412405	Cdc20/Cdca2/Chrna3/Acvrl1/Adcyap1/Adora2a/Adra1b/Adra2b/Agt/Nr2f2/Avp/Bdnf/C5ar1/Anxa2/Cck/Crh/Dab2/Dcn/Drd1/Drd5/Ect2/F2r/Fbln1/Fgf10/Galnt3/Hbb-b1/Icam1/Igf1/Cyr61/Il12rb1/Inhba/Itga5/Itk/Kdr/Lck/Lef1/Anxa1/Ltf/Ltk/Mas1/Kitl/Mmp9/Gbp4/Myoc/Ngf/Nkx3-1/Npr1/Nrp1/Pcp4/Pim1/Prkcd/Pkib/Ppic/Prkg2/Prox1/Rspo1/Ret/S100a8/S100a9/St8sia2/Sox9/Fbxo40/Tet2/Camk1g/Tek/Tgfb2/Traip/Vrk1/Wnt9b/Trpm6/Zap70/Cen…	106
GO:0032370	positive regulation of lipid transport	6/560	55/21248	0.00316572081417561	0.0161274558535719	0.0104040127762414	Crh/Dab2/Gal/Nkx3-1/Oxt/Prkcd	6
GO:0001818	negative regulation of cytokine production	12/560	181/21248	0.00316711427621633	0.0161274558535719	0.0104040127762414	Cd59a/Cd83/Fbln1/Lef1/Anxa1/Gbp4/Pomc/Tgfb2/Pglyrp1/Sigirr/Nlrc3/Prg4	12
GO:2001234	negative regulation of apoptotic signaling pathway	13/560	205/21248	0.00319660858741098	0.0162432320081232	0.0104787013447343	Avp/Col2a1/Dab2/Fgf10/Icam1/Ier3/Igf1/Mmp9/Nrp1/Serpine1/Cxcl12/Tcf7l2/Wnt4	13
GO:0004629	phospholipase C activity	4/554	24/21248	0.00320826582191091	0.03716541643135	0.0319119048637147	Plcb4/Plch1/Plch2/Enpp6	4
GO:0061041	regulation of wound healing	9/560	114/21248	0.00322177084561959	0.0163538040706372	0.0105500326918194	Anxa2/F2r/Prkcd/Serpine1/Stab2/Vil1/Wnt4/Rreb1/Tmprss6	9
GO:0010605	negative regulation of macromolecule metabolic process	78/560	2180/21248	0.00324384205227644	0.0164484691406043	0.0106111022496185	Lmo1/Acvrl1/Adora2a/Adra1b/Agt/Nr2f2/Atf3/Avp/Anxa2/Cd38/Cd59a/Cdkn1c/Crh/Crym/Ctla2a/Cyp1b1/Dab2/Drd1/Drd5/Eomes/Fbln1/Fst/Igf1/Itih3/Lef1/Mas1/Mmp9/Gbp4/Ngf/Ngp/Nkx3-1/Pcp4/Pim1/Prkcd/Pkib/Serpine1/Pou4f1/Prox1/Rasd1/Shox2/Sox9/Serpinb6b/Serpinb9/Tcf7l2/Tgfb2/Vdr/Wnt4/Wnt8b/Wt1/Zic2/Cenpe/BC048546/Sigirr/Pcdh11x/Nlrc3/Serpinb1b/Zbtb18/Dusp4/Ppm1e/Nell1/Sfmbt2/Zfp488/Rgs14/Ptpn3/Ramp3/Piwil2/Bhl…	78
GO:0051302	regulation of cell division	16/560	280/21248	0.003256986775629	0.016497719104793	0.0106428739848073	Cdc20/Ect2/Fgf10/Fgf3/Igf1/Nkx3-1/Pim1/Prox1/Tgfb2/Wnt9b/Wnt4/Cenpe/Rxfp3/Zbtb18/Piwil2/Pdgfd	16
GO:0001838	embryonic epithelial tube formation	10/560	136/21248	0.00327401419517739	0.0165490917310386	0.0106760150744287	Adm/Folr1/Ret/Sox9/Wnt9b/Wnt4/Zic2/Cecr2/Zic5/Cthrc1	10
GO:0072175	epithelial tube formation	10/560	136/21248	0.00327401419517739	0.0165490917310386	0.0106760150744287	Adm/Folr1/Ret/Sox9/Wnt9b/Wnt4/Zic2/Cecr2/Zic5/Cthrc1	10
GO:0045944	positive regulation of transcription from RNA polymerase II promoter	41/560	996/21248	0.00331109532895732	0.0166897443027257	0.0107667517142391	Lmo1/Acvrl1/Adcyap1/Alx4/Atf3/Neurod6/Dab2/Ddn/Egr2/Eomes/Fgf10/Gal/Gbx2/Onecut1/Igf1/Cyr61/Inhba/Jag1/Lef1/Neurod1/Nfya/Nkx3-1/Pomc/Pou4f1/Prox1/Grhl1/Rora/Shox2/Sox9/Tet2/Tcf7l2/Vdr/Wt1/Onecut2/Zic1/Zic2/Itga8/Mafa/Tunar/Chp2/Tmprss6	41
GO:0022409	positive regulation of cell-cell adhesion	12/560	182/21248	0.00331196574113273	0.0166897443027257	0.0107667517142391	Ada/Cd83/Ccr2/H2-Aa/H2-Ab1/Igf1/Il12rb1/Il2rg/Itga4/Lck/Lef1/Zap70	12
GO:0042311	vasodilation	7/560	74/21248	0.00333408077058983	0.0166897443027257	0.0107667517142391	Adcyap1/Adm/Adora2a/Agt/Drd1/Kdr/Mrvi1	7
GO:0032098	regulation of appetite	4/560	24/21248	0.00333476228961727	0.0166897443027257	0.0107667517142391	Cck/Htr4/Pomc/Cartpt	4
GO:0033273	response to vitamin	4/560	24/21248	0.00333476228961727	0.0166897443027257	0.0107667517142391	Ada/Folr1/Pim1/Vdr	4
GO:0042634	regulation of hair cycle	4/560	24/21248	0.00333476228961727	0.0166897443027257	0.0107667517142391	Fst/Gal/Inhba/Tgfb2	4
GO:0060384	innervation	4/560	24/21248	0.00333476228961727	0.0166897443027257	0.0107667517142391	Nrp1/Pou4f1/Ret/Slitrk6	4
GO:0072661	protein targeting to plasma membrane	4/560	24/21248	0.00333476228961727	0.0166897443027257	0.0107667517142391	Anxa2/Prkg2/Atp2c2/Nkd2	4
GO:0002521	leukocyte differentiation	23/560	468/21248	0.0033456754551769	0.0166897443027257	0.0107667517142391	Ada/Anxa2/Cd83/Ccr2/Ctla2a/Eomes/H2-Aa/H2-Ab1/Onecut1/Il2rg/Itk/Lck/Lef1/Anxa1/Kitl/Pirb/Rora/Pglyrp1/Wnt4/Zap70/Inpp4b/Cartpt/Clec2d	23
GO:0021924	cell proliferation in external granule layer	3/560	12/21248	0.00335391990772477	0.0166897443027257	0.0107667517142391	Gbx2/Igf1/Rora	3
GO:0021930	cerebellar granule cell precursor proliferation	3/560	12/21248	0.00335391990772477	0.0166897443027257	0.0107667517142391	Gbx2/Igf1/Rora	3
GO:0033690	positive regulation of osteoblast proliferation	3/560	12/21248	0.00335391990772477	0.0166897443027257	0.0107667517142391	Cyr61/Ltf/Cthrc1	3
GO:0051546	keratinocyte migration	3/560	12/21248	0.00335391990772477	0.0166897443027257	0.0107667517142391	Fgf10/Mmp9/Serpine1	3
GO:1900121	negative regulation of receptor binding	3/560	12/21248	0.00335391990772477	0.0166897443027257	0.0107667517142391	Anxa2/Lef1/Nkx3-1	3
GO:2000674	regulation of type B pancreatic cell apoptotic process	3/560	12/21248	0.00335391990772477	0.0166897443027257	0.0107667517142391	Neurod1/Ngf/Tcf7l2	3
GO:0038023	signaling receptor activity	73/554	2041/21248	0.00340113244139756	0.0385337093085811	0.0330867829174708	Nt5dc3/Chrnb4/Grm2/Chrna3/Chrna2/Chrna4/Acvrl1/Adora2a/Adra1b/Adra1d/Adra2b/Nr2f2/C5ar1/Cckar/Ccr2/Cnr1/Csf2rb/Csf2rb2/Drd1/Drd5/F2r/Gabre/Htr1b/Htr4/Htr5b/Htr7/Il12rb1/Il2rb/Il2rg/Kdr/Lef1/Ltk/Mas1/Mc3r/Nkx3-1/Nmbr/Npr1/Npr3/Npy2r/Nrp1/Nrp2/Ptch2/Ret/Rora/Sema5a/Igsf1/Gpr139/Chrm5/Tek/Tnfrsf8/Pglyrp1/Trhr/Vdr/Vipr2/Qrfpr/Rxfp3/Gpr151/Ifnlr1/Prokr2/Ror1/Gpr4/Npsr1/Pkd2l1/Lgr6/Il17rb/Adgra1/Ramp3/…	73
GO:1902105	regulation of leukocyte differentiation	14/560	231/21248	0.00340951854397356	0.0169313591331414	0.0109226203028992	Ada/Cd83/Ccr2/Ctla2a/H2-Aa/Il2rg/Lck/Lef1/Kitl/Pglyrp1/Zap70/Inpp4b/Cartpt/Clec2d	14
GO:0032946	positive regulation of mononuclear cell proliferation	9/560	115/21248	0.00341587946957767	0.0169454412902579	0.0109317048692367	Ada/Bst1/Cd38/Ccr2/Fgf10/Igf1/Il12rb1/Zap70/Vav3	9
GO:0051057	positive regulation of small GTPase mediated signal transduction	5/560	39/21248	0.0034307378321767	0.0170016049064674	0.0109679366832258	F2r/Fgf10/Igf1/Kitl/Arpp19	5
GO:0007612	learning	10/560	137/21248	0.00345087440435526	0.0170662070593989	0.0110096122971958	Adra1b/Bdnf/Crh/Drd1/Drd5/Elavl4/Ptgs2/Rgs14/Nptx2/Tanc1	10
GO:0034329	cell junction assembly	10/560	137/21248	0.00345087440435526	0.0170662070593989	0.0110096122971958	Acvrl1/Agt/Ect2/Gjb2/Itga5/Kdr/Myoc/S100a10/Tek/Wnt4	10
GO:0044281	small molecule metabolic process	65/560	1759/21248	0.00348418147707707	0.0172132172253951	0.011104450296391	Upb1/Gck/Adcy4/Ada/Adcy8/Adcyap1/Adm/Adora2a/Adra1b/Adra2b/Agt/Atf3/Avp/Bdnf/Car4/Ch25h/Cnr1/Crh/Cyp1b1/Dab2/Dcn/Drd1/Drd5/Folr1/Onecut1/Htr1b/Htr4/Ier3/Igf1/Lcat/Anxa1/Mas1/Mc3r/Myh3/Nnt/Npr1/Npr3/Npy2r/Prkcd/Pomc/Prox1/Ptgds/Ptgs2/Rora/Pycr1/Tet2/Tcf7l2/Chdh/Ttr/Vdr/Vipr2/Wnt4/Inpp4b/Pde10a/Pde11a/Slco1a4/6430550D23Rik/Enpp6/Ramp3/Arpp19/Aspdh/Cda/Car12/Rdh12/Tnxb	65
GO:0007519	skeletal muscle tissue development	11/560	160/21248	0.00351453507472064	0.0173275590812124	0.0111782135817836	Nr2f2/Atf3/Egr2/Eomes/Ryr1/Shox2/Tcf7l2/Hlf/Homer1/Zbtb18/Asb2	11
GO:0050708	regulation of protein secretion	19/560	361/21248	0.00353847268410271	0.0174277030660673	0.0112428176524661	Gck/Adora2a/Adra2b/Cd38/Cnr1/Crh/F2r/Fbln1/Igf1/Anxa1/Nnat/Tcf7l2/Tek/Tgfb2/Trh/Nlrp10/Cartpt/Syt9/Krt20	19
GO:0021872	forebrain generation of neurons	7/560	75/21248	0.0035956841305602	0.017691354775438	0.0114129024927332	Drd1/Gbx2/Inhba/Lef1/Nrp1/Nrp2/Prox1	7
GO:0044304	main axon	7/576	73/21248	0.00360458900973536	0.0273948764739888	0.0224496333062466	Adora2a/Cck/Cldn5/Crh/Crhbp/Myoc/Kcnc2	7
GO:0043408	regulation of MAPK cascade	27/560	584/21248	0.00360519829780177	0.0177200288522833	0.0114314004793069	Adcyap1/Adra1b/Adra2b/Agt/C5ar1/Dab2/F2r/Fbln1/Fgf10/Icam1/Igf1/Cyr61/Inhba/Kdr/Kitl/Myoc/Nrp1/Prkcd/Tek/Tgfb2/Eda2r/Cartpt/Npsr1/Dusp4/Rgs14/Tnxb/Fzd10	27
GO:0030282	bone mineralization	8/560	95/21248	0.00361850135872282	0.0177310255161882	0.0114384945574306	Igf1/Mgp/Phex/Ptgs2/Sox9/Tcf7l2/Wnt4/Nell1	8
GO:0042307	positive regulation of protein import into nucleus	8/560	95/21248	0.00361850135872282	0.0177310255161882	0.0114384945574306	Dab2/Ect2/Igf1/Ptgs2/Sema5a/Tek/Zic1/Chp2	8
GO:0042326	negative regulation of phosphorylation	20/560	389/21248	0.00365530027483457	0.0178931042985028	0.0115430534994776	Adora2a/Nr2f2/Cdkn1c/Dab2/Drd1/Drd5/Fbln1/Ier3/Igf1/Mas1/Gbp4/Pcp4/Prkcd/Pkib/Dusp4/Ppm1e/Nell1/Rgs14/1500015O10Rik/Deptor	20
GO:0071559	response to transforming growth factor beta	11/560	161/21248	0.00368525271125228	0.0180030587225505	0.0116139864006731	Acvrl1/Dab2/Folr1/Onecut1/Serpine1/Sox9/Tgfb2/Onecut2/Itga8/Pdgfd/Lrg1	11
GO:0071560	cellular response to transforming growth factor beta stimulus	11/560	161/21248	0.00368525271125228	0.0180030587225505	0.0116139864006731	Acvrl1/Dab2/Folr1/Onecut1/Serpine1/Sox9/Tgfb2/Onecut2/Itga8/Pdgfd/Lrg1	11
GO:0002683	negative regulation of immune system process	19/560	363/21248	0.00375570997447925	0.0183286272561642	0.0118240145175697	Ada/Adcyap1/Adora2a/Cd59a/Ccr2/Cnr1/Gal/H2-Aa/H2-Ab1/Kitl/Cxcl12/Sox9/Serpinb9/Tgfb2/Pglyrp1/Inpp4b/Cartpt/Ccl28/Clec2d	19
GO:0042383	sarcolemma	10/576	135/21248	0.00378753215529149	0.0283133551280806	0.0232023108736579	Adra1b/Anxa2/Car4/Col6a3/Kcnj3/Kcnj5/Anxa1/Ryr1/Vdr/Flnc	10
GO:0002040	sprouting angiogenesis	6/560	57/21248	0.00379174908163486	0.018448317647185	0.0119012282063672	Kdr/Lef1/Nrp1/Ptgs2/Sema5a/Tek	6
GO:0021766	hippocampus development	6/560	57/21248	0.00379174908163486	0.018448317647185	0.0119012282063672	Neurod6/Drd1/Lef1/Neurod1/Prox1/Zbtb18	6
GO:0045980	negative regulation of nucleotide metabolic process	6/560	57/21248	0.00379174908163486	0.018448317647185	0.0119012282063672	Adra2b/Htr1b/Ier3/Npr3/Npy2r/Cda	6
GO:0048667	cell morphogenesis involved in neuron differentiation	23/560	473/21248	0.0038072031263327	0.0185047779861287	0.0119376514397064	Chrna3/Bdnf/Cck/Cckar/Egr2/Gbx2/Elavl4/Ngf/Nrp1/Nrp2/Ret/Cxcl12/Sema5a/Shox2/Tgfb2/Zic2/Btbd3/Slitrk6/Nefh/Bhlhe22/Nrn1/Prdm8/Ntng1	23
GO:0002696	positive regulation of leukocyte activation	14/560	234/21248	0.003824361931883	0.0185694018248097	0.0119793410434102	Ada/Bst1/Cd38/Cd83/Ccr2/Fgf10/H2-Aa/H2-Ab1/Igf1/Il12rb1/Il2rg/Lck/Zap70/Vav3	14
GO:0001659	temperature homeostasis	5/560	40/21248	0.00383735497166605	0.0185761987399786	0.0119837258138848	Cckar/Cnr1/Drd1/Mc3r/Ptgs2	5
GO:2000243	positive regulation of reproductive process	5/560	40/21248	0.00383735497166605	0.0185761987399786	0.0119837258138848	Glra1/Inhba/Oxt/Sox9/Wt1	5
GO:1904591	positive regulation of protein import	8/560	96/21248	0.00385872885354491	0.0186608748480788	0.0120383513740795	Dab2/Ect2/Igf1/Ptgs2/Sema5a/Tek/Zic1/Chp2	8
GO:0071900	regulation of protein serine/threonine kinase activity	19/560	364/21248	0.0038684133119056	0.0186716457692489	0.0120452998228914	Adra2b/Agt/Nr2f2/Dab2/Fgf10/Igf1/Ltf/Mas1/Kitl/Pim1/Prkcd/Pkib/Prox1/Dusp4/Nell1/Rgs14/1500015O10Rik/Tnxb/Fzd10	19
GO:0043410	positive regulation of MAPK cascade	20/560	391/21248	0.00386955965137706	0.0186716457692489	0.0120452998228914	Adcyap1/Adra1b/Adra2b/Agt/C5ar1/Dab2/F2r/Fgf10/Icam1/Igf1/Kdr/Kitl/Nrp1/Prkcd/Tek/Tgfb2/Eda2r/Cartpt/Npsr1/Fzd10	20
GO:0048525	negative regulation of viral process	7/560	76/21248	0.00387260886872085	0.0186716457692489	0.0120452998228914	Fam111a/Fbln1/Ltf/Prox1/Trim59/Ifitm1/Ifitm2	7
GO:0007205	protein kinase C-activating G-protein coupled receptor signaling pathway	4/560	25/21248	0.00388831783548395	0.0187098536888602	0.0120699482043472	Adora2a/Cck/F2r/Htr1b	4
GO:0050927	positive regulation of positive chemotaxis	4/560	25/21248	0.00388831783548395	0.0187098536888602	0.0120699482043472	Fgf10/Il16/Kdr/Cxcl12	4
GO:0033673	negative regulation of kinase activity	13/560	210/21248	0.00392288533643184	0.0188573098122279	0.0121650738959244	Adora2a/Nr2f2/Drd1/Drd5/Pcp4/Prkcd/Pkib/Dusp4/Ppm1e/Nell1/Rgs14/1500015O10Rik/Deptor	13
GO:0045862	positive regulation of proteolysis	15/560	260/21248	0.00394667101664334	0.0189526948821224	0.012226607934204	Cck/Dab2/F2r/Cyr61/Lck/Nkx3-1/Ret/S100a8/S100a9/Tnfsf10/Cenpe/Ccbe1/Bok/Ecscr/Nkd2	15
GO:0043412	macromolecule modification	109/560	3247/21248	0.00397797504265544	0.019083958113817	0.0123112873995829	Cdc20/Cdca2/Chrna3/Acvrl1/Adcyap1/Adora2a/Adra1b/Adra2b/Agt/Nr2f2/Avp/Bdnf/C5ar1/Anxa2/Cck/Crh/Cyp1b1/Dab2/Dcn/Drd1/Drd5/Ect2/F2r/Fbln1/Fgf10/Galnt3/Hbb-b1/Icam1/Igf1/Cyr61/Il12rb1/Inhba/Itga5/Itk/Kdr/Lck/Lef1/Anxa1/Ltf/Ltk/Mas1/Kitl/Mmp9/Gbp4/Myoc/Ngf/Nkx3-1/Npr1/Nrp1/Pcp4/Pim1/Prkcd/Pkib/Ppic/Prkg2/Prox1/Rspo1/Pld6/Ret/S100a8/S100a9/St8sia2/Sox9/Fbxo40/Tet2/Camk1g/Tek/Tgfb2/Traip/Vrk1/Wnt9b/Trp…	109
GO:0043028	cysteine-type endopeptidase regulator activity involved in apoptotic process	5/554	41/21248	0.00408666505695326	0.0453048567066539	0.0389007958449088	Avp/Lef1/Nkx3-1/Serpinb9/Vil1	5
GO:0005976	polysaccharide metabolic process	8/560	97/21248	0.00411108839016807	0.0196832688162728	0.0126979098316577	Gck/Adra1b/Ppp1r3a/Has1/Igf1/Pomc/Tcf7l2/B3gnt3	8
GO:0008344	adult locomotory behavior	8/560	97/21248	0.00411108839016807	0.0196832688162728	0.0126979098316577	Drd1/Glra1/Ngf/Cxcl12/Trh/Zic1/Slitrk6/Klhl1	8
GO:1901215	negative regulation of neuron death	12/560	187/21248	0.00411865285481851	0.0196998649483707	0.0127086161930299	Adora2a/Agt/Bdnf/C5ar1/F2r/Gh/Igf1/Kdr/Ngf/Nrp1/Pcp4/Pou4f1	12
GO:0072001	renal system development	14/560	236/21248	0.00412308650852686	0.019701468038259	0.012709650365303	Angpt2/Agt/Bdnf/Cdkn1c/Fgf10/Nrp1/Ret/Sox9/Tet2/Wnt9b/Wnt4/Wt1/Itga8/Pdgfd	14
GO:0051145	smooth muscle cell differentiation	6/560	58/21248	0.00413708632447213	0.0197487328319141	0.0127401414434693	Adm/Agt/Fgf10/Sox9/Wnt4/Itga8	6
GO:1903561	extracellular vesicle	92/576	2597/21248	0.00420897982894856	0.0304649968571515	0.0249655445159021	Hbb-bt/Cpne7/Upb1/Mcf2/Hba-a2/H2-Q6/Agt/Steap4/Bst1/Anxa2/Car4/Cd38/Inadl/Cldn5/Col14a1/Col6a3/Cpne6/Crym/Dab2/Cd55/Pcbd1/F5/Fbln1/Folr1/Galnt3/Gpc4/Gpx3/Hp/Icam1/Icam2/Jchain/Itga4/Itih3/Lcat/Lck/Lcn2/Anxa1/Ltf/Lyz2/Mgp/Mmp9/Gbp4/Myh3/Myoc/Npr3/Slc22a6/Prkcd/Serpine1/Ppic/Pter/Ptgds/Ryr1/S100a10/S100a8/S100a9/Cxcl12/Sema5a/Serpinb9/Thsd4/Myo5c/Cpne9/Tac2/Tnfrsf8/Pglyrp1/Tnfsf10/Ttr/Vil1/Vwf/Cpne…	92
GO:0007009	plasma membrane organization	15/560	262/21248	0.00423540260206271	0.0201680645360293	0.0130106572921381	Anxa2/Dab2/Crb1/Prkcd/Prkg2/S100a10/S100a9/Tgfb2/Vil1/Wnt4/Zdhhc22/Ramp3/Rab37/Atp2c2/Nkd2	15
GO:0008202	steroid metabolic process	15/560	262/21248	0.00423540260206271	0.0201680645360293	0.0130106572921381	Adm/Agt/Ch25h/Crh/Cyp1b1/Dab2/Gal/Gh/Igf1/Lcat/Prox1/Rora/Vdr/Wnt4/Slco1a4	15
GO:0051495	positive regulation of cytoskeleton organization	11/560	164/21248	0.00423751720020587	0.0201680645360293	0.0130106572921381	Icam1/Myoc/Prox1/S100a10/Sema5a/Tek/Vil1/Wnt4/Cenpe/Ppm1e/Iqgap2	11
GO:0021604	cranial nerve structural organization	3/560	13/21248	0.00427538325066653	0.0202373212248074	0.0130553356023086	Egr2/Nrp1/Nrp2	3
GO:0035815	positive regulation of renal sodium excretion	3/560	13/21248	0.00427538325066653	0.0202373212248074	0.0130553356023086	Adora2a/Agt/Oxt	3
GO:0071371	cellular response to gonadotropin stimulus	3/560	13/21248	0.00427538325066653	0.0202373212248074	0.0130553356023086	Egr2/Inhba/Wt1	3
GO:0007628	adult walking behavior	5/560	41/21248	0.00427732855510803	0.0202373212248074	0.0130553356023086	Drd1/Glra1/Trh/Zic1/Klhl1	5
GO:0090659	walking behavior	5/560	41/21248	0.00427732855510803	0.0202373212248074	0.0130553356023086	Drd1/Glra1/Trh/Zic1/Klhl1	5
GO:0008083	growth factor activity	10/554	143/21248	0.00434064074253271	0.0476085170803322	0.0408788226704369	Bdnf/Fgf10/Fgf3/Igf1/Inhba/Kitl/Ngf/Cxcl12/Tgfb2/Pdgfd	10
GO:0009755	hormone-mediated signaling pathway	8/560	98/21248	0.00437597754550371	0.0206837011418253	0.0133433005734657	Nr2f2/Crh/Crhbp/Lef1/Nkx3-1/Rora/Trh/Vdr	8
GO:0019897	extrinsic component of plasma membrane	10/576	138/21248	0.00442644407472012	0.0315384140323809	0.0258451915546981	Anxa2/Itk/Lck/Ryr1/S100a10/Zap70/Nlrp10/Scube2/Kcnip1/Epn3	10
GO:0016331	morphogenesis of embryonic epithelium	11/560	165/21248	0.0044355732660855	0.0209447943910344	0.0135117349207816	Adm/Fgf10/Folr1/Ret/Sox9/Wnt9b/Wnt4/Zic2/Cecr2/Zic5/Cthrc1	11
GO:0043901	negative regulation of multi-organism process	10/560	142/21248	0.00445217755718243	0.0210025687118508	0.0135490058193889	Fam111a/Ada/Fbln1/Igf1/Ltf/Prox1/Ptgds/Trim59/Ifitm1/Ifitm2	10
GO:0045786	negative regulation of cell cycle	18/560	342/21248	0.00445924447529856	0.0210152825419217	0.0135572076617436	Kifc1/Adcyap1/Nr2f2/Cdkn1c/Fgf10/Ier3/Inhba/Neurod1/Nkx3-1/Ptgs2/Tcf7l2/Tgfb2/Cenpe/Clspn/Nell1/Ptpn3/1500015O10Rik/Recql4	18
GO:0007620	copulation	4/560	26/21248	0.00450087863286215	0.021127924103826	0.0136298740673954	Ada/Avp/Cnr1/Oxt	4
GO:0060351	cartilage development involved in endochondral bone morphogenesis	4/560	26/21248	0.00450087863286215	0.021127924103826	0.0136298740673954	Col2a1/Shox2/Sox9/Stc1	4
GO:1900026	positive regulation of substrate adhesion-dependent cell spreading	4/560	26/21248	0.00450087863286215	0.021127924103826	0.0136298740673954	Dab2/Myoc/S100a10/Rreb1	4
GO:2001238	positive regulation of extrinsic apoptotic signaling pathway	6/560	59/21248	0.00450512215652624	0.021127924103826	0.0136298740673954	Agt/Atf3/Inhba/Ret/Tgfb2/Tnfsf10	6
GO:0043230	extracellular organelle	92/576	2604/21248	0.00453606843613664	0.0318222647212047	0.0260778023454009	Hbb-bt/Cpne7/Upb1/Mcf2/Hba-a2/H2-Q6/Agt/Steap4/Bst1/Anxa2/Car4/Cd38/Inadl/Cldn5/Col14a1/Col6a3/Cpne6/Crym/Dab2/Cd55/Pcbd1/F5/Fbln1/Folr1/Galnt3/Gpc4/Gpx3/Hp/Icam1/Icam2/Jchain/Itga4/Itih3/Lcat/Lck/Lcn2/Anxa1/Ltf/Lyz2/Mgp/Mmp9/Gbp4/Myh3/Myoc/Npr3/Slc22a6/Prkcd/Serpine1/Ppic/Pter/Ptgds/Ryr1/S100a10/S100a8/S100a9/Cxcl12/Sema5a/Serpinb9/Thsd4/Myo5c/Cpne9/Tac2/Tnfrsf8/Pglyrp1/Tnfsf10/Ttr/Vil1/Vwf/Cpne…	92
GO:0048863	stem cell differentiation	15/560	264/21248	0.00454113219428341	0.0212760452806241	0.0137254287928172	Dab2/Eomes/Fgf10/Folr1/Gbx2/Jag1/Lef1/Kitl/Nfya/Nrp1/Nrp2/Ret/Sox9/Tgfb2/Wnt4	15
GO:0005044	scavenger receptor activity	5/554	42/21248	0.00454131756506336	0.049285246416635	0.0423185381963245	Endou/Stab2/Ackr2/Tmprss5/Prg4	5
GO:0019953	sexual reproduction	30/560	683/21248	0.00464330157360421	0.021733544950648	0.014020567248335	Micalcl/Tex15/Ada/Agt/Nr2f2/Avp/Cnr1/Drd1/Drd5/Fst/Glra1/Igf1/Inhba/Mas1/Kitl/Nhlh2/Oxt/Ptgds/Rspo1/Ptgs2/Pld6/Cxcl12/Sox9/Chtf18/Wnt4/Wt1/Odf4/Cecr2/Ccdc155/Piwil2	30
GO:0038024	cargo receptor activity	6/554	60/21248	0.0046489559279703	0.049927849601431	0.042870306309463	Dab2/Endou/Stab2/Ackr2/Tmprss5/Prg4	6
GO:0090277	positive regulation of peptide hormone secretion	8/560	99/21248	0.00465379756915327	0.0217614833802722	0.0140385906601736	Gck/Adcyap1/Cckar/Cd38/Crh/Nnat/Tcf7l2/Trh	8
GO:0050870	positive regulation of T cell activation	10/560	143/21248	0.00467741702313054	0.0218294598351345	0.0140824430762827	Ada/Cd83/Ccr2/H2-Aa/H2-Ab1/Igf1/Il12rb1/Il2rg/Lck/Zap70	10
GO:0019219	regulation of nucleobase-containing compound metabolic process	112/560	3368/21248	0.00469953883741874	0.021911428895705	0.0141353222880552	Gck/Adcy4/Tex15/Lmo1/Acvrl1/Adcyap1/Adm/Adora2a/Adra2b/Agt/Alx4/Nr2f2/Atf3/Neurod6/Avp/Bdnf/Cd38/Cdkn1c/Crh/Crym/Cyp1b1/Dab2/Pcbd1/Ddn/Drd1/Drd5/Egr2/Eomes/F2r/Fgf10/Fst/Gal/Gbx2/Onecut1/Htr1b/Htr4/Icam1/Ier3/Igf1/Cyr61/Il16/Inhba/Irx1/Irx2/Jag1/Kdr/Lef1/Lhx9/Ltf/Mas1/Mc3r/Kitl/Gbp4/Neurod1/Nfya/Ngf/Nhlh2/Nkx3-1/Npr1/Npr3/Npy2r/Pim1/Pomc/Pou4f1/Prox1/Rasd1/Grhl1/Ret/Rora/Shox2/Sox9/Igsf1/Tet2/Tcf…	112
GO:0032924	activin receptor signaling pathway	5/560	42/21248	0.0047521076785935	0.0221136317628257	0.0142657657524191	Acvrl1/Fgf10/Fst/Inhba/Zic2	5
GO:0048010	vascular endothelial growth factor receptor signaling pathway	5/560	42/21248	0.0047521076785935	0.0221136317628257	0.0142657657524191	Cd59a/Fgf10/Kdr/Nrp1/Tek	5
GO:0003206	cardiac chamber morphogenesis	9/560	121/21248	0.00478122889178911	0.0222276279331047	0.0143393060319767	Cyr61/Jag1/Npy2r/Pou4f1/Prox1/Shox2/Tek/Tgfb2/Tnnt2	9
GO:0009166	nucleotide catabolic process	7/560	79/21248	0.0048009522642113	0.0222762331409881	0.0143706618272368	Gck/Ada/Ier3/Igf1/Pde10a/Pde11a/Aspdh	7
GO:0045621	positive regulation of lymphocyte differentiation	7/560	79/21248	0.0048009522642113	0.0222762331409881	0.0143706618272368	Ada/Cd83/Ccr2/H2-Aa/Il2rg/Lck/Zap70	7
GO:0006979	response to oxidative stress	17/560	318/21248	0.00482765274283024	0.0223785214414512	0.0144366492213144	Chrna4/Cd38/Cyp1b1/Ect2/Gpx3/Hp/Lck/Lcn2/Anxa1/Mmp9/Prkcd/Ptgs2/Pycr1/Fbln5/Kcnc2/Rgs14/Gpx6	17
GO:0010468	regulation of gene expression	120/560	3651/21248	0.00494624486167043	0.0229061647881019	0.0147770381933689	Lmo1/Acvrl1/Adcyap1/Adora2a/Agt/Alx4/Nr2f2/Atf3/Neurod6/Avp/Bdnf/Cd38/Cd59a/Cdkn1c/Col2a1/Crh/Crym/Ctla2a/Cyp1b1/Dab2/Cd55/Pcbd1/Ddn/Egr2/Eomes/F2r/Fbln1/Fgf10/Fst/Gal/Gbx2/Hbb-b1/Onecut1/Elavl4/Icam1/Igf1/Cyr61/Il16/Il2rg/Inhba/Irx1/Irx2/Jag1/Kdr/Lck/Lcn2/Lef1/Lhx9/Ltf/Mc3r/Gbp4/Neurod1/Nfya/Ngf/Nhlh2/Nkx3-1/Pim1/Serpine1/Pomc/Pou4f1/Prkg2/Prox1/Stab2/Rspo1/Rasd1/Pld6/Grhl1/Ret/Rora/S100a9/Shox2…	120
GO:0030178	negative regulation of Wnt signaling pathway	9/560	122/21248	0.00504498913593491	0.0232961217833229	0.0150286040694315	Dab2/Lef1/Frzb/Sox9/Tcf7l2/Wnt4/Sostdc1/Cthrc1/Nkd2	9
GO:1990138	neuron projection extension	9/560	122/21248	0.00504498913593491	0.0232961217833229	0.0150286040694315	Syt17/Bdnf/Cpne6/Ngf/Nrp1/Nrp2/Cxcl12/Sema5a/Cpne9	9
GO:0030098	lymphocyte differentiation	17/560	320/21248	0.00513416741690005	0.0236851658090581	0.015279580978066	Ada/Cd83/Ccr2/Ctla2a/Eomes/H2-Aa/H2-Ab1/Onecut1/Il2rg/Itk/Lck/Lef1/Anxa1/Rora/Pglyrp1/Wnt4/Zap70	17
GO:0030947	regulation of vascular endothelial growth factor receptor signaling pathway	4/560	27/21248	0.00517519674696865	0.0238059050360558	0.0153574712833741	Cd59a/Fgf10/Kdr/Tek	4
GO:0046885	regulation of hormone biosynthetic process	4/560	27/21248	0.00517519674696865	0.0238059050360558	0.0153574712833741	Dab2/Gh/Igf1/Wnt4	4
GO:1903053	regulation of extracellular matrix organization	4/560	27/21248	0.00517519674696865	0.0238059050360558	0.0153574712833741	Agt/Sema5a/Sox9/Tgfb2	4
GO:0070062	extracellular exosome	91/576	2584/21248	0.00520154387840297	0.0358780544262667	0.029401452726973	Hbb-bt/Cpne7/Upb1/Mcf2/Hba-a2/H2-Q6/Agt/Steap4/Bst1/Anxa2/Car4/Cd38/Inadl/Cldn5/Col14a1/Col6a3/Cpne6/Crym/Dab2/Cd55/Pcbd1/Fbln1/Folr1/Galnt3/Gpc4/Gpx3/Hp/Icam1/Icam2/Jchain/Itga4/Itih3/Lcat/Lck/Lcn2/Anxa1/Ltf/Lyz2/Mgp/Mmp9/Gbp4/Myh3/Myoc/Npr3/Slc22a6/Prkcd/Serpine1/Ppic/Pter/Ptgds/Ryr1/S100a10/S100a8/S100a9/Cxcl12/Sema5a/Serpinb9/Thsd4/Myo5c/Cpne9/Tac2/Tnfrsf8/Pglyrp1/Tnfsf10/Ttr/Vil1/Vwf/Cpne2/R…	91
GO:0042752	regulation of circadian rhythm	8/560	101/21248	0.00524985187145427	0.0241262313060045	0.0155641175538938	Ada/Adora2a/Drd1/Htr7/Npy2r/Prox1/Ptgds/Rora	8
GO:0021545	cranial nerve development	5/560	43/21248	0.00526312972612987	0.0241291527697432	0.0155660022247519	Egr2/Nrp1/Nrp2/Pou4f1/Slitrk6	5
GO:0032233	positive regulation of actin filament bundle assembly	5/560	43/21248	0.00526312972612987	0.0241291527697432	0.0155660022247519	Myoc/S100a10/Vil1/Wnt4/Ppm1e	5
GO:0016023	cytoplasmic membrane-bounded vesicle	32/576	728/21248	0.00527155624245585	0.0358780544262667	0.029401452726973	Kifc1/Gck/Avp/Bdnf/Car4/Cpne6/Crhbp/Dab2/F5/Slc17a6/Gal/Gh/Htr7/Lck/Ltf/Lyz2/Ngf/Oxt/Serpine1/Pomc/Prl/Myo5c/Tgfb2/Trh/Vwf/Rassf9/Cartpt/Mreg/Rab37/Syt9/Epn3/Syt13	32
GO:0007045	cell-substrate adherens junction assembly	6/560	61/21248	0.00531275162488318	0.0241291527697432	0.0155660022247519	Acvrl1/Kdr/Myoc/S100a10/Tek/Wnt4	6
GO:0048041	focal adhesion assembly	6/560	61/21248	0.00531275162488318	0.0241291527697432	0.0155660022247519	Acvrl1/Kdr/Myoc/S100a10/Tek/Wnt4	6
GO:0014072	response to isoquinoline alkaloid	3/560	14/21248	0.00533582055216081	0.0241291527697432	0.0155660022247519	Ada/Adra1b/Cnr1	3
GO:0030949	positive regulation of vascular endothelial growth factor receptor signaling pathway	3/560	14/21248	0.00533582055216081	0.0241291527697432	0.0155660022247519	Fgf10/Kdr/Tek	3
GO:0031645	negative regulation of neurological system process	3/560	14/21248	0.00533582055216081	0.0241291527697432	0.0155660022247519	Avp/Glra1/Npy2r	3
GO:0034698	response to gonadotropin	3/560	14/21248	0.00533582055216081	0.0241291527697432	0.0155660022247519	Egr2/Inhba/Wt1	3
[truncated: 251 more rows]

## Sheet: n=35 Specific
Pin1WT vs Pin1KO (HdhQ111)
[truncated: 36 more rows]

## Sheet: n=29 Specific
Pin1WT vs Pin1KO (HdhQ7)
[truncated: 30 more rows]
