# Supplementary material for: Effects of Pin1 Loss in HdhQ111 Knock-in Mice
Source: Front Cell Neurosci. 2016 May 2;10:110. doi: 10.3389/fncel.2016.00110 (PMC4852193; doi:10.3389/fncel.2016.00110)
Supplement: Supplementary Table T5 — Activation and repression of biological terms with Ingenuity Pathway Analysis. This table shows the predicted activation and repression of different biological terms obtained from Table T1 using IPA. For each table, the gene list associated to each pathway or function is reported. [file Table_5.xlsx]

## Sheet: HdhQ111 vs HdhQ7 (Pin1WT)
				HdhQ111 vs HdhQ7 (Pin1WT background)
			Pathways and Functions	Direction (activation/repression)	z-score	-log(p-value)	Molecules
			quantity/synthesis of steroid	repression	-2.196	9.27819	ADCYAP1,ADM,AGT,ANGPT2,BDNF,CCHCR1,CH25H,CRH,CSHL1,CYP1B1,DAB2,IGF1,INHBA,KITLG,LCAT,MMP9,NPR1,NR2F2,POMC,PRKG2,PRL,PROX1,STC1,WNT4,ADCY8,ADRA1B,ATF3,AVP,CARTPT,CHST8,CNR1,CYBB,GAL,GALNT3,GCK,ICAM1,LCN2,LHX9,NHLH2,NPY2R,OXT,PDE10A,PHEX,PNOC,PROKR2,PTGS2,RORA,SERPINE1,STEAP4,TCF7L2,TRH,VAV3,VDR,
			cAMP-mediated signaling	repression	-2.858	8.21	ENPP6,ADRA2B,GRM2,HTR4,VIPR2,PDE10A,MC3R,CNR1,ADCY4,DRD5,RGS4,Htr5b,CHRM5,HTR1B,DRD1,NPR3,PKIB,HTR7,CAMK1G,RGS14,DUSP4,PDE11A,ADCY8,ADORA2A
			synthesis/concentration of hormone	repression	-2.281	6.91009	ADCYAP1,ADORA2A,ADRA1B,AGT,BDNF,CARTPT,CD38,CHST8,Clec2d (includes others),CNR1,CRH,CRYM,DIO3,GAL,GALNT3,GCK,IGF1,IGSF1,INHBA,LCAT,LCN2,LHX9,MC3R,NAPEPLD,NHLH2,NPR1,NPY2R,NR2F2,ONECUT1,PCBD1,PDE10A,POMC,PRL,PROKR2,PTGS2,STEAP4,TRH,TRHR,TTR,VAV3,VDR,VIPR2,WNT4,ADM,CCHCR1,CSHL1,CYP1B1,KITLG,MMP9,STC1,
			Gαs Signaling	repression	-3.606	5.13	DRD1,HTR4,VIPR2,MC3R,CNR1,ADCY4,HTR7,DRD5,RYR1,Htr5b,ADCY8,ADORA2A,CHRM5
			Dopamine-DARPP32 Feedback in cAMP Signaling	repression	-1.155	3.37	ADCY4,DRD5,KCNJ3,PPP1R3A,PRKG2,PLCH2,ATP2A1,PLCB4,DRD1,PRKCD,KCNJ5,KCNJ6,ADCY8
			Glioblastoma Multiforme Signaling	repression	-3.162	2.21	FZD10,PLCB4,WNT9B,IGF1,PRKCD,WNT4,LEF1,PLCH2,PDGFD,WNT8B
			PCP pathway	repression	-2.449	2.16	RSPO3,FZD10,WNT9B,CTHRC1,WNT4,WNT8B
			Wnt/β-catenin Signaling	repression	-1	1.4	FZD10,WNT9B,FRZB,TGFB2,WNT4,LEF1,SOX9,WNT8B,TCF7L2
			IL-8 Signaling	repression	-3	1.22	NAPEPLD,ANGPT2,ICAM1,PRKCD,CYBB,PTGS2,KDR,MMP9,TEK
			Role of Wnt/GSK-3β Signaling in the Pathogenesis of Influenza	repression	-2	1.71	FZD10,WNT9B,WNT4,LEF1,WNT8B,TCF7L2
			contractility of muscle
			neuromuscular disease	activation	2.415	6.76955	ADORA2A,ADRA1B,ADRA1D,ADRA2B,AGT,ANXA1,ANXA2,ARPP19,ARPP21,ATP2A1,BDNF,C2orf40,CA12,CD38,CD55,Cd59a,CHRM5,CHRNA2,CHRNA4,CNR1,CRB1,CRYM,DRD1,DRD5,EGR2,ETNPPL,GALNT3,GLRA1,HLA-DQA1,HLA-DQB1,HOMER1,HP,HTR1B,IER3,IGF1,ITGA4,KCNIP1,LRG1,LTF,MYH7B,PDE10A,PDP1,PENK,PPP1R3A,PRL,PTGS2,PTPN3,Ptprv,RDH12,RGS14,RGS4,RREB1,RYR1,SCN4B,SCN7A,SCUBE2,SEMA5A,SOX9,ST8SIA2,TNNT1,TNXB
			LXR/RXR Activation	activation	1.134	1.35	TTR,LYZ,LCAT,S100A8,PTGS2,MMP9,AGT

## Sheet: Pin1KO vs Pin1WT (HdhQ111)
				Pin1KO vs Pin1WT (HdhQ111 background)
			Pathways and Functions	Direction (activation/repression)	z-score	-log(p-value)	Molecules
			quantity/synthesis of steroid	activation	2.194	2.34008	ADM,AGT,CSHL1,MTTP,POMC,PRL,ANGPTL4,ATF3,AVP,DLK1,GAL,GCK,KL,LCN2,LHX9,PMCH,TCF7L2,ZBTB16,
			cAMP-mediated signaling
			synthesis/concentration of hormone	activation	0.618	5.28067	AGT,GAL,GCK,IGSF1,Irs4,LCN2,LHX9,MC3R,PCBD1,POMC,PRL,TTR,ZBTB16,ADM,CSHL1,
			Gαs Signaling
			Dopamine-DARPP32 Feedback in cAMP Signaling
			Glioblastoma Multiforme Signaling	activation	2	1.94	FZD10,WNT10B,WNT9B,WNT1
			PCP pathway	activation	2	3.26	FZD10,WNT10B,WNT9B,WNT1
			Wnt/β-catenin Signaling	activation	1.134	4.15	FZD10,SFRP2,WNT10B,WNT9B,PIN1,WNT1,TCF7L2
			IL-8 Signaling
			Role of Wnt/GSK-3β Signaling in the Pathogenesis of Influenza	activation	2	3.96	FZD10,WNT10B,WNT9B,WNT1,TCF7L2
			contractility of muscle	activation	2.236	2.10846	ADM,AGT,ATP2A1,TNNT1,TRIM72
			neuromuscular disease
			LXR/RXR Activation	repression	-1	2.22	TTR,S100A8,PON3,AGT

## Sheet: Pin1KO vs Pin1WT (HdhQ7)
				Pin1KO vs Pin1WT (HdhQ7 background)
			Pathways and Functions	Direction (activation/repression)	z-score	-log(p-value)	Molecules
			quantity/synthesis of steroid	NA
			cAMP-mediated signaling	repression	-1.89	1.84	ADRA2B,GRM2,VIPR2,HTR7,OPRK1,Htr5b,PDE11A
			synthesis/concentration of hormone	NA
			Gαs Signaling	NA	-1	2.05	GNG4,VIPR2,HTR7,OPRK1,Htr5b
			Dopamine-DARPP32 Feedback in cAMP Signaling	NA	NA	0.54	PRKCD,PRKG2,PLCH2
			Glioblastoma Multiforme Signaling	repression	-2.333	4.26	FZD10,WNT10B,WNT9B,WNT3,PRKCD,CDKN1A,WNT4,LEF1,PLCH2
			PCP pathway	repression	-1.342	4.04	FZD10,WNT10B,WNT9B,WNT3,VANGL1,WNT4
			Wnt/β-catenin Signaling	repression	-1.265	4.52	FZD10,WNT10B,WNT9B,FRZB,WNT3,TGFB2,WNT4,LEF1,PIN1,TCF7L2
			IL-8 Signaling	NA	NA	0.776	GNG4,NAPEPLD,PRKCD,KDR
			Role of Wnt/GSK-3β Signaling in the Pathogenesis of Influenza	repression	-1.34	4.53	FZD10,WNT10B,WNT9B,WNT3,WNT4,LEF1,TCF7L2
			contractility of muscle	NA
			neuromuscular disease	NA
			LXR/RXR Activation	NA	NA	0.385	TTR,CD36
